# Supplementary material for: Massively parallel reporter assays for CYP3A4 enhancer variants alongside their native promoter
Source: bioRxiv. 2026 Apr 24:2026.04.22.719677. Preprint. [Version 1] doi: 10.64898/2026.04.22.719677 (PMC13131672; doi:10.64898/2026.04.22.719677)
Supplement: Supplement 2 [file media-2.tsv]

library_display	genomic_pos	ref_allele	alt_allele	rsID	in_bcalm	logFC	adj_pval	P_Value	AveExpr	t_stat	is_significant	abs_logFC	n_motifs_disrupted	n_gained	n_lost	gained_motifs	lost_motifs	curated_motifs	is_curated	max_abs_delta_pwm	all_motif_effects	chrom	pos_rel_TSS	variant_type	variant_id	global_AC	global_AN	global_AF	AF_AFR	AF_AMI	AF_ASJ	AF_EAS	AF_FIN	AF_EUR	AF_LAT	AF_MID	AF_SAS	AC_AFR	AC_AMI	AC_ASJ	AC_EAS	AC_FIN	AC_EUR	AC_LAT	AC_MID	AC_SAS	AN_AFR	AN_AMI	AN_ASJ
Promoter	99784132	T	C		True	0.108941284254907	4.9528931740913e-09	2.81971641099257e-10	-0.0166229560241168	6.31579607901414	True	0.108941284254907							False			chr7	52.0	SNV	Promoter_99784132_T_C	1.0	152180.0	6.57e-06	0.0	0.0	0.0	0.0	0.0	1.4699397324709688e-05	0.0	0.0	0.0	0	0	0	0	0	1	0	0	0	41432	912	3472
Promoter	99784143	G	T		True	-0.108109829076698	1.26940767352814e-06	9.11208478522677e-08	-0.0195727856183366	-5.3482105567389	True	0.108109829076698							False			chr7	41.0	SNV	Promoter_99784143_G_T	140.0	152146.0	0.000920169	0.0002414176041716962	0.0	0.005190311418685121	0.0	0.00018835938971557733	0.0008526151765501426	0.001963350785340314	0.03164556962025317	0.0010369141435089175	10	0	18	0	2	58	30	10	5	41422	910	3468
Promoter	99784147	G	A		True	0.10123602080506	0.0005396018972365	5.20902821589742e-05	-0.0172152174583729	4.04812575813013	True	0.10123602080506							False			chr7	37.0	SNV	Promoter_99784147_G_A	1.0	152102.0	6.57e-06	0.0	0.0	0.0	0.00019297568506368199	0.0	0.0	0.0	0.0	0.0	0	0	0	1	0	0	0	0	0	41412	912	3466
Promoter	99784151	A	G		False																					1.0	152124.0	6.57e-06	0.0	0.0	0.0	0.0	0.0	1.470155836518671e-05	0.0	0.0	0.0	0	0	0	0	0	1	0	0	0	41412	912	3470
Promoter	99784155	G	A		True	0.127164522361688	5.95560090511177e-07	3.98022832767371e-08	-0.0138386901621331	5.49677369625643	True	0.127164522361688							False			chr7	29.0	SNV	Promoter_99784155_G_A	1.0	152180.0	6.57e-06	0.0	0.0	0.0	0.0	0.0	1.4697668949704576e-05	0.0	0.0	0.0	0	0	0	0	0	1	0	0	0	41428	912	3468
Promoter	99784158	T	C		True	0.174786703288022	3.06687862646387e-13	1.51825674577419e-14	-0.0237215338241253	7.69961663243595	True	0.174786703288022							False			chr7	26.0	SNV	Promoter_99784158_T_C	1.0	152224.0	6.57e-06	2.4114980225716216e-05	0.0	0.0	0.0	0.0	0.0	0.0	0.0	0.0	1	0	0	0	0	0	0	0	0	41468	912	3466
Promoter	99784163	C	A		True	-0.13116392291258	2.84489688093708e-08	1.69003775105173e-09	-0.0305677833982736	-6.03170758115823	True	0.13116392291258							False			chr7	21.0	SNV	Promoter_99784163_C_A	1.0	152216.0	6.57e-06	0.0	0.0	0.0	0.0001926040061633282	0.0	0.0	0.0	0.0	0.0	0	0	0	1	0	0	0	0	0	41452	912	3472
Promoter	99784165	T	C		True	0.276076201439547	5.07016394844611e-48	1.12949196871324e-49	-0.0046081564584995	14.912590915949	True	0.276076201439547							False			chr7	19.0	SNV	Promoter_99784165_T_C	1.0	152192.0	6.57e-06	0.0	0.0	0.0	0.0	0.0	0.0	6.543646119617851e-05	0.0	0.0	0	0	0	0	0	0	1	0	0	41454	912	3470
Promoter	99784167	C	T		True	-0.235286739743398	1.02538399640484e-33	3.29950295872845e-35	-0.0298325704537965	-12.4370452557874	True	0.235286739743398							False			chr7	17.0	SNV	Promoter_99784167_C_T	1.0	152200.0	6.57e-06	0.0	0.0	0.0	0.0	0.0	1.469594098110102e-05	0.0	0.0	0.0	0	0	0	0	0	1	0	0	0	41450	912	3472
Promoter	99784171	C	T		True	-0.041850054772807	0.0874147554772201	0.019257210983843	-0.018378539382777	-2.34095203181287	False	0.041850054772807							False			chr7	13.0	SNV	Promoter_99784171_C_T	15.0	152174.0	9.86e-05	0.0003136762860727729	0.0	0.0	0.0	0.0	0.0	0.00013085579691180318	0.0	0.0	13	0	0	0	0	0	2	0	0	41444	910	3468
Promoter	99784172	C	A		True	-0.246223136744026	9.54331390853035e-45	2.36220641300256e-46	-0.0342532746685462	-14.3794152214488	True	0.246223136744026							False			chr7	12.0	SNV	Promoter_99784172_C_A	1.0	152160.0	6.57e-06	0.0	0.0	0.0	0.0001926040061633282	0.0	0.0	0.0	0.0	0.0	0	0	0	1	0	0	0	0	0	41450	912	3470
Promoter	99784173	C	T		True	-0.109414120101793	1.13046871237082e-07	7.275293693475571e-09	-0.0285120369928851	-5.79023450328893	True	0.109414120101793							False			chr7	11.0	SNV	Promoter_99784173_C_T	4.0	152190.0	2.63e-05	0.0	0.0	0.0	0.0	0.0	0.0	6.543646119617851e-05	0.0	0.0	0	0	0	0	0	0	1	0	0	41448	912	3464
Promoter	99784178	C	T		True	-0.0649165131216977	0.0245510606143565	0.0038892769290069	-0.0274211654023615	-2.88779691207976	True	0.0649165131216977							False			chr7	6.0	SNV	Promoter_99784178_C_T	1.0	152200.0	6.57e-06	0.0	0.0	0.0	0.0	0.0	0.0	0.0	0.0	0.0	0	0	0	0	0	0	0	0	0	41448	912	3472
Promoter	99784179	A	C		True	0.0988995398903772	5.11336866817726e-08	3.16421328476315e-09	-0.0067445246419467	5.92896113281951	True	0.0988995398903772							False			chr7	5.0	SNV	Promoter_99784179_A_C	1.0	152210.0	6.57e-06	0.0	0.0	0.0	0.0	0.0	1.4700693872750794e-05	0.0	0.0	0.0	0	0	0	0	0	1	0	0	0	41452	912	3472
Promoter	99784200	T	C		True	0.180866944175128	7.326200042583221e-35	2.17609902254947e-36	-0.006560004732351	12.6542506320419	True	0.180866944175128							False			chr7	-16.0	SNV	Promoter_99784200_T_C	2.0	152172.0	1.31e-05	0.0	0.0	0.0	0.0001926040061633282	0.0	1.4699397324709688e-05	0.0	0.0	0.0	0	0	0	1	0	1	0	0	0	41434	912	3472
Promoter	99784201	T	C		True	0.186694851736365	5.87508203453447e-17	2.61761080746585e-18	-0.0096932643207419	8.74667180540754	True	0.186694851736365							False			chr7	-17.0	SNV	Promoter_99784201_T_C	14.0	152220.0	9.2e-05	2.4121960632960248e-05	0.0	0.0	0.00019238168526356292	0.0	0.0	6.542789845590159e-05	0.0	0.002071251035625518	1	0	0	1	0	0	1	0	10	41456	912	3472
Promoter	99784209	T	C		True	-1.26956315259883	0.0	0.0	-0.104710375089484	-73.6390231183657	True	1.26956315259883	5.0	0.0	5.0		FOXJ2; FOXJ3; FOXQ1; RREB1; ZNF497	FOXQ1	True	33.21928095	ZNF497(lost); RREB1(lost); FOXJ2(lost); FOXQ1(lost); FOXJ3(lost)	chr7	-25.0	SNV	Promoter_99784209_T_C	2.0	152184.0	1.31e-05	4.8278858687780624e-05	0.0	0.0	0.0	0.0	0.0	0.0	0.0	0.0	2	0	0	0	0	0	0	0	0	41426	912	3472
Promoter	99784213	A	G		True	-0.701986602426871	1.47716179248359e-261	2.55943874935275e-263	-0.0535515423368908	-35.9177888062083	True	0.701986602426871	1.0	0.0	1.0		ZNF497	FOXQ1	True	1.273501405	ZNF497(weakened)	chr7	-29.0	SNV	Promoter_99784213_A_G	17.0	152164.0	0.000111722	7.24112961622013e-05	0.0	0.0	0.0	0.0	0.00020580971421851112	0.0	0.0	0.0	3	0	0	0	0	14	0	0	0	41430	912	3470
Promoter	99784218	A	G		True	0.176881259816613	4.79533308952156e-18	2.01783818123432e-19	-0.0199464458923133	9.03393492889682	True	0.176881259816613							False			chr7	-34.0	SNV	Promoter_99784218_A_G	52.0	152184.0	0.000341692	0.0012308731959260512	0.0	0.0	0.0	0.0	0.0	6.545359340227778e-05	0.0	0.0	51	0	0	0	0	0	1	0	0	41434	912	3468
Promoter	99784233	G	A		True	-0.621969769704336	0.0	0.0	-0.0900162767219966	-43.5873755314728	True	0.621969769704336	2.0	0.0	2.0		ZNF281; ZSCAN25	ZSCAN25	True	33.21928095	ZSCAN25(lost); ZNF281(lost)	chr7	-49.0	SNV	Promoter_99784233_G_A	2.0	152206.0	1.31e-05	0.0	0.0	0.0	0.0	0.0	0.0	0.0	0.0	0.0004139072847682119	0	0	0	0	0	0	0	0	2	41454	912	3470
Promoter	99784237	G	T		True	0.0487686091757401	0.0487073778461456	0.0092833368667158	-0.0124859440063007	2.60202646204661	True	0.0487686091757401							False			chr7	-53.0	SNV	Promoter_99784237_G_T	1.0	152204.0	6.57e-06	0.0	0.0	0.0	0.0001923076923076923	0.0	0.0	0.0	0.0	0.0	0	0	0	1	0	0	0	0	0	41452	912	3470
Promoter	99784240	C	G		True	-0.463830914259204	1.35220839088552e-189	2.67764037799113e-191	-0.0624773134783644	-30.2469926425863	True	0.463830914259204							False			chr7	-56.0	SNV	Promoter_99784240_C_G	1.0	152204.0	6.57e-06	0.0	0.0	0.0	0.0	0.0	1.4696804914611564e-05	0.0	0.0	0.0	0	0	0	0	0	1	0	0	0	41454	912	3470
Promoter	99784242	G	A		True	-0.094318865349941	8.63554984454174e-07	5.985034545722e-08	-0.0342674352524647	-5.4239841838695	True	0.094318865349941							False			chr7	-58.0	SNV	Promoter_99784242_G_A	1.0	152222.0	6.57e-06	2.4118469924268005e-05	0.0	0.0	0.0	0.0	0.0	0.0	0.0	0.0	1	0	0	0	0	0	0	0	0	41462	912	3470
Promoter	99784246	C	T		True	-1.24702217548572	0.0	0.0	-0.151122513939529	-85.3120525265344	True	1.24702217548572	4.0	3.0	1.0	ERF::NHLH1; REST; ZNF322	OSR1	OSR1	True	2.062963165	ERF::NHLH1(gained); OSR1(lost); REST(gained); ZNF322(strengthened)	chr7	-62.0	SNV	Promoter_99784246_C_T	2.0	152186.0	1.31e-05	0.0	0.0	0.0	0.0	0.0	2.9397066172795955e-05	0.0	0.0	0.0	0	0	0	0	0	2	0	0	0	41446	912	3470
Promoter	99784250	T	G		True	-1.34748574215114	0.0	0.0	-0.102260742483343	-79.2568359023083	True	1.34748574215114	3.0	1.0	2.0	ZNF707	OSR1; ZNF322	OSR1	True	7.681329397	ZNF707(gained); OSR1(lost); ZNF322(lost)	chr7	-66.0	SNV	Promoter_99784250_T_G	1.0	152206.0	6.57e-06	0.0	0.0	0.0	0.0	0.0	0.0	0.0	0.0	0.00020695364238410596	0	0	0	0	0	0	0	0	1	41452	912	3470
Promoter	99784256	G	C		True	0.836034640830827	0.0	0.0	0.0679865306002338	61.720159335882	True	0.836034640830827	4.0	1.0	3.0	ZNF66	ZFTA; ZNF322; ZSCAN2	ZNF66	True	33.21928095	ZFTA(lost); ZSCAN2(lost); ZNF66(gained); ZNF322(lost)	chr7	-72.0	SNV	Promoter_99784256_G_C	1.0	152138.0	6.57e-06	0.0	0.0	0.0	0.0	0.0	1.4698965192850424e-05	0.0	0.0	0.0	0	0	0	0	0	1	0	0	0	41424	912	3470
Promoter	99784260	A	G		True	0.568388450377657	2.154374921724e-302	3.19956671543168e-304	0.044392108834168	38.7952903968043	True	0.568388450377657	2.0	0.0	2.0		SNAI3; ZFTA	SNAI3	True	9.024516818	ZFTA(lost); SNAI3(lost)	chr7	-76.0	SNV	Promoter_99784260_A_G	3.0	151940.0	1.97e-05	0.0	0.0	0.0	0.0005773672055427252	0.0	0.0	0.0	0.0	0.0	0	0	0	3	0	0	0	0	0	41390	912	3464
Promoter	99784269	C	G		True	-0.102373124695148	7.057559550255229e-11	3.84322549766374e-12	-0.025131812307486	-6.95247579345923	True	0.102373124695148							False			chr7	-85.0	SNV	Promoter_99784269_C_G				0.0	0.0	0.0	0.0	0.0	0.0	0.0	0.0	0.0	0	0	0	0	0	0	0	0	0	0	0	0
Promoter	99784275	G	A		True	-0.0363798520776776	0.0846809373830346	0.0184453526972947	-0.0167977545799675	-2.35699252421322	False	0.0363798520776776							False			chr7	-91.0	SNV	Promoter_99784275_G_A	1.0	152198.0	6.57e-06	0.0	0.0	0.0	0.0	0.0	0.0	0.0	0.0	0.00020712510356255177	0	0	0	0	0	0	0	0	1	41452	912	3470
Promoter	99784286	A	G		True	-0.151037662918483	2.43392982399069e-24	9.036868158381259e-26	-0.0324696964828021	-10.5285971088894	True	0.151037662918483							False			chr7	-102.0	SNV	Promoter_99784286_A_G	3.0	152156.0	1.97e-05	0.0	0.0	0.0	0.0	0.0	1.4700693872750794e-05	0.00013092432573972245	0.0	0.0	0	0	0	0	0	1	2	0	0	41426	912	3472
Promoter	99784296	A	T		True	-0.0217657442617019	0.368510077588457	0.152329660785328	-0.0178312623695179	-1.43147428096423	False	0.0217657442617019							False			chr7	-112.0	SNV	Promoter_99784296_A_T	614.0	152136.0	0.004035863	0.013876822087074041	0.0	0.0	0.0	0.0	0.00013232180663373325	0.0017029080429656798	0.0	0.0	575	0	0	0	0	9	26	0	0	41436	912	3470
Promoter	99784300	T	G		True	0.197300147681864	1.52822656825628e-40	4.16101293337105e-42	0.002650102553322	13.6681888380432	True	0.197300147681864							False			chr7	-116.0	SNV	Promoter_99784300_T_G	34.0	150064.0	0.00022657	0.00082536291692965	0.0	0.0	0.0	0.0	0.0	0.0	0.0	0.0	34	0	0	0	0	0	0	0	0	41194	906	3428
Promoter	99784305	G	A		True	0.0361534328867911	0.0953928748413142	0.0217231299143587	-0.0156698785152433	2.29558272117632	False	0.0361534328867911							False			chr7	-121.0	SNV	Promoter_99784305_G_A	6.0	152158.0	3.94e-05	2.4147590070510965e-05	0.0	0.0	0.0	0.0	0.0	0.0	0.0	0.001035625517812759	1	0	0	0	0	0	0	0	5	41412	912	3472
Promoter	99784306	T	C		True	0.112784567486204	5.879911863508009e-13	3.05638983004129e-14	-0.0141629441834615	7.60851472591614	True	0.112784567486204							False			chr7	-122.0	SNV	Promoter_99784306_T_C	1.0	152184.0	6.57e-06	0.0	0.0	0.0	0.0	0.0	0.0	6.541077969649399e-05	0.0	0.0	0	0	0	0	0	0	1	0	0	41430	912	3468
Promoter	99784309	G	A		True	0.0532954795657859	0.0705418113858015	0.0143178924099894	-0.0101764790978226	2.44969088547258	False	0.0532954795657859							False			chr7	-125.0	SNV	Promoter_99784309_G_A	1.0	152128.0	6.57e-06	0.0	0.0	0.0	0.0	0.0	1.4701990649533946e-05	0.0	0.0	0.0	0	0	0	0	0	1	0	0	0	41416	912	3472
Promoter	99784313	A	G		True	-0.0165096354798016	0.674656422138903	0.449415624023524	-0.0219085967787311	-0.756424527314603	False	0.0165096354798016							False			chr7	-129.0	SNV	Promoter_99784313_A_G				0.0	0.0	0.0	0.0	0.0	0.0	0.0	0.0	0.0	0	0	0	0	0	0	0	0	0	0	0	0
Promoter	99784314	G	T		True	0.214026474411612	5.92000796259953e-19	2.34455760895031e-20	-0.0051516254089508	9.26897857612347	True	0.214026474411612							False			chr7	-130.0	SNV	Promoter_99784314_G_T				0.0	0.0	0.0	0.0	0.0	0.0	0.0	0.0	0.0	0	0	0	0	0	0	0	0	0	0	0	0
Promoter	99784317	TCACACA	T		True	0.0140714590054019	0.630530336858779	0.388005211545811	-0.016958436722444	0.863283704759769	False	0.0140714590054019							False			chr7	-133.0	indel	Promoter_99784317_TCACACA_T	1.0	152100.0	6.57e-06	0.0	0.0	0.0	0.0	0.0	1.4701990649533946e-05	0.0	0.0	0.0	0	0	0	0	0	1	0	0	0	41408	910	3470
Promoter	99784325	A	G		True	-0.0037074385964862	0.936363661586726	0.834383460819855	-0.0189413160845815	-0.209089254067492	False	0.0037074385964862							False			chr7	-141.0	SNV	Promoter_99784325_A_G	8.0	152180.0	5.26e-05	0.0	0.0	0.0	0.0	0.0	0.0	0.0004581151832460733	0.0	0.0	0	0	0	0	0	0	7	0	0	41444	912	3468
Promoter	99784327	A	C		True	-0.0201822947202687	0.505402479850398	0.267713194772241	-0.0193798863741031	-1.10841560133986	False	0.0201822947202687							False			chr7	-143.0	SNV	Promoter_99784327_A_C	1.0	152114.0	6.57e-06	2.414176041716962e-05	0.0	0.0	0.0	0.0	0.0	0.0	0.0	0.0	1	0	0	0	0	0	0	0	0	41422	908	3468
Promoter	99784327	A	G		True	0.0090162243607545	0.872407126454102	0.731004545820075	-0.017062383405444	0.343800974443487	False	0.0090162243607545							False			chr7	-143.0	SNV	Promoter_99784327_A_G	1.0	152114.0	6.57e-06	2.414176041716962e-05	0.0	0.0	0.0	0.0	0.0	0.0	0.0	0.0	1	0	0	0	0	0	0	0	0	41422	908	3468
Promoter	99784333	C	T		True	0.0588728591770507	0.0068917026670731	0.0008699921683681	-0.009643484410475	3.33066991121174	True	0.0588728591770507							False			chr7	-149.0	SNV	Promoter_99784333_C_T	1.0	152214.0	6.57e-06	0.0	0.0	0.0	0.0001923076923076923	0.0	0.0	0.0	0.0	0.0	0	0	0	1	0	0	0	0	0	41452	912	3470
Promoter	99784335	C	T		True	-0.0319394511017175	0.143693522487628	0.0373460887653488	-0.0281744103479015	-2.08227526706786	False	0.0319394511017175							False			chr7	-151.0	SNV	Promoter_99784335_C_T	1.0	152224.0	6.57e-06	0.0	0.0	0.0	0.0	0.0	1.4698533086397977e-05	0.0	0.0	0.0	0	0	0	0	0	1	0	0	0	41456	912	3472
Promoter	99784358	C	A		True	0.0316068621545461	0.142339313386624	0.0366418034460616	-0.0184263578622281	2.09005008821365	False	0.0316068621545461							False			chr7	-174.0	SNV	Promoter_99784358_C_A				0.0	0.0	0.0	0.0	0.0	0.0	0.0	0.0	0.0	0	0	0	0	0	0	0	0	0	0	0	0
Promoter	99784372	A	G		True	-0.0500218049452203	0.0178767754707264	0.0025664677655993	-0.0290500102840884	-3.01626000962338	True	0.0500218049452203							False			chr7	-188.0	SNV	Promoter_99784372_A_G	1.0	152214.0	6.57e-06	2.4124288333494164e-05	0.0	0.0	0.0	0.0	0.0	0.0	0.0	0.0	1	0	0	0	0	0	0	0	0	41452	912	3470
Promoter	99784373	A	C		True	-0.0466970460900726	0.0164854667674447	0.0023259198161988	-0.0141098224362183	-3.04600270366321	True	0.0466970460900726							False			chr7	-189.0	SNV	Promoter_99784373_A_C				0.0	0.0	0.0	0.0	0.0	0.0	0.0	0.0	0.0	0	0	0	0	0	0	0	0	0	0	0	0
Promoter	99784376	A	G		True	-0.0208514778949017	0.634420769878231	0.395727806953748	-0.0158487131757083	-0.8493191170964	False	0.0208514778949017							False			chr7	-192.0	SNV	Promoter_99784376_A_G	2.0	152188.0	1.31e-05	0.0	0.0	0.0	0.0	0.0	2.9397930385700848e-05	0.0	0.0	0.0	0	0	0	0	0	2	0	0	0	41436	912	3470
Promoter	99784381	A	G		True	0.0675805587793007	5.57529701723928e-05	4.55407924675486e-06	-0.0101400107796773	4.58719107783971	True	0.0675805587793007							False			chr7	-197.0	SNV	Promoter_99784381_A_G	2.0	152232.0	1.31e-05	4.825090470446321e-05	0.0	0.0	0.0	0.0	0.0	0.0	0.0	0.0	2	0	0	0	0	0	0	0	0	41450	912	3472
Promoter	99784382	A	G		True	0.032694466485486	0.159951513977893	0.0463844891202343	-0.0028502950597018	1.9921609312199	False	0.032694466485486							False			chr7	-198.0	SNV	Promoter_99784382_A_G	5.0	152226.0	3.28e-05	0.0	0.0	0.0	0.0	0.0	7.348186467579801e-05	0.0	0.0	0.0	0	0	0	0	0	5	0	0	0	41456	912	3470
Promoter	99784385	A	G		True	0.0031912822449964	0.939259823518407	0.853238503047662	-0.0081609922624282	0.184993433545483	False	0.0031912822449964							False			chr7	-201.0	SNV	Promoter_99784385_A_G	2.0	152178.0	1.31e-05	0.0	0.0	0.0	0.00019245573518090838	0.0	0.0	6.544502617801048e-05	0.0	0.0	0	0	0	1	0	0	1	0	0	41424	912	3470
Promoter	99784386	A	G		True	-0.005633818852993	0.872407126454102	0.727863441078151	-0.0192836872246586	-0.347980150824432	False	0.005633818852993							False			chr7	-202.0	SNV	Promoter_99784386_A_G	2.0	152178.0	1.31e-05	0.0	0.0	0.0	0.0	0.0	1.4696804914611564e-05	0.0	0.0	0.00020695364238410596	0	0	0	0	0	1	0	0	1	41426	912	3470
Promoter	99784389	T	C		True	0.0578428800619794	0.0242921438770149	0.0037881313471582	-0.0213849436190412	2.89607845333226	True	0.0578428800619794							False			chr7	-205.0	SNV	Promoter_99784389_T_C	2.0	152180.0	1.31e-05	0.0	0.0	0.0	0.0	0.0	1.4698533086397977e-05	6.542789845590159e-05	0.0	0.0	0	0	0	0	0	1	1	0	0	41424	912	3470
Promoter	99784401	C	T		True	0.0064604209343623	0.835059754035677	0.665567427721505	-0.0202475680032009	0.432253900991324	False	0.0064604209343623							False			chr7	-217.0	SNV	Promoter_99784401_C_T	8.0	152156.0	5.26e-05	0.0	0.0	0.0	0.0015414258188824663	0.0	0.0	0.0	0.0	0.0	0	0	0	8	0	0	0	0	0	41418	912	3470
Promoter	99784404	A	G		True	0.0499220033169943	0.0393406690626117	0.0069138304540728	-0.0100351112232559	2.70161522754583	True	0.0499220033169943							False			chr7	-220.0	SNV	Promoter_99784404_A_G	1.0	152198.0	6.57e-06	0.0	0.0	0.0	0.0	0.0	0.0	6.542789845590159e-05	0.0	0.0	0	0	0	0	0	0	1	0	0	41442	912	3470
Promoter	99784406	G	C		True	0.0476696251281104	0.015436051873791	0.0021014427055903	-0.020259538736431	3.07641640177039	True	0.0476696251281104							False			chr7	-222.0	SNV	Promoter_99784406_G_C	1.0	152120.0	6.57e-06	0.0	0.0	0.0	0.0	0.0	1.469810100535011e-05	0.0	0.0	0.0	0	0	0	0	0	1	0	0	0	41394	912	3466
Promoter	99784423	A	G		True	0.044900556319458	0.0400201717558161	0.0072313676687489	-0.0182140075111574	2.6866293470952	True	0.044900556319458							False			chr7	-239.0	SNV	Promoter_99784423_A_G	2.0	152222.0	1.31e-05	0.0	0.0	0.0	0.0	0.0	1.4696372935159602e-05	6.541933795629989e-05	0.0	0.0	0	0	0	0	0	1	1	0	0	41452	912	3472
Promoter	99784444	G	A		True	0.123333963680046	9.96295155258703e-17	4.68554652225627e-18	-0.0101383881117532	8.67925314137209	True	0.123333963680046							False			chr7	-260.0	SNV	Promoter_99784444_G_A	1.0	152142.0	6.57e-06	0.0	0.0	0.0002880184331797235	0.0	0.0	0.0	0.0	0.0	0.0	0	0	1	0	0	0	0	0	0	41402	912	3472
Promoter	99784445	G	A		True	-0.0098942397438426	0.721655588017556	0.500157338229989	-0.0252437482680545	-0.674269787850363	False	0.0098942397438426							False			chr7	-261.0	SNV	Promoter_99784445_G_A	2.0	152140.0	1.31e-05	0.0	0.0	0.0002880184331797235	0.0	0.0	0.0	6.543646119617851e-05	0.0	0.0	0	0	1	0	0	0	1	0	0	41410	912	3472
Promoter	99784445	G	C		True	0.0141823972647504	0.611498747756841	0.36478019358762	-0.0200532593696622	0.906341033988025	False	0.0141823972647504							False			chr7	-261.0	SNV	Promoter_99784445_G_C	1.0	152140.0	6.57e-06	0.0	0.0	0.0	0.0	0.0	1.4700261664657632e-05	0.0	0.0	0.0	0	0	0	0	0	1	0	0	0	41410	912	3472
Promoter	99784447	A	G		True	0.0546181144672389	0.001355709373659	0.0001375843671287	-0.0155976440690017	3.81412917373032	True	0.0546181144672389							False			chr7	-263.0	SNV	Promoter_99784447_A_G	1.0	152204.0	6.57e-06	2.4133603629693987e-05	0.0	0.0	0.0	0.0	0.0	0.0	0.0	0.0	1	0	0	0	0	0	0	0	0	41436	912	3472
Promoter	99784450	A	C		True	-0.0139938259585345	0.639041099741329	0.401773364688855	-0.0332225573020876	-0.838499270239617	False	0.0139938259585345							False			chr7	-266.0	SNV	Promoter_99784450_A_C	1.0	152142.0	6.57e-06	0.0	0.0	0.0	0.0	0.0	1.4700261664657632e-05	0.0	0.0	0.0	0	0	0	0	0	1	0	0	0	41424	912	3468
Promoter	99784454	C	A		True	0.0360934835214355	0.0526005987517552	0.0102857606470016	-0.0262489179768476	2.56661599106889	False	0.0360934835214355							False			chr7	-270.0	SNV	Promoter_99784454_C_A	1.0	152158.0	6.57e-06	0.0	0.0	0.0	0.0	0.0	0.0	6.542789845590159e-05	0.0	0.0	0	0	0	0	0	0	1	0	0	41432	912	3470
Promoter	99784454	C	G		True	-0.0243224462947177	0.273422544064778	0.0933968096062854	-0.0158690967638363	-1.67792600849523	False	0.0243224462947177							False			chr7	-270.0	SNV	Promoter_99784454_C_G	1.0	152158.0	6.57e-06	2.4135933577910794e-05	0.0	0.0	0.0	0.0	0.0	0.0	0.0	0.0	1	0	0	0	0	0	0	0	0	41432	912	3470
Promoter	99784462	T	A		True	-0.0202884871127867	0.368510077588457	0.151591997074683	-0.0245589036466435	-1.43405383507798	False	0.0202884871127867							False			chr7	-278.0	SNV	Promoter_99784462_T_A	1.0	151776.0	6.59e-06	2.4161592732192905e-05	0.0	0.0	0.0	0.0	0.0	0.0	0.0	0.0	1	0	0	0	0	0	0	0	0	41388	910	3448
Promoter	99784462	T	C		True	0.0026971430660951	0.938921226822482	0.847138703017533	-0.0198463502081218	0.192776086459693	False	0.0026971430660951							False			chr7	-278.0	SNV	Promoter_99784462_T_C	21.0	151776.0	0.000138362	0.0	0.0	0.0	0.0	0.0	0.0003096705694989235	0.0	0.0	0.0	0	0	0	0	0	21	0	0	0	41388	910	3448
Promoter	99784463	C	T		True	-0.0562772602169815	0.0007722981815523	7.64651664903338e-05	-0.0210992217558587	-3.95705220825463	True	0.0562772602169815							False			chr7	-279.0	SNV	Promoter_99784463_C_T	1.0	151716.0	6.59e-06	2.4170936865512907e-05	0.0	0.0	0.0	0.0	0.0	0.0	0.0	0.0	1	0	0	0	0	0	0	0	0	41372	910	3450
Promoter	99784467	T	C		True	0.037976985107553	0.090868451219247	0.0204301327851674	-0.0216417325098421	2.31877611771469	False	0.037976985107553							False			chr7	-283.0	SNV	Promoter_99784467_T_C	8.0	151814.0	5.27e-05	0.0001933020828299425	0.0	0.0	0.0	0.0	0.0	0.0	0.0	0.0	8	0	0	0	0	0	0	0	0	41386	910	3454
Promoter	99784473	C	T		True	0.0231184592019832	0.406706257884542	0.17919236114715	-0.0139688242715146	1.34335435888995	False	0.0231184592019832							False			chr7	-289.0	SNV	Promoter_99784473_C_T	120052.0	151780.0	0.790960601	0.35904139433551197	0.910989010989011	0.9535487593768033	0.9980754426481909	0.9630961392884179	0.9648866884743466	0.8870756324551056	0.9177215189873418	0.9696465696465697	14832	829	3305	5186	10178	65483	13535	290	4664	41310	910	3466
Promoter	99784476	C	T		True	-0.0173680957300863	0.40800985693708	0.180776644534003	-0.0176307900995619	-1.3384702307364	False	0.0173680957300863							False			chr7	-292.0	SNV	Promoter_99784476_C_T	1.0	152060.0	6.58e-06	0.0	0.0	0.0	0.0	0.0	0.0	6.549646319098769e-05	0.0	0.0	0	0	0	0	0	0	1	0	0	41418	910	3468
Promoter	99784483	C	T		True	-0.0033299937675216	0.920306359921219	0.813241016068998	-0.0176863280362785	-0.236253959887664	False	0.0033299937675216							False			chr7	-299.0	SNV	Promoter_99784483_C_T	1.0	152210.0	6.57e-06	0.0	0.0	0.0	0.0	0.0	0.0	6.544502617801048e-05	0.0	0.0	0	0	0	0	0	0	1	0	0	41452	912	3472
Promoter	99784490	G	A		True	-0.0329554044472454	0.0762495548886061	0.015853867848126	-0.0210358792926185	-2.41272050386145	False	0.0329554044472454							False			chr7	-306.0	SNV	Promoter_99784490_G_A	1.0	152094.0	6.57e-06	0.0	0.0	0.0	0.0	0.0	0.0	6.549646319098769e-05	0.0	0.0	0	0	0	0	0	0	1	0	0	41394	912	3470
Promoter	99784492	T	G		True	-0.0178127875339839	0.435512228722705	0.205898108133754	-0.0149864637683626	-1.26501746942392	False	0.0178127875339839							False			chr7	-308.0	SNV	Promoter_99784492_T_G	3.0	152202.0	1.97e-05	2.413127413127413e-05	0.0	0.0	0.0	0.0	2.9394473838918284e-05	0.0	0.0	0.0	1	0	0	0	0	2	0	0	0	41440	910	3464
Promoter	99784505	A	G		True	0.0034121235527864	0.920306359921219	0.812430285118681	-0.0248573134392313	0.237299006970068	False	0.0034121235527864							False			chr7	-321.0	SNV	Promoter_99784505_A_G	2.0	152066.0	1.32e-05	4.829751267809708e-05	0.0	0.0	0.0	0.0	0.0	0.0	0.0	0.0	2	0	0	0	0	0	0	0	0	41410	908	3468
Promoter	99784507	A	G		True	0.0095696009769409	0.737871811962438	0.531486874458093	-0.0181692638833784	0.625762535566008	False	0.0095696009769409							False			chr7	-323.0	SNV	Promoter_99784507_A_G	1.0	152158.0	6.57e-06	2.414176041716962e-05	0.0	0.0	0.0	0.0	0.0	0.0	0.0	0.0	1	0	0	0	0	0	0	0	0	41422	912	3466
Promoter	99784508	T	C		True	0.0053416545465558	0.855532732551817	0.694590931378703	-0.0227268801485229	0.392645094272736	False	0.0053416545465558							False			chr7	-324.0	SNV	Promoter_99784508_T_C	3.0	152142.0	1.97e-05	0.0	0.0	0.0	0.0	0.0002828054298642534	0.0	0.0	0.0	0.0	0	0	0	0	3	0	0	0	0	41436	912	3466
Promoter	99784509	A	T		True	-0.0307203667812343	0.149851555845348	0.041103891746703	-0.023305472784866	-2.04277917228816	False	0.0307203667812343							False			chr7	-325.0	SNV	Promoter_99784509_A_T	1.0	152152.0	6.57e-06	0.0	0.0	0.0	0.0	0.0	1.4696372935159602e-05	0.0	0.0	0.0	0	0	0	0	0	1	0	0	0	41426	912	3464
Promoter	99784517	T	C		True	0.0011176492532088	0.9543443732842	0.925170160732295	-0.0230116913976773	0.0939257693405855	False	0.0011176492532088							False			chr7	-333.0	SNV	Promoter_99784517_T_C	1.0	152150.0	6.57e-06	2.4138263976054843e-05	0.0	0.0	0.0	0.0	0.0	0.0	0.0	0.0	1	0	0	0	0	0	0	0	0	41428	912	3470
Promoter	99784527	C	A		True	-0.0274848521773375	0.222478875546444	0.0704883566087744	-0.0209374054815696	-1.8089781467501	False	0.0274848521773375							False			chr7	-343.0	SNV	Promoter_99784527_C_A	19.0	152176.0	0.000124855	0.0	0.0	0.0	0.0	0.0	0.0002498603721449778	6.551362683438155e-05	0.0	0.0	0	0	0	0	0	17	1	0	0	41440	912	3470
Promoter	99784544	T	A		True	-0.0139292864053384	0.573721453154087	0.320943189140653	-0.0260210378278977	-0.992576547422488	False	0.0139292864053384							False			chr7	-360.0	SNV	Promoter_99784544_T_A	3.0	152134.0	1.97e-05	0.0	0.0	0.0	0.0	0.0	4.409171075837743e-05	0.0	0.0	0.0	0	0	0	0	0	3	0	0	0	41426	912	3468
Promoter	99784556	C	A		True	0.022260884694679	0.33758598640633	0.132026202604456	-0.019129840835509	1.50629805629237	False	0.022260884694679							False			chr7	-372.0	SNV	Promoter_99784556_C_A	1.0	152158.0	6.57e-06	0.0	0.0	0.0	0.0	0.0	0.0	6.546216286986122e-05	0.0	0.0	0	0	0	0	0	0	1	0	0	41422	912	3470
Promoter	99784558	T	C		True	-0.0425277793499206	0.013287967561493	0.0017761144760411	-0.0201500311402508	-3.12625842833344	True	0.0425277793499206							False			chr7	-374.0	SNV	Promoter_99784558_T_C	1.0	152174.0	6.57e-06	0.0	0.0	0.0	0.0	0.0	1.4697668949704576e-05	0.0	0.0	0.0	0	0	0	0	0	1	0	0	0	41434	912	3472
Promoter	99784562	G	C		True	0.0057591788855084	0.838570100248935	0.671172124977751	-0.0178161868889468	0.424553794283584	False	0.0057591788855084							False			chr7	-378.0	SNV	Promoter_99784562_G_C	5.0	152120.0	3.29e-05	0.0	0.0	0.0	0.0	0.0	2.9398794649419375e-05	0.0	0.0031645569620253164	0.0004139072847682119	0	0	0	0	0	2	0	1	2	41418	912	3470
Promoter	99784566	G	A		True	-0.0314054241234035	0.149851555845348	0.0415818896179089	-0.0199123898289417	-2.03797750175152	False	0.0314054241234035							False			chr7	-382.0	SNV	Promoter_99784566_G_A	1.0	152140.0	6.57e-06	0.0	0.0	0.0	0.0	0.0	1.470155836518671e-05	0.0	0.0	0.0	0	0	0	0	0	1	0	0	0	41420	912	3470
Promoter	99784567	C	T		True	-0.0107003190416695	0.737871811962438	0.528565126065489	-0.0254896833398393	-0.630223141443847	False	0.0107003190416695							False			chr7	-383.0	SNV	Promoter_99784567_C_T	8.0	152170.0	5.26e-05	2.413127413127413e-05	0.0	0.0	0.0	0.0	0.00010288065843621399	0.0	0.0	0.0	1	0	0	0	0	7	0	0	0	41440	912	3472
Promoter	99784572	GC	G		True	-0.0220355417416866	0.273227448568724	0.0926538625096909	-0.0224787827566117	-1.68173963896986	False	0.0220355417416866							False			chr7	-388.0	indel	Promoter_99784572_GC_G	1.0	152014.0	6.58e-06	2.4179118912906814e-05	0.0	0.0	0.0	0.0	0.0	0.0	0.0	0.0	1	0	0	0	0	0	0	0	0	41358	912	3468
Promoter	99784577	C	T		True	-0.0194051201800568	0.446671862696898	0.216702190813346	-0.0202515960379867	-1.23543376559257	False	0.0194051201800568							False			chr7	-393.0	SNV	Promoter_99784577_C_T	1.0	152122.0	6.57e-06	0.0	0.0	0.0	0.0	0.0	1.4704584889568568e-05	0.0	0.0	0.0	0	0	0	0	0	1	0	0	0	41430	912	3470
Promoter	99784590	A	G		True	-0.0667707602624076	0.0022352706251328	0.0002434453156085	-0.0306704314215652	-3.67059253220679	True	0.0667707602624076							False			chr7	-406.0	SNV	Promoter_99784590_A_G				0.0	0.0	0.0	0.0	0.0	0.0	0.0	0.0	0.0	0	0	0	0	0	0	0	0	0	0	0	0
Promoter	99784595	T	C		True	-0.0262788021092431	0.453616904407381	0.22680845220369	-0.0262106551381282	-1.20870830872098	False	0.0262788021092431							False			chr7	-411.0	SNV	Promoter_99784595_T_C	1.0	152094.0	6.57e-06	0.0	0.0	0.0	0.0	0.0	0.0	6.549646319098769e-05	0.0	0.0	0	0	0	0	0	0	1	0	0	41418	912	3468
Promoter	99784597	C	A		True	0.005497549508797	0.866577114828777	0.710716274417878	-0.0278728520853387	0.370906129492496	False	0.005497549508797							False			chr7	-413.0	SNV	Promoter_99784597_C_A	1.0	152170.0	6.57e-06	0.0	0.0	0.0	0.0	0.0	0.0	6.542789845590159e-05	0.0	0.0	0	0	0	0	0	0	1	0	0	41432	912	3472
Promoter	99784605	C	T		True	0.0248930532986689	0.324065548658135	0.12032136707604	-0.0219673517763988	1.5535768449959	False	0.0248930532986689							False			chr7	-421.0	SNV	Promoter_99784605_C_T	1.0	152180.0	6.57e-06	0.0	0.0	0.0	0.0	0.0	1.4697668949704576e-05	0.0	0.0	0.0	0	0	0	0	0	1	0	0	0	41420	912	3472
Promoter	99784606	CCAGA	C		True	-0.008672324625822	0.741455411935725	0.540978084879825	-0.0055787364961387	-0.611358110468291	False	0.008672324625822							False			chr7	-422.0	indel	Promoter_99784606_CCAGA_C	2.0	152182.0	1.31e-05	2.4132438824267582e-05	0.0	0.0	0.0	0.0	1.4695509052433577e-05	0.0	0.0	0.0	1	0	0	0	0	1	0	0	0	41438	912	3470
Promoter	99784610	A	C		True	-0.0048967617761128	0.872407126454102	0.728976532563431	-0.0149977086184447	-0.346498117350906	False	0.0048967617761128							False			chr7	-426.0	SNV	Promoter_99784610_A_C	1.0	152146.0	6.57e-06	0.0	0.0	0.0	0.0	0.0	0.0	0.0	0.0	0.00020729684908789387	0	0	0	0	0	0	0	0	1	41420	912	3472
Promoter	99784623	T	C		True	-0.0162522456405519	0.427112727912138	0.195583798672637	-0.0236595606239758	-1.29433091811943	False	0.0162522456405519							False			chr7	-439.0	SNV	Promoter_99784623_T_C	2.0	152130.0	1.31e-05	2.4145257871354065e-05	0.0	0.0	0.0	0.0	1.470155836518671e-05	0.0	0.0	0.0	1	0	0	0	0	1	0	0	0	41416	910	3470
Promoter	99784626	C	G		True	0.016964214474208	0.697169377939598	0.474558363696509	-0.0150620187806204	0.715113949654912	False	0.016964214474208							False			chr7	-442.0	SNV	Promoter_99784626_C_G	3.0	152196.0	1.97e-05	4.825556145345751e-05	0.0	0.0	0.0	0.0	1.4698533086397977e-05	0.0	0.0	0.0	2	0	0	0	0	1	0	0	0	41446	912	3470
Promoter	99784626	C	T		True	0.0042692513674194	0.880932009135487	0.756169947364051	-0.0161329989155959	0.310523706954636	False	0.0042692513674194							False			chr7	-442.0	SNV	Promoter_99784626_C_T	1.0	152196.0	6.57e-06	0.0	0.0	0.0	0.0	0.0	1.4698533086397977e-05	0.0	0.0	0.0	0	0	0	0	0	1	0	0	0	41446	912	3470
Promoter	99784628	T	C		True	0.0092220912115008	0.753172949433798	0.557422554160162	-0.0143882689969226	0.586696654843932	False	0.0092220912115008							False			chr7	-444.0	SNV	Promoter_99784628_T_C	1.0	152136.0	6.57e-06	2.4142926122646064e-05	0.0	0.0	0.0	0.0	0.0	0.0	0.0	0.0	1	0	0	0	0	0	0	0	0	41420	912	3472
Promoter	99784630	G	C		True	0.0427183649943166	0.146766754098311	0.0385081087485669	-0.0240074939530389	2.06972448907392	False	0.0427183649943166							False			chr7	-446.0	SNV	Promoter_99784630_G_C	26.0	152126.0	0.000170911	4.829051574270813e-05	0.0	0.0	0.0	0.0	0.00035280627995178316	0.0	0.0	0.0	2	0	0	0	0	24	0	0	0	41416	912	3470
Promoter	99784643	C	A		True	0.0400808035036922	0.149851555845348	0.0411796848248181	-0.0238765013323527	2.04202382419038	False	0.0400808035036922							False			chr7	-459.0	SNV	Promoter_99784643_C_A	2.0	152190.0	1.31e-05	0.0	0.0	0.0	0.0	0.0	0.0	0.00013087292239235702	0.0	0.0	0	0	0	0	0	0	2	0	0	41434	912	3468
Promoter	99784643	C	T		True	-0.0645707713766507	0.0002364746170967	2.04866623722393e-05	-0.0220519939142907	-4.26182608844264	True	0.0645707713766507							False			chr7	-459.0	SNV	Promoter_99784643_C_T	2.0	152190.0	1.31e-05	0.0	0.0	0.0	0.0003852080123266564	0.0	0.0	0.0	0.0	0.0	0	0	0	2	0	0	0	0	0	41434	912	3468
Promoter	99784647	A	C		True	0.0283872481851352	0.35186749984643	0.141094435471707	-0.0158070451587691	1.47186345213995	False	0.0283872481851352							False			chr7	-463.0	SNV	Promoter_99784647_A_C	1.0	151148.0	6.62e-06	2.4355789371133518e-05	0.0	0.0	0.0	0.0	0.0	0.0	0.0	0.0	1	0	0	0	0	0	0	0	0	41058	908	3464
Promoter	99784649	T	C		True	0.0343341239172012	0.0983415497908349	0.0238551284146085	-0.0140158936908379	2.25984585465564	False	0.0343341239172012							False			chr7	-465.0	SNV	Promoter_99784649_T_C	2.0	152108.0	1.31e-05	2.4155756316730277e-05	0.0	0.0	0.0	0.0	1.470155836518671e-05	0.0	0.0	0.0	1	0	0	0	0	1	0	0	0	41398	910	3470
Promoter	99784654	A	G		True	0.0163474782594953	0.597019646656591	0.340957283816256	-0.0151422040067424	0.952327715401155	False	0.0163474782594953							False			chr7	-470.0	SNV	Promoter_99784654_A_G	1.0	152094.0	6.57e-06	0.0	0.0	0.0	0.0	0.0	0.0	0.0	0.0031645569620253164	0.0	0	0	0	0	0	0	0	1	0	41390	910	3468
Promoter	99784655	C	T		True	-0.0257062023930948	0.294325495451731	0.105636625842824	-0.0167042434120074	-1.61828748103247	False	0.0257062023930948							False			chr7	-471.0	SNV	Promoter_99784655_C_T	1.0	152220.0	6.57e-06	2.412661648330438e-05	0.0	0.0	0.0	0.0	0.0	0.0	0.0	0.0	1	0	0	0	0	0	0	0	0	41448	910	3468
Promoter	99784661	T	A		True	0.0140652580283191	0.690209168697034	0.466403720431412	-0.0234736284106534	0.72837534108945	False	0.0140652580283191							False			chr7	-477.0	SNV	Promoter_99784661_T_A	2.0	152188.0	1.31e-05	2.4124288333494164e-05	0.0	0.0	0.0	0.0	1.4702422959303694e-05	0.0	0.0	0.0	1	0	0	0	0	1	0	0	0	41452	910	3472
Promoter	99784667	C	A		True	-0.0017080545391866	0.9543443732842	0.893783080368374	-0.0168575456031653	-0.133522561724475	False	0.0017080545391866							False			chr7	-483.0	SNV	Promoter_99784667_C_A	25.0	152190.0	0.000164268	0.000603252738767434	0.0	0.0	0.0	0.0	0.0	0.0	0.0	0.0	25	0	0	0	0	0	0	0	0	41442	910	3470
Promoter	99784668	A	G		True	-0.0271227089142038	0.294325495451731	0.105055029634615	-0.0170293238587543	-1.62099418325952	False	0.0271227089142038							False			chr7	-484.0	SNV	Promoter_99784668_A_G	5.0	151912.0	3.29e-05	0.0	0.0	0.0	0.0	0.0	0.0	0.00026191723415400735	0.0	0.0	0	0	0	0	0	0	4	0	0	41348	910	3468
Promoter	99784675	C	T		True	0.0326630378607718	0.180199526178369	0.0548627270295528	-0.0318001567600766	1.92021968023921	False	0.0326630378607718							False			chr7	-491.0	SNV	Promoter_99784675_C_T	1.0	152232.0	6.57e-06	0.0	0.0	0.0	0.0	0.0	1.4696372935159602e-05	0.0	0.0	0.0	0	0	0	0	0	1	0	0	0	41456	912	3472
Promoter	99784685	C	A		True	0.0022928738214968	0.9543443732842	0.906698879202467	-0.0253770103570765	0.117206843279765	False	0.0022928738214968							False			chr7	-501.0	SNV	Promoter_99784685_C_A	1.0	152210.0	6.57e-06	2.4118469924268005e-05	0.0	0.0	0.0	0.0	0.0	0.0	0.0	0.0	1	0	0	0	0	0	0	0	0	41462	912	3472
Promoter	99784688	T	C		True	-0.0051098318299105	0.874675839554014	0.737586894745784	-0.0191042295741875	-0.335061164721386	False	0.0051098318299105							False			chr7	-504.0	SNV	Promoter_99784688_T_C	1.0	152216.0	6.57e-06	0.0	0.0	0.0	0.0	0.0	1.4699397324709688e-05	0.0	0.0	0.0	0	0	0	0	0	1	0	0	0	41454	912	3472
Promoter	99784693	C	G		True	0.0179293943917054	0.599853554193085	0.349344961403854	-0.0175894695037103	0.935911625058422	False	0.0179293943917054							False			chr7	-509.0	SNV	Promoter_99784693_C_G	1.0	152206.0	6.57e-06	0.0	0.0	0.0	0.0	0.0	1.4697668949704576e-05	0.0	0.0	0.0	0	0	0	0	0	1	0	0	0	41450	912	3472
Promoter	99784697	T	C		True	0.0536390931294278	0.0544874541813937	0.0107895948874047	-0.0164897827058054	2.55000082954568	False	0.0536390931294278							False			chr7	-513.0	SNV	Promoter_99784697_T_C	3.0	152192.0	1.97e-05	7.236937328122738e-05	0.0	0.0	0.0	0.0	0.0	0.0	0.0	0.0	3	0	0	0	0	0	0	0	0	41454	912	3470
Promoter	99784700	A	G		True	0.0068668677803623	0.824937707298032	0.646010709172594	-0.0220763217922663	0.459326925954751	False	0.0068668677803623							False			chr7	-516.0	SNV	Promoter_99784700_A_G	10.0	152094.0	6.57e-05	0.0002414409194070211	0.0	0.0	0.0	0.0	0.0	0.0	0.0	0.0	10	0	0	0	0	0	0	0	0	41418	912	3472
Promoter	99784701	T	C		True	0.0278312655891337	0.159654213723367	0.0453811823903181	-0.009993622796206	2.00138271836076	False	0.0278312655891337							False			chr7	-517.0	SNV	Promoter_99784701_T_C	7.0	152214.0	4.6e-05	2.4121960632960248e-05	0.0	0.0	0.0	0.0	5.8799317927912035e-05	0.00013082155939298797	0.0	0.0	1	0	0	0	0	4	2	0	0	41456	912	3470
Promoter	99784705	A	G		True	0.0096402421904147	0.737871811962438	0.527125369631412	-0.0171523256559892	0.632425349148813	False	0.0096402421904147							False			chr7	-521.0	SNV	Promoter_99784705_A_G	6.0	152064.0	3.95e-05	4.829284782923649e-05	0.0	0.0	0.0	0.0	5.882698982293076e-05	0.0	0.0	0.0	2	0	0	0	0	4	0	0	0	41414	910	3472
Promoter	99784707	C	T		True	-0.0198634673090412	0.33758598640633	0.130436725966609	-0.0198343305838813	-1.51251906585329	False	0.0198634673090412							False			chr7	-523.0	SNV	Promoter_99784707_C_T	1.0	152196.0	6.57e-06	2.4124288333494164e-05	0.0	0.0	0.0	0.0	0.0	0.0	0.0	0.0	1	0	0	0	0	0	0	0	0	41452	912	3468
Promoter	99784711	T	C		True	0.0014871855374652	0.9543443732842	0.913988312711719	-0.0182431959053015	0.108012351775942	False	0.0014871855374652							False			chr7	-527.0	SNV	Promoter_99784711_T_C	3.0	152210.0	1.97e-05	0.0	0.0	0.0	0.0005771450557906887	0.0	0.0	0.0	0.0	0.0	0	0	0	3	0	0	0	0	0	41460	912	3470
Promoter	99784713	G	C		True	-0.0132971925013821	0.628778276215886	0.377753422759	-0.0191590714737398	-0.882087462048028	False	0.0132971925013821							False			chr7	-529.0	SNV	Promoter_99784713_G_C	3.0	152062.0	1.97e-05	0.0	0.0	0.0	0.0	0.0	4.411245735795789e-05	0.0	0.0	0.0	0	0	0	0	0	3	0	0	0	41398	912	3472
Promoter	99784717	T	G		True	0.0568541903037356	0.0022352706251328	0.0002412374156224	-0.0202965288078624	3.6728984119025	True	0.0568541903037356							False			chr7	-533.0	SNV	Promoter_99784717_T_G	1.0	152234.0	6.57e-06	0.0	0.0	0.0	0.0	0.0	1.4694645271263151e-05	0.0	0.0	0.0	0	0	0	0	0	1	0	0	0	41452	912	3470
Promoter	99784736	T	C		True	-0.0348962159459717	0.0360518763634581	0.0059789002879992	-0.0071087228689677	-2.74958172546706	True	0.0348962159459717							False			chr7	-552.0	SNV	Promoter_99784736_T_C	1.0	152214.0	6.57e-06	2.4117306579201234e-05	0.0	0.0	0.0	0.0	0.0	0.0	0.0	0.0	1	0	0	0	0	0	0	0	0	41464	912	3470
Promoter	99784736	T	TTG		True	0.046007802979481	0.0464655718801092	0.008741048175466	-0.0129976881317133	2.62261365232118	True	0.046007802979481							False			chr7	-552.0	indel	Promoter_99784736_T_TTG	1.0	152214.0	6.57e-06	0.0	0.0	0.0	0.0	0.0	1.4699829481978009e-05	0.0	0.0	0.0	0	0	0	0	0	1	0	0	0	41464	912	3470
Promoter	99784739	T	G		True	-0.0172683111129735	0.557795834036933	0.309272937683844	-0.0208300757687591	-1.01680802022476	False	0.0172683111129735							False			chr7	-555.0	SNV	Promoter_99784739_T_G	4.0	152216.0	2.63e-05	2.4123124427075796e-05	0.0	0.0	0.0003850596842510589	0.0	1.4698533086397977e-05	0.0	0.0	0.0	1	0	0	2	0	1	0	0	0	41454	912	3470
Promoter	99784747	C	G		True	0.0118634161146031	0.666188733352633	0.431756565507012	-0.0144944062593114	0.786225301706468	False	0.0118634161146031							False			chr7	-563.0	SNV	Promoter_99784747_C_G	1.0	152178.0	6.57e-06	0.0	0.0	0.0	0.0	0.0	1.4698965192850424e-05	0.0	0.0	0.0	0	0	0	0	0	1	0	0	0	41436	912	3468
Promoter	99784747	C	T		True	0.0027651400303748	0.9543443732842	0.899886895107491	-0.0244780974035786	0.12580798471016	False	0.0027651400303748							False			chr7	-563.0	SNV	Promoter_99784747_C_T	10.0	152178.0	6.57e-05	7.240081088908195e-05	0.0	0.0	0.00019245573518090838	0.0	8.819379115710255e-05	0.0	0.0	0.0	3	0	0	1	0	6	0	0	0	41436	912	3468
Promoter	99784748	G	A		True	-0.0487204452283069	0.0422044080468229	0.007730510384814	-0.0144411101340052	-2.66424379136641	True	0.0487204452283069							False			chr7	-564.0	SNV	Promoter_99784748_G_A	3.0	151968.0	1.97e-05	0.0	0.0	0.0	0.0	0.0	0.0	0.0	0.0	0.0006252605252188412	0	0	0	0	0	0	0	0	3	41356	912	3466
Promoter	99784758	C	A		True	-0.0255812951691411	0.406706257884542	0.17702443560617	-0.0203544784293587	-1.35008426510589	False	0.0255812951691411							False			chr7	-574.0	SNV	Promoter_99784758_C_A				0.0	0.0	0.0	0.0	0.0	0.0	0.0	0.0	0.0	0	0	0	0	0	0	0	0	0	0	0	0
Promoter	99784760	G	T		True	-0.0478422725385353	0.0464655718801092	0.0086436381400492	-0.022049562890313	-2.62643591435198	True	0.0478422725385353							False			chr7	-576.0	SNV	Promoter_99784760_G_T	7.0	152136.0	4.6e-05	0.00014482958385632905	0.0	0.0	0.0	0.0	0.0	6.546216286986122e-05	0.0	0.0	6	0	0	0	0	0	1	0	0	41428	912	3470
Promoter	99784762	A	G		True	0.0300680761698454	0.241819419066162	0.0797583748427018	-0.0188800748428489	1.75229520722245	False	0.0300680761698454							False			chr7	-578.0	SNV	Promoter_99784762_A_G	6.0	152118.0	3.94e-05	0.00014489953632148376	0.0	0.0	0.0	0.0	0.0	0.0	0.0	0.0	6	0	0	0	0	0	0	0	0	41408	912	3470
Promoter	99784764	A	G		True	0.0026388500146985	0.954042114927328	0.874694225263798	-0.0257505493417045	0.157703341228103	False	0.0026388500146985							False			chr7	-580.0	SNV	Promoter_99784764_A_G	1.0	152174.0	6.57e-06	0.0	0.0	0.0	0.0	0.0	0.0	6.545359340227778e-05	0.0	0.0	0	0	0	0	0	0	1	0	0	41442	912	3470
Promoter	99784767	G	A		True	-0.0162019567040953	0.597019646656591	0.34136519400414	-0.0229652851859805	-0.951523286171648	False	0.0162019567040953							False			chr7	-583.0	SNV	Promoter_99784767_G_A	3.0	152194.0	1.97e-05	2.412894508252099e-05	0.0	0.0	0.0	0.0	2.9394473838918284e-05	0.0	0.0	0.0	1	0	0	0	0	2	0	0	0	41444	912	3470
Promoter	99784772	GCTC	G		True	0.0240990925816781	0.388614728016354	0.163525999412822	-0.0154067623194544	1.39342825762467	False	0.0240990925816781							False			chr7	-588.0	indel	Promoter_99784772_GCTC_G	1.0	152168.0	6.57e-06	0.0	0.0	0.0	0.0	0.0	1.4699397324709688e-05	0.0	0.0	0.0	0	0	0	0	0	1	0	0	0	41438	912	3470
Promoter	99784784	C	A		True	0.0041029177996346	0.9271480440696	0.82158168261613	-0.0105010957510658	0.225517966593649	False	0.0041029177996346							False			chr7	-600.0	SNV	Promoter_99784784_C_A	1.0	152198.0	6.57e-06	0.0	0.0	0.0	0.0	0.0	1.4696372935159602e-05	0.0	0.0	0.0	0	0	0	0	0	1	0	0	0	41446	912	3470
Promoter	99784785	ATAGTC	A		True	-0.0110655812724029	0.666188733352633	0.430696128137946	-0.0202009637864089	-0.788036856449675	False	0.0110655812724029							False			chr7	-601.0	indel	Promoter_99784785_ATAGTC_A	1.0	152174.0	6.57e-06	0.0	0.0	0.0	0.0	0.0	0.0	6.545359340227778e-05	0.0	0.0	0	0	0	0	0	0	1	0	0	41440	912	3470
Promoter	99784786	T	C		True	0.0053282068314611	0.866029430394407	0.705256640098416	-0.0129160214060324	0.378246278735034	False	0.0053282068314611							False			chr7	-602.0	SNV	Promoter_99784786_T_C	5.0	152242.0	3.28e-05	7.234145165179648e-05	0.0	0.0	0.0	0.0	2.9392745870319205e-05	0.0	0.0	0.0	3	0	0	0	0	2	0	0	0	41470	912	3470
Promoter	99784797	T	TG		True	-0.0059184393183009	0.880932009135487	0.750386252227114	-0.0199547009862448	-0.318140273503484	False	0.0059184393183009							False			chr7	-613.0	indel	Promoter_99784797_T_TG	1.0	152196.0	6.57e-06	2.413010955069736e-05	0.0	0.0	0.0	0.0	0.0	0.0	0.0	0.0	1	0	0	0	0	0	0	0	0	41442	912	3472
Promoter	99784798	A	G		True	-0.008895632727457	0.745869584049383	0.550171128828505	-0.0151453765703294	-0.597526535534427	False	0.008895632727457							False			chr7	-614.0	SNV	Promoter_99784798_A_G	1.0	152188.0	6.57e-06	2.413127413127413e-05	0.0	0.0	0.0	0.0	0.0	0.0	0.0	0.0	1	0	0	0	0	0	0	0	0	41440	912	3472
Promoter	99784799	T	C		True	-0.0233338245567254	0.35186749984643	0.141966342759822	-0.0228916545248512	-1.4686400104624	False	0.0233338245567254							False			chr7	-615.0	SNV	Promoter_99784799_T_C	1.0	152240.0	6.57e-06	2.4113817217265492e-05	0.0	0.0	0.0	0.0	0.0	0.0	0.0	0.0	1	0	0	0	0	0	0	0	0	41470	912	3472
Promoter	99784807	C	T		True	-0.0326506322631758	0.159654213723367	0.04557819817026	-0.0216405546025401	-1.99956427142418	False	0.0326506322631758							False			chr7	-623.0	SNV	Promoter_99784807_C_T	13.0	152248.0	8.54e-05	0.00026530316916694807	0.0	0.0	0.0	0.0	0.0	0.00013083867591259977	0.0	0.0	11	0	0	0	0	0	2	0	0	41462	912	3472
Promoter	99784810	G	A		True	-0.0158141731466817	0.47514964837546	0.242279276151843	-0.0227146787934443	-1.16938540767304	False	0.0158141731466817							False			chr7	-626.0	SNV	Promoter_99784810_G_A	2.0	152202.0	1.31e-05	0.0	0.0	0.0	0.0	0.0	2.9393609829223128e-05	0.0	0.0	0.0	0	0	0	0	0	2	0	0	0	41442	912	3472
Promoter	99784811	G	A		True	-0.0036617850970794	0.929920175024444	0.826339957509345	-0.0236311627791921	-0.219404687795227	False	0.0036617850970794							False			chr7	-627.0	SNV	Promoter_99784811_G_A	1.0	152172.0	6.57e-06	0.0	0.0	0.0	0.0	0.0	0.0	6.545359340227778e-05	0.0	0.0	0	0	0	0	0	0	1	0	0	41432	912	3472
Promoter	99784822	T	C		True	-0.0611893579996561	0.0044817470817848	0.0005213913684254	-0.0305251236706773	-3.47082472696313	True	0.0611893579996561							False			chr7	-638.0	SNV	Promoter_99784822_T_C	2.0	152246.0	1.31e-05	0.0	0.0	0.0	0.0	0.0	0.0	0.0	0.0	0.0004137360364087712	0	0	0	0	0	0	0	0	2	41474	912	3472
Promoter	99784824	C	T		True	-0.0187683126087829	0.473261836724246	0.240145238931857	-0.0192449317546634	-1.17470360721105	False	0.0187683126087829							False			chr7	-640.0	SNV	Promoter_99784824_C_T	7.0	152232.0	4.6e-05	2.4120796951131264e-05	0.0	0.0	0.0	0.0	5.8787219658446256e-05	0.00013087292239235702	0.0	0.0	1	0	0	0	0	4	2	0	0	41458	912	3472
Promoter	99784825	C	G		True	-0.0157398745874378	0.630530336858779	0.390179663897759	-0.0206526620338226	-0.859334832870433	False	0.0157398745874378							False			chr7	-641.0	SNV	Promoter_99784825_C_G	1.0	152214.0	6.57e-06	2.4125452352231604e-05	0.0	0.0	0.0	0.0	0.0	0.0	0.0	0.0	1	0	0	0	0	0	0	0	0	41450	912	3472
Promoter	99784828	G	C		True	-0.0367613151755309	0.0791328095502315	0.0166492297321032	-0.020500040284187	-2.39482079436697	False	0.0367613151755309							False			chr7	-644.0	SNV	Promoter_99784828_G_C	7065.0	152134.0	0.046439323	0.012671365128403167	0.029605263157894735	0.048963133640553	0.0001926040061633282	0.0781279486695603	0.06851530567236157	0.03947885295273013	0.08544303797468354	0.022567287784679087	525	27	170	1	828	4660	603	27	109	41432	912	3472
Promoter	99784832	C	T		True	-0.046042872573375	0.028278731279746	0.0046197927338198	-0.0130292600199742	-2.83314703897063	True	0.046042872573375							False			chr7	-648.0	SNV	Promoter_99784832_C_T	1.0	152216.0	6.57e-06	0.0	0.0	0.0	0.0	0.0	1.4696372935159602e-05	0.0	0.0	0.0	0	0	0	0	0	1	0	0	0	41454	912	3472
Promoter	99784834	G	A		True	0.020807850406835	0.422517395259131	0.191387830030745	-0.0163933533124954	1.30658528937206	False	0.020807850406835							False			chr7	-650.0	SNV	Promoter_99784834_G_A	1.0	152224.0	6.57e-06	2.411614334635605e-05	0.0	0.0	0.0	0.0	0.0	0.0	0.0	0.0	1	0	0	0	0	0	0	0	0	41466	912	3472
Promoter	99784841	C	A		True	0.0146570586263964	0.628778276215886	0.379841330939393	-0.0266123183247452	0.878233297913292	False	0.0146570586263964							False			chr7	-657.0	SNV	Promoter_99784841_C_A	1.0	152220.0	6.57e-06	0.0	0.0	0.0	0.0	0.0	0.0	0.0	0.0	0.00020678246484698098	0	0	0	0	0	0	0	0	1	41458	912	3472
Promoter	99784847	G	T		True	-0.0220851766025083	0.461245456431352	0.231764424890011	-0.0251847489099743	-1.19591023534795	False	0.0220851766025083							False			chr7	-663.0	SNV	Promoter_99784847_G_T	1.0	152200.0	6.57e-06	0.0	0.0	0.0	0.0	0.0	0.0	6.542789845590159e-05	0.0	0.0	0	0	0	0	0	0	1	0	0	41446	912	3472
Promoter	99784848	C	A		True	-0.0842148316384259	4.98004234607227e-06	3.82131962198615e-07	-0.0186838059998727	-5.08154198876797	True	0.0842148316384259							False			chr7	-664.0	SNV	Promoter_99784848_C_A	2.0	152208.0	1.31e-05	4.8243921265920496e-05	0.0	0.0	0.0	0.0	0.0	0.0	0.0	0.0	2	0	0	0	0	0	0	0	0	41456	912	3470
Promoter	99784854	G	A		True	0.0050617635348949	0.902780840195908	0.786713402784434	-0.017992306608647	0.270589298493806	False	0.0050617635348949							False			chr7	-670.0	SNV	Promoter_99784854_G_A	2.0	152226.0	1.31e-05	0.0	0.0	0.0	0.0	0.0	2.9397066172795955e-05	0.0	0.0	0.0	0	0	0	0	0	2	0	0	0	41460	912	3468
Promoter	99784859	G	C		True	0.0106081900283849	0.721655588017556	0.499490546246157	-0.0150949999039046	0.675319536491065	False	0.0106081900283849							False			chr7	-675.0	SNV	Promoter_99784859_G_C	1.0	152194.0	6.57e-06	0.0	0.0	0.0	0.0	0.0	0.0	0.0	0.0031645569620253164	0.0	0	0	0	0	0	0	0	1	0	41440	912	3472
Promoter	99784861	T	C		True	-0.017276903291286	0.628778276215886	0.383118624511413	-0.0260353308323804	-0.87220934737309	False	0.017276903291286							False			chr7	-677.0	SNV	Promoter_99784861_T_C	1.0	152222.0	6.57e-06	2.41196333815726e-05	0.0	0.0	0.0	0.0	0.0	0.0	0.0	0.0	1	0	0	0	0	0	0	0	0	41460	912	3470
Promoter	99784861	T	G		True	-0.0061430551850694	0.880932009135487	0.75664209695548	-0.0177782738401802	-0.309903188988438	False	0.0061430551850694							False			chr7	-677.0	SNV	Promoter_99784861_T_G	1.0	152222.0	6.57e-06	0.0	0.0	0.0	0.0	0.0	1.4697236919459142e-05	0.0	0.0	0.0	0	0	0	0	0	1	0	0	0	41460	912	3470
Promoter	99784862	G	A		True	-0.024129649634725	0.33122405571893	0.126258674704741	-0.0232048531214715	-1.52916885763668	False	0.024129649634725							False			chr7	-678.0	SNV	Promoter_99784862_G_A	6.0	152206.0	3.94e-05	2.412661648330438e-05	0.0	0.0	0.0	0.0	1.4697668949704576e-05	0.00019630938358853554	0.0	0.0	1	0	0	0	0	1	3	0	0	41448	912	3472
Promoter	99784865	G	A		True	0.0054234804144287	0.870158551891479	0.717885503245124	-0.0223874212527581	0.361297758710972	False	0.0054234804144287							False			chr7	-681.0	SNV	Promoter_99784865_G_A	3.0	152230.0	1.97e-05	7.235540977280401e-05	0.0	0.0	0.0	0.0	0.0	0.0	0.0	0.0	3	0	0	0	0	0	0	0	0	41462	912	3472
Promoter	99784866	G	T		True	-0.0283650953445699	0.197663330663975	0.0606689430750814	-0.0130924910283726	-1.87614003208963	False	0.0283650953445699							False			chr7	-682.0	SNV	Promoter_99784866_G_T				0.0	0.0	0.0	0.0	0.0	0.0	0.0	0.0	0.0	0	0	0	0	0	0	0	0	0	0	0	0
Promoter	99784868	G	A		True	0.019384489707093	0.43941057324876	0.208855214144907	-0.0103270639226761	1.2568113938095	False	0.019384489707093							False			chr7	-684.0	SNV	Promoter_99784868_G_A	1.0	152236.0	6.57e-06	2.4121960632960248e-05	0.0	0.0	0.0	0.0	0.0	0.0	0.0	0.0	1	0	0	0	0	0	0	0	0	41456	912	3472
Promoter	99784877	G	A		True	-0.0098668004319006	0.720266496253008	0.495628925639446	-0.0061876379936032	-0.681411424400606	False	0.0098668004319006							False			chr7	-693.0	SNV	Promoter_99784877_G_A	1.0	152172.0	6.57e-06	2.4135933577910794e-05	0.0	0.0	0.0	0.0	0.0	0.0	0.0	0.0	1	0	0	0	0	0	0	0	0	41432	912	3472
Promoter	99784881	A	C		True	0.0317621229513038	0.138061990021546	0.035198972703513	-0.0116963814787432	2.106385834271	False	0.0317621229513038							False			chr7	-697.0	SNV	Promoter_99784881_A_C	5.0	152128.0	3.29e-05	7.24427702115329e-05	0.0	0.0	0.0	0.0	0.0	0.00013092432573972245	0.0	0.0	3	0	0	0	0	0	2	0	0	41412	912	3470
Promoter	99784897	G	A		True	0.0495837751608234	0.0156449747569406	0.0021686103623482	-0.0192020450147923	3.06702326943297	True	0.0495837751608234							False			chr7	-713.0	SNV	Promoter_99784897_G_A	148.0	151958.0	0.000973953	0.0035161744022503515	0.0	0.0	0.0	0.0	0.0	0.0001964379256155055	0.0	0.0	145	0	0	0	0	0	3	0	0	41238	912	3468
Promoter	99784907	C	G		True	0.0195628837829197	0.590922800245356	0.332028405088356	-0.0328071137261838	0.97009131052927	False	0.0195628837829197							False			chr7	-723.0	SNV	Promoter_99784907_C_G	1.0	151212.0	6.61e-06	0.0	0.0	0.0	0.0001926782273603083	0.0	0.0	0.0	0.0	0.0	0	0	0	1	0	0	0	0	0	40536	912	3472
Promoter	99784907	C	T		True	0.0297556043896978	0.401062810952392	0.172734973033951	-0.0199180265979617	1.36358285394202	False	0.0297556043896978							False			chr7	-723.0	SNV	Promoter_99784907_C_T	2.0	151212.0	1.32e-05	0.0	0.0	0.0	0.0003853564547206166	0.0	0.0	0.0	0.0	0.0	0	0	0	2	0	0	0	0	0	40536	912	3472
Promoter	99784912	T	C		True	-0.0115943728039973	0.722140927084881	0.505321761109835	-0.01571806051003	-0.666167475707329	False	0.0115943728039973							False			chr7	-728.0	SNV	Promoter_99784912_T_C	1.0	150178.0	6.66e-06	2.5307485954345296e-05	0.0	0.0	0.0	0.0	0.0	0.0	0.0	0.0	1	0	0	0	0	0	0	0	0	39514	912	3472
Promoter	99784915	C	T		True	0.0134099612958597	0.722140927084881	0.504423201819879	-0.0138064510215182	0.667574540409422	False	0.0134099612958597							False			chr7	-731.0	SNV	Promoter_99784915_C_T	11.0	149036.0	7.38e-05	2.5998336106489185e-05	0.0	0.0	0.0	9.416195856873823e-05	0.00013232569765048372	0.0	0.0	0.0	1	0	0	0	1	9	0	0	0	38464	912	3470
Promoter	99784915	CTT	C		True	0.0134154442131973	0.599853554193085	0.355251985925248	-0.0218945429731925	0.924498328574603	False	0.0134154442131973							False			chr7	-731.0	indel	Promoter_99784915_CTT_C	1.0	149036.0	6.71e-06	0.0	0.0	0.0	0.0	9.416195856873823e-05	0.0	0.0	0.0	0.0	0	0	0	0	1	0	0	0	0	38464	912	3470
Promoter	99784924	G	A		True	-0.0072813551646776	0.871742596656162	0.722855866039144	-0.0238967854976684	-0.354656266382909	False	0.0072813551646776							False			chr7	-740.0	SNV	Promoter_99784924_G_A	3.0	144946.0	2.07e-05	2.886002886002886e-05	0.0	0.0	0.0	0.0	2.941262978322892e-05	0.0	0.0	0.0	1	0	0	0	0	2	0	0	0	34650	912	3466
Promoter	99784924	G	T		True	0.014963023643967	0.674656422138903	0.446937261480868	-0.0142754013752178	0.760565945536168	False	0.014963023643967							False			chr7	-740.0	SNV	Promoter_99784924_G_T	1.0	144946.0	6.9e-06	0.0	0.0	0.0	0.0	0.0	1.470631489161446e-05	0.0	0.0	0.0	0	0	0	0	0	1	0	0	0	34650	912	3466
Promoter	99784925	A	ACTACTCCAT		True	-0.0003363905910568	0.987024209586802	0.987024209586802	-0.0093114243780158	-0.0162639340465097	False	0.0003363905910568							False			chr7	-741.0	indel	Promoter_99784925_A_ACTACTCCAT	8727.0	151958.0	0.057430343	0.19806751586186855	0.0	0.0002883506343713956	0.0003853564547206166	0.0	0.0007792742457213433	0.026025960403828503	0.00949367088607595	0.0029069767441860465	8179	0	1	2	0	53	397	3	14	41294	912	3468
Promoter	99784927	T	C		True	0.029916638926247	0.228123572766154	0.073970762456352	-0.0235823363882165	1.78700918960097	False	0.029916638926247							False			chr7	-743.0	SNV	Promoter_99784927_T_C	9.0	152148.0	5.92e-05	0.0	0.0	0.0	0.0	0.0	0.0	0.0005236287472182222	0.0	0.0	0	0	0	0	0	0	8	0	0	41400	912	3472
Promoter	99784928	T	A		True	0.0045986456061862	0.872407126454102	0.732044593732526	-0.0188467057907882	0.342417660889671	False	0.0045986456061862							False			chr7	-744.0	SNV	Promoter_99784928_T_A				0.0	0.0	0.0	0.0	0.0	0.0	0.0	0.0	0.0	0	0	0	0	0	0	0	0	0	0	0	0
Promoter	99784931	T	C		True	-0.0387654764295404	0.0834602056822048	0.0177662814075981	-0.019692185476274	-2.37090119624709	False	0.0387654764295404							False			chr7	-747.0	SNV	Promoter_99784931_T_C				0.0	0.0	0.0	0.0	0.0	0.0	0.0	0.0	0.0	0	0	0	0	0	0	0	0	0	0	0	0
Promoter	99784937	A	G		True	-0.0116711125431456	0.652746460245477	0.413621519363471	-0.011163167648256	-0.817575505837553	False	0.0116711125431456							False			chr7	-753.0	SNV	Promoter_99784937_A_G	1.0	149022.0	6.71e-06	2.601321471307424e-05	0.0	0.0	0.0	0.0	0.0	0.0	0.0	0.0	1	0	0	0	0	0	0	0	0	38442	912	3470
Promoter	99784939	T	TA		True	-0.0156432646487917	0.554212344681587	0.305914239762361	-0.0126612019855798	-1.02389218165883	False	0.0156432646487917							False			chr7	-755.0	indel	Promoter_99784939_T_TA	9.0	152174.0	5.91e-05	0.0	0.0	0.0	0.0	0.0	0.00011759863585582407	6.542789845590159e-05	0.0	0.0	0	0	0	0	0	8	1	0	0	41428	912	3472
Promoter	99784950	G	C		True	0.0170430656375062	0.398372440565164	0.169604108359426	-0.0140398039865094	1.37358480279448	False	0.0170430656375062							False			chr7	-766.0	SNV	Promoter_99784950_G_C	2.0	152170.0	1.31e-05	4.829984544049459e-05	0.0	0.0	0.0	0.0	0.0	0.0	0.0	0.0	2	0	0	0	0	0	0	0	0	41408	912	3472
Promoter	99784955	C	T		True	0.0208873305022912	0.370186968128564	0.154855439637939	-0.0253452661367637	1.42270939707422	False	0.0208873305022912							False			chr7	-771.0	SNV	Promoter_99784955_C_T	3.0	152156.0	1.97e-05	4.8278858687780624e-05	0.0	0.0	0.0	0.0	0.0	6.548788474132285e-05	0.0	0.0	2	0	0	0	0	0	1	0	0	41426	912	3468
Promoter	99784962	G	T		True	0.0014688835537338	0.9543443732842	0.917021963194122	-0.014968161468844	0.104188675046036	False	0.0014688835537338							False			chr7	-778.0	SNV	Promoter_99784962_G_T	3.0	152170.0	1.97e-05	0.0	0.0	0.0	0.0	0.0	4.409689557855127e-05	0.0	0.0	0.0	0	0	0	0	0	3	0	0	0	41438	912	3472
Promoter	99784965	C	G		True	-0.0574097410083835	0.0003273211425008	2.91672305198746e-05	-0.0220975974327551	-4.18202001466708	True	0.0574097410083835							False			chr7	-781.0	SNV	Promoter_99784965_C_G	1.0	152174.0	6.57e-06	0.0	0.0	0.0	0.0	0.0	0.0	0.0	0.0	0.00020695364238410596	0	0	0	0	0	0	0	0	1	41436	912	3468
Promoter	99784968	C	T		True	-0.0166509913608782	0.453328691247625	0.224256100439518	-0.0167201145039277	-1.21537201237415	False	0.0166509913608782							False			chr7	-784.0	SNV	Promoter_99784968_C_T	2.0	152202.0	1.31e-05	4.824857666698833e-05	0.0	0.0	0.0	0.0	0.0	0.0	0.0	0.0	2	0	0	0	0	0	0	0	0	41452	912	3472
Promoter	99784976	G	A		True	0.0246710254732855	0.304026383989963	0.110623461501298	-0.0182368795435959	1.59555741272596	False	0.0246710254732855							False			chr7	-792.0	SNV	Promoter_99784976_G_A	1.0	152178.0	6.57e-06	0.0	0.0	0.0	0.0	0.0	1.4700261664657632e-05	0.0	0.0	0.0	0	0	0	0	0	1	0	0	0	41450	912	3470
Promoter	99784982	G	A		True	-0.0168708110294731	0.561503875572432	0.312718742583656	-0.0171753748515721	-1.00959211491702	False	0.0168708110294731							False			chr7	-798.0	SNV	Promoter_99784982_G_A	1.0	152168.0	6.57e-06	0.0	0.0	0.0	0.0	0.0	1.470112610625974e-05	0.0	0.0	0.0	0	0	0	0	0	1	0	0	0	41450	912	3470
Promoter	99784982	GCACTTT	G		True	0.0009765417019287	0.957202099184305	0.942986226424142	-0.0193618515928009	0.0715190853543207	False	0.0009765417019287							False			chr7	-798.0	indel	Promoter_99784982_GCACTTT_G	2.0	152168.0	1.31e-05	0.0	0.0	0.0	0.0	0.0	0.0	0.0	0.0	0.00041407867494824016	0	0	0	0	0	0	0	0	2	41450	912	3470
Promoter	99784991	G	C		True	0.0131424747252121	0.599853554193085	0.350298950475402	-0.0187674870615696	0.934058526559283	False	0.0131424747252121							False			chr7	-807.0	SNV	Promoter_99784991_G_C	1.0	152172.0	6.57e-06	0.0	0.0	0.0	0.0	0.0	1.4702855294498192e-05	0.0	0.0	0.0	0	0	0	0	0	1	0	0	0	41444	912	3470
Promoter	99784995	G	C		True	0.0199052042936053	0.432791487779632	0.201398019065769	-0.0220417906174095	1.27767412201183	False	0.0199052042936053							False			chr7	-811.0	SNV	Promoter_99784995_G_C	1.0	152148.0	6.57e-06	0.0	0.0	0.0	0.0	0.0	1.470155836518671e-05	0.0	0.0	0.0	0	0	0	0	0	1	0	0	0	41418	912	3472
Promoter	99784998	C	T		True	0.0431042552220288	0.0066497971739336	0.0008229946997442	-0.01460589704294	3.34606516820978	True	0.0431042552220288							False			chr7	-814.0	SNV	Promoter_99784998_C_T	1.0	152162.0	6.57e-06	0.0	0.0	0.0	0.0	0.0	1.4698533086397977e-05	0.0	0.0	0.0	0	0	0	0	0	1	0	0	0	41442	910	3472
Promoter	99785005	G	C		True	0.0099639776704856	0.669901330818624	0.437757305287418	-0.0180722353834426	0.776020164347505	False	0.0099639776704856							False			chr7	-821.0	SNV	Promoter_99785005_G_C	4.0	152188.0	2.63e-05	2.4120796951131264e-05	0.0	0.0	0.0	0.0	1.4699397324709688e-05	0.0	0.0031645569620253164	0.0	1	0	0	0	0	1	0	1	0	41458	912	3472
Promoter	99785006	A	G		True	0.0108790645600379	0.666188733352633	0.428832247703715	-0.0268767035226698	0.791227341523722	False	0.0108790645600379							False			chr7	-822.0	SNV	Promoter_99785006_A_G	1.0	152184.0	6.57e-06	2.4121960632960248e-05	0.0	0.0	0.0	0.0	0.0	0.0	0.0	0.0	1	0	0	0	0	0	0	0	0	41456	912	3470
Promoter	99785008	T	G		True	-0.0466182265580584	0.0200552826417256	0.0029288655343114	-0.0232703607192803	-2.97593841798314	True	0.0466182265580584							False			chr7	-824.0	SNV	Promoter_99785008_T_G	5.0	152188.0	3.29e-05	0.0	0.0	0.0	0.0	0.0	7.350130832328815e-05	0.0	0.0	0.0	0	0	0	0	0	5	0	0	0	41454	912	3470
Promoter	99785011	G	T		True	0.0269413545044939	0.33758598640633	0.131524891737978	-0.0171522577446976	1.50825847095455	False	0.0269413545044939							False			chr7	-827.0	SNV	Promoter_99785011_G_T	1.0	152206.0	6.57e-06	0.0	0.0	0.0	0.0	0.0	1.4699397324709688e-05	0.0	0.0	0.0	0	0	0	0	0	1	0	0	0	41458	912	3472
Promoter	99785020	G	A		True	0.0326893420550696	0.0710371587278057	0.0145942677584353	-0.0216225189077586	2.4427629082745	False	0.0326893420550696							False			chr7	-836.0	SNV	Promoter_99785020_G_A	1.0	152158.0	6.57e-06	2.413476854756963e-05	0.0	0.0	0.0	0.0	0.0	0.0	0.0	0.0	1	0	0	0	0	0	0	0	0	41434	912	3472
Promoter	99785021	G	T		True	-0.0455134763764733	0.0208010702362906	0.0031003933498252	-0.0172259089270873	-2.95842252810556	True	0.0455134763764733							False			chr7	-837.0	SNV	Promoter_99785021_G_T	1.0	152168.0	6.57e-06	0.0	0.0	0.0	0.0	0.0	1.470155836518671e-05	0.0	0.0	0.0	0	0	0	0	0	1	0	0	0	41440	912	3472
Promoter	99785023	A	AC		True	0.0500957602340043	0.0066497971739336	0.0008152513844442	-0.0124510883986404	3.34872197088179	True	0.0500957602340043							False			chr7	-839.0	indel	Promoter_99785023_A_AC	1.0	151708.0	6.59e-06	0.0	0.0	0.0	0.0	0.0	0.0	0.0	0.0	0.00020868113522537563	0	0	0	0	0	0	0	0	1	41246	912	3472
Promoter	99785025	C	A		True	-0.0608803329162345	1.88679927960518e-05	1.4944944788952e-06	-0.0393464982453486	-4.81514736028986	True	0.0608803329162345							False			chr7	-841.0	SNV	Promoter_99785025_C_A	1.0	152132.0	6.57e-06	0.0	0.0	0.0	0.0	0.0	1.4701990649533946e-05	0.0	0.0	0.0	0	0	0	0	0	1	0	0	0	41434	912	3472
Promoter	99785037	G	A		True	-0.0049236875505122	0.874675839554014	0.740443408731369	-0.0209449793751359	-0.33127659366919	False	0.0049236875505122							False			chr7	-853.0	SNV	Promoter_99785037_G_A	3.0	152224.0	1.97e-05	0.0	0.0	0.0	0.0	0.0	4.409171075837743e-05	0.0	0.0	0.0	0	0	0	0	0	3	0	0	0	41456	912	3470
Promoter	99785043	G	A		True	-0.0255381914117291	0.126369806719988	0.0319052482312842	-0.0158405385431343	-2.14591940543516	False	0.0255381914117291							False			chr7	-859.0	SNV	Promoter_99785043_G_A	1.0	152212.0	6.57e-06	0.0	0.0	0.0	0.0	0.0	1.4696804914611564e-05	0.0	0.0	0.0	0	0	0	0	0	1	0	0	0	41448	912	3472
Promoter	99785049	A	C		True	0.0511214143491854	0.0004763745932587	4.36283662142938e-05	-0.0182680770711958	4.08935173602731	True	0.0511214143491854							False			chr7	-865.0	SNV	Promoter_99785049_A_C	1.0	152182.0	6.57e-06	2.4125452352231604e-05	0.0	0.0	0.0	0.0	0.0	0.0	0.0	0.0	1	0	0	0	0	0	0	0	0	41450	912	3470
Promoter	99785053	G	C		True	0.0577927712155219	0.0066497971739336	0.0008103842743391	-0.026215415777148	3.35039931055316	True	0.0577927712155219							False			chr7	-869.0	SNV	Promoter_99785053_G_C	2.0	152250.0	1.31e-05	0.0	0.0	0.0	0.0	0.0	2.9391018104867154e-05	0.0	0.0	0.0	0	0	0	0	0	2	0	0	0	41462	912	3472
Promoter	99785057	G	A		True	0.0260965775563681	0.33122405571893	0.125830303653109	-0.0248136348060782	1.53090072961218	False	0.0260965775563681							False			chr7	-873.0	SNV	Promoter_99785057_G_A	211.0	152244.0	0.001385933	0.0	0.0	0.0	0.0	0.017046524769259747	0.0003967554223241051	0.0	0.0	0.0	0	0	0	0	181	27	0	0	0	41462	912	3472
Promoter	99785057	G	C		True	-0.026004293333455	0.334559914251624	0.128358382943073	-0.0231060478294903	-1.52075208390059	False	0.026004293333455							False			chr7	-873.0	SNV	Promoter_99785057_G_C	1.0	152244.0	6.57e-06	2.4118469924268005e-05	0.0	0.0	0.0	0.0	0.0	0.0	0.0	0.0	1	0	0	0	0	0	0	0	0	41462	912	3472
Promoter	99785071	G	A		True	-0.0355236959389094	0.255974205793128	0.0855359351041392	-0.0187547141821283	-1.71963016418325	False	0.0355236959389094							False			chr7	-887.0	SNV	Promoter_99785071_G_A	1.0	152226.0	6.57e-06	0.0	0.0	0.0	0.0	0.0	0.0	6.541933795629989e-05	0.0	0.0	0	0	0	0	0	0	1	0	0	41460	912	3470
Promoter	99785077	T	C		True	0.0515744806380851	0.0214539857682677	0.0032924433604767	-0.018712419145801	2.9398444171168	True	0.0515744806380851							False			chr7	-893.0	SNV	Promoter_99785077_T_C	1.0	152212.0	6.57e-06	0.0	0.0	0.0	0.0	0.0	0.0	6.539366989275438e-05	0.0	0.0	0	0	0	0	0	0	1	0	0	41454	912	3472
Promoter	99785101	G	A		True	0.0259478530315132	0.35186749984643	0.141138126649753	-0.022302857108199	1.4717005293253	False	0.0259478530315132							False			chr7	-917.0	SNV	Promoter_99785101_G_A				0.0	0.0	0.0	0.0	0.0	0.0	0.0	0.0	0.0	0	0	0	0	0	0	0	0	0	0	0	0
Promoter	99785106	C	T		True	-0.0290297852672194	0.43941057324876	0.209916437220323	-0.0164775525037889	-1.25389029016948	False	0.0290297852672194							False			chr7	-922.0	SNV	Promoter_99785106_C_T	35.0	152186.0	0.000229982	0.0008447984552256819	0.0	0.0	0.0	0.0	0.0	0.0	0.0	0.0	35	0	0	0	0	0	0	0	0	41430	912	3470
Promoter	99785107	C	A		True	-0.0152042821218255	0.529447780294836	0.287620374627797	-0.0264407715299803	-1.06341981635257	False	0.0152042821218255							False			chr7	-923.0	SNV	Promoter_99785107_C_A	17.0	152182.0	0.000111708	4.825789016504198e-05	0.0	0.0	0.0	0.0	0.00019109216522122593	0.00013094146916328402	0.0	0.0	2	0	0	0	0	13	2	0	0	41444	912	3472
Promoter	99785114	AG	A		True	-0.0031771208025378	0.9543443732842	0.885054449246418	-0.0144239095816506	-0.14456919134178	False	0.0031771208025378							False			chr7	-930.0	indel	Promoter_99785114_AG_A	1.0	152210.0	6.57e-06	0.0	0.0	0.0	0.0	0.0	1.4698533086397977e-05	0.0	0.0	0.0	0	0	0	0	0	1	0	0	0	41456	912	3472
Promoter	99785121	G	T		True	0.0018612863739561	0.9543443732842	0.935315107521712	-0.0188943875516287	0.0811619008403596	False	0.0018612863739561							False			chr7	-937.0	SNV	Promoter_99785121_G_T	2.0	152184.0	1.31e-05	4.824857666698833e-05	0.0	0.0	0.0	0.0	0.0	0.0	0.0	0.0	2	0	0	0	0	0	0	0	0	41452	912	3470
Promoter	99785123	C	T		True	-0.0014576608652791	0.9543443732842	0.937808703450068	-0.0165651596695758	-0.0780265990143397	False	0.0014576608652791							False			chr7	-939.0	SNV	Promoter_99785123_C_T	1.0	152172.0	6.57e-06	0.0	0.0	0.0	0.0	0.0	1.4697668949704576e-05	0.0	0.0	0.0	0	0	0	0	0	1	0	0	0	41428	912	3472
Promoter	99785129	T	C		True	-0.0118012035035153	0.689474869586674	0.464200902295979	-0.0137995285183721	-0.73197909894888	False	0.0118012035035153							False			chr7	-945.0	SNV	Promoter_99785129_T_C	2.0	152200.0	1.31e-05	0.0	0.0	0.0	0.0	0.0	2.9392745870319205e-05	0.0	0.0	0.0	0	0	0	0	0	2	0	0	0	41444	910	3470
Promoter	99785141	C	G		True	0.0181880470444329	0.515747915769718	0.278299617915343	-0.0212344493523659	1.0842145925609	False	0.0181880470444329							False			chr7	-957.0	SNV	Promoter_99785141_C_G	2.0	152178.0	1.31e-05	0.0	0.0	0.0	0.0	0.0	2.9394473838918284e-05	0.0	0.0	0.0	0	0	0	0	0	2	0	0	0	41446	912	3472
Promoter	99785147	C	A		True	0.0044326703875801	0.906971170843487	0.796967241706529	-0.0208736717447129	0.257281901521713	False	0.0044326703875801							False			chr7	-963.0	SNV	Promoter_99785147_C_A	3.0	152172.0	1.97e-05	2.4127780726728754e-05	0.0	0.0	0.0	0.0	1.4699829481978009e-05	6.547930853850184e-05	0.0	0.0	1	0	0	0	0	1	1	0	0	41446	912	3470
Promoter	99785154	A	G		True	0.0158473849998857	0.666188733352633	0.431126745161494	-0.0179288932933448	0.787302228896377	False	0.0158473849998857							False			chr7	-970.0	SNV	Promoter_99785154_A_G	1.0	152176.0	6.57e-06	0.0	0.0	0.0	0.0	0.0	1.4699829481978009e-05	0.0	0.0	0.0	0	0	0	0	0	1	0	0	0	41444	912	3470
Promoter	99785163	C	A		True	-0.0289851885889931	0.289573481065988	0.101064011956199	-0.0168350489747012	-1.63989101300117	False	0.0289851885889931							False			chr7	-979.0	SNV	Promoter_99785163_C_A	2.0	152186.0	1.31e-05	0.0	0.0	0.0	0.0	0.0	2.9389290542526303e-05	0.0	0.0	0.0	0	0	0	0	0	2	0	0	0	41438	912	3470
Promoter	99785174	T	C		True	0.0370295420549356	0.0654639544357463	0.0131251987853848	-0.0120513746237008	2.48085430053444	False	0.0370295420549356							False			chr7	-990.0	SNV	Promoter_99785174_T_C	5.0	152176.0	3.29e-05	0.0	0.0	0.0	0.0	0.0	0.0	0.0	0.0	0.0010369141435089175	0	0	0	0	0	0	0	0	5	41442	912	3472
Promoter	99785175	G	A		True	-0.0168757372650118	0.447800299278712	0.218358066727491	-0.0178740290957777	-1.23099218386288	False	0.0168757372650118							False			chr7	-991.0	SNV	Promoter_99785175_G_A				0.0	0.0	0.0	0.0	0.0	0.0	0.0	0.0	0.0	0	0	0	0	0	0	0	0	0	0	0	0
Promoter	99785188	G	A		True	0.0340185654376354	0.117432822357526	0.0293582055893815	-0.0210835141674375	2.17899871846592	False	0.0340185654376354							False			chr7	-1004.0	SNV	Promoter_99785188_G_A	50.0	152204.0	0.000328506	0.0011340056941562516	0.0	0.0	0.0	0.0	1.4698533086397977e-05	6.543646119617851e-05	0.0	0.0	47	0	0	0	0	1	1	0	0	41446	912	3470
Promoter	99785190	C	A		True	-0.0064211173062761	0.824937707298032	0.651374080762555	-0.0130796219959927	-0.451869303801037	False	0.0064211173062761							False			chr7	-1006.0	SNV	Promoter_99785190_C_A	1.0	152138.0	6.57e-06	2.4145257871354065e-05	0.0	0.0	0.0	0.0	0.0	0.0	0.0	0.0	1	0	0	0	0	0	0	0	0	41416	912	3468
Promoter	99785191	T	C		True	0.0271768647788042	0.444027576863709	0.213924958113772	-0.0097975359023883	1.24293778025906	False	0.0271768647788042							False			chr7	-1007.0	SNV	Promoter_99785191_T_C				0.0	0.0	0.0	0.0	0.0	0.0	0.0	0.0	0.0	0	0	0	0	0	0	0	0	0	0	0	0
Promoter	99785194	A	C		True	0.0169671472747523	0.485279602560147	0.249846924090373	-0.0156732569272	1.15079639776044	False	0.0169671472747523							False			chr7	-1010.0	SNV	Promoter_99785194_A_C	1.0	152148.0	6.57e-06	2.414409194070211e-05	0.0	0.0	0.0	0.0	0.0	0.0	0.0	0.0	1	0	0	0	0	0	0	0	0	41418	912	3470
Promoter	99785194	A	G		True	0.0075289735739406	0.781954866752616	0.590337213761258	-0.0133102072336518	0.538366776703983	False	0.0075289735739406							False			chr7	-1010.0	SNV	Promoter_99785194_A_G	1.0	152148.0	6.57e-06	0.0	0.0	0.0	0.0	0.0	0.0	0.0	0.0	0.00020712510356255177	0	0	0	0	0	0	0	0	1	41418	912	3470
Promoter	99785197	C	CAGGAGAGAA		True	-0.01509252216367	0.599853554193085	0.345952841860312	-0.0107418550942964	-0.942519153817095	False	0.01509252216367							False			chr7	-1013.0	indel	Promoter_99785197_C_CAGGAGAGAA	2.0	152112.0	1.31e-05	0.0	0.0	0.0	0.0	0.0	2.9399658963956018e-05	0.0	0.0	0.0	0	0	0	0	0	2	0	0	0	41408	912	3468
Promoter	99785197	CAGG	C		True	-0.0081613598365351	0.779745514530501	0.586739199052654	-0.0056500427899443	-0.543587300329291	False	0.0081613598365351							False			chr7	-1013.0	indel	Promoter_99785197_CAGG_C	1.0	152112.0	6.57e-06	0.0	0.0	0.0	0.0	0.0	1.4699829481978009e-05	0.0	0.0	0.0	0	0	0	0	0	1	0	0	0	41408	912	3468
Promoter	99785197	CAGGAGAGAA	C		True	0.0277846815575511	0.343543530050666	0.135618594805931	-0.0163790181885138	1.49244709350726	False	0.0277846815575511							False			chr7	-1013.0	indel	Promoter_99785197_CAGGAGAGAA_C	8.0	152112.0	5.26e-05	0.00019319938176197836	0.0	0.0	0.0	0.0	0.0	0.0	0.0	0.0	8	0	0	0	0	0	0	0	0	41408	912	3468
Promoter	99785204	G	C		True	0.0134202624059725	0.599853554193085	0.354298446537074	-0.008490486154	0.926332256882258	False	0.0134202624059725							False			chr7	-1020.0	SNV	Promoter_99785204_G_C	1.0	152180.0	6.57e-06	2.4135933577910794e-05	0.0	0.0	0.0	0.0	0.0	0.0	0.0	0.0	1	0	0	0	0	0	0	0	0	41432	912	3470
Promoter	99785210	A	G		True	-0.0207955961166632	0.484270605201068	0.248128750684706	-0.0183998699685556	-1.15498431438773	False	0.0207955961166632							False			chr7	-1026.0	SNV	Promoter_99785210_A_G	2.0	152182.0	1.31e-05	4.826254826254826e-05	0.0	0.0	0.0	0.0	0.0	0.0	0.0	0.0	2	0	0	0	0	0	0	0	0	41440	912	3470
Promoter	99785215	A	G		True	-0.0234217437740826	0.399148521314185	0.170922510364738	-0.0296447718499493	-1.36935859920552	False	0.0234217437740826							False			chr7	-1031.0	SNV	Promoter_99785215_A_G	1.0	152212.0	6.57e-06	0.0	0.0	0.0	0.0	0.0	0.0	6.545359340227778e-05	0.0	0.0	0	0	0	0	0	0	1	0	0	41454	912	3468
Promoter	99785216	G	T		True	0.022723557348618	0.515747915769718	0.276713533329695	-0.012127059688551	1.0878012531581	False	0.022723557348618							False			chr7	-1032.0	SNV	Promoter_99785216_G_T				0.0	0.0	0.0	0.0	0.0	0.0	0.0	0.0	0.0	0	0	0	0	0	0	0	0	0	0	0	0
Promoter	99785225	T	C		True	0.015554485179187	0.674656422138903	0.444154141896569	-0.0324078476536361	0.765232617676778	False	0.015554485179187							False			chr7	-1041.0	SNV	Promoter_99785225_T_C	1.0	152222.0	6.57e-06	0.0	0.0	0.0	0.0	0.0	1.4697668949704576e-05	0.0	0.0	0.0	0	0	0	0	0	1	0	0	0	41460	912	3470
Promoter	99785229	C	T		True	0.0346207932009042	0.0956605021552947	0.0224944250117648	-0.0306983616966167	2.28231533665338	False	0.0346207932009042							False			chr7	-1045.0	SNV	Promoter_99785229_C_T	2.0	152170.0	1.31e-05	0.0	0.0	0.0	0.0	0.0	2.9400523329315263e-05	0.0	0.0	0.0	0	0	0	0	0	2	0	0	0	41438	912	3464
Promoter	99785236	C	T		True	0.0195303424261341	0.487935673526695	0.252422167740295	-0.0138230261530667	1.14456193964872	False	0.0195303424261341							False			chr7	-1052.0	SNV	Promoter_99785236_C_T	2.0	152180.0	1.31e-05	0.0	0.0	0.0	0.0003846153846153846	0.0	0.0	0.0	0.0	0.0	0	0	0	2	0	0	0	0	0	41440	912	3468
Promoter	99785239	G	C		True	-0.0279724771480319	0.285521020433714	0.0982361926739758	-0.0343692507670377	-1.65364231182831	False	0.0279724771480319							False			chr7	-1055.0	SNV	Promoter_99785239_G_C	2.0	152234.0	1.31e-05	0.0	0.0	0.0	0.0	0.0	2.9393609829223128e-05	0.0	0.0	0.0	0	0	0	0	0	2	0	0	0	41464	912	3466
Promoter	99785242	G	A		True	-0.0015924129324636	0.9543443732842	0.918954777647339	-0.0244816384017993	-0.101753348741031	False	0.0015924129324636							False			chr7	-1058.0	SNV	Promoter_99785242_G_A				0.0	0.0	0.0	0.0	0.0	0.0	0.0	0.0	0.0	0	0	0	0	0	0	0	0	0	0	0	0
Promoter	99785249	A	T		True	0.0255452742142389	0.417803748427795	0.188218520331333	-0.0128032542258703	1.31597213478922	False	0.0255452742142389							False			chr7	-1065.0	SNV	Promoter_99785249_A_T	1.0	152226.0	6.57e-06	0.0	0.0	0.0	0.0	0.0	0.0	0.0	0.0	0.00020721094073767094	0	0	0	0	0	0	0	0	1	41460	912	3468
Promoter	99785251	C	T		True	-0.0089102219185082	0.838570100248935	0.674592283616099	-0.0203252088942492	-0.41986823015196	False	0.0089102219185082							False			chr7	-1067.0	SNV	Promoter_99785251_C_T	1.0	152236.0	6.57e-06	2.4120796951131264e-05	0.0	0.0	0.0	0.0	0.0	0.0	0.0	0.0	1	0	0	0	0	0	0	0	0	41458	912	3470
Promoter	99785254	C	T		True	-0.025617461637824	0.369961979443911	0.153845575610339	-0.0160294167220996	-1.42620399625899	False	0.025617461637824							False			chr7	-1070.0	SNV	Promoter_99785254_C_T	1.0	152226.0	6.57e-06	0.0	0.0	0.0	0.0	0.0	1.4697668949704576e-05	0.0	0.0	0.0	0	0	0	0	0	1	0	0	0	41446	912	3470
Promoter	99785255	C	T		True	-0.0142638431682551	0.666188733352633	0.432033287471262	-0.0178792047246772	-0.78575377440181	False	0.0142638431682551							False			chr7	-1071.0	SNV	Promoter_99785255_C_T	1.0	152224.0	6.57e-06	0.0	0.0	0.0	0.0	0.0	1.469594098110102e-05	0.0	0.0	0.0	0	0	0	0	0	1	0	0	0	41450	912	3470
Promoter	99785285	T	A		True	0.004520223974183	0.938921226822482	0.847706278846348	-0.0142294078935266	0.192051744071944	False	0.004520223974183							False			chr7	-1101.0	SNV	Promoter_99785285_T_A	1.0	152214.0	6.57e-06	0.0	0.0	0.0	0.0	0.0	1.4698965192850424e-05	0.0	0.0	0.0	0	0	0	0	0	1	0	0	0	41454	912	3470
Promoter	99785301	T	C		True	0.003436210575178	0.938921226822482	0.848282791559916	-0.0130414890604776	0.191315652435431	False	0.003436210575178							False			chr7	-1117.0	SNV	Promoter_99785301_T_C	7.0	152160.0	4.6e-05	0.00014475969889982628	0.0	0.0	0.0	0.0	0.0	6.549646319098769e-05	0.0	0.0	6	0	0	0	0	0	1	0	0	41448	912	3468
Promoter	99785308	C	T		True	-0.0409240050469967	0.258875628998061	0.087146251345882	-0.0251722665514054	-1.71084556176856	False	0.0409240050469967							False			chr7	-1124.0	SNV	Promoter_99785308_C_T	1.0	152188.0	6.57e-06	2.4125452352231604e-05	0.0	0.0	0.0	0.0	0.0	0.0	0.0	0.0	1	0	0	0	0	0	0	0	0	41450	912	3472
Promoter	99785313	A	G		True	0.0335357958357957	0.241819419066162	0.0802074310764001	-0.0232169982899452	1.74969081880158	False	0.0335357958357957							False			chr7	-1129.0	SNV	Promoter_99785313_A_G	118585.0	152094.0	0.779682302	0.3190347228938969	0.9122807017543859	0.9538638985005767	0.9980732177263969	0.9635455915599096	0.9650803915228829	0.882218148487626	0.9050632911392406	0.9697597348798674	13194	832	3308	5180	10229	65666	13475	286	4682	41356	912	3468
Promoter	99785315	A	G		True	0.0218503491381303	0.494627494914172	0.259557002281694	-0.0184608885332166	1.12751334302333	False	0.0218503491381303							False			chr7	-1131.0	SNV	Promoter_99785315_A_G	2.0	152158.0	1.31e-05	0.0	0.0	0.0	0.0	0.0	2.940225221251948e-05	0.0	0.0	0.0	0	0	0	0	0	2	0	0	0	41438	912	3464
Promoter	99785318	A	G		True	0.004579205820454	0.902780840195908	0.789884579782937	-0.0166331999898067	0.266468686012745	False	0.004579205820454							False			chr7	-1134.0	SNV	Promoter_99785318_A_G	2.0	152172.0	1.31e-05	0.0	0.0	0.0	0.0	0.0	2.9399658963956018e-05	0.0	0.0	0.0	0	0	0	0	0	2	0	0	0	41446	912	3472
Promoter	99785323	C	T		True	0.0254489761192345	0.427112727912138	0.195190226764831	-0.0184196648271332	1.29547797404329	False	0.0254489761192345							False			chr7	-1139.0	SNV	Promoter_99785323_C_T	1.0	152166.0	6.57e-06	2.413127413127413e-05	0.0	0.0	0.0	0.0	0.0	0.0	0.0	0.0	1	0	0	0	0	0	0	0	0	41440	912	3468
Promoter	99785331	C	T		True	0.0138796162961372	0.653778011800822	0.415893438200028	-0.0232467633369836	0.81360505921936	False	0.0138796162961372							False			chr7	-1147.0	SNV	Promoter_99785331_C_T	1.0	152154.0	6.57e-06	0.0	0.0	0.0	0.0	0.0	1.4699397324709688e-05	0.0	0.0	0.0	0	0	0	0	0	1	0	0	0	41424	912	3472
Promoter	99785333	T	TG		True	-0.0059474349838307	0.880932009135487	0.754801784794218	-0.0135847274255093	-0.312324128448879	False	0.0059474349838307							False			chr7	-1149.0	indel	Promoter_99785333_T_TG	1.0	152066.0	6.58e-06	0.0	0.0	0.0	0.0	0.0	1.4703720041170417e-05	0.0	0.0	0.0	0	0	0	0	0	1	0	0	0	41410	912	3468
Promoter	99785335	G	C		True	-0.0076041843348536	0.788430664613236	0.597177681612996	-0.0193318575028603	-0.528482499119094	False	0.0076041843348536							False			chr7	-1151.0	SNV	Promoter_99785335_G_C	1.0	152154.0	6.57e-06	0.0	0.0	0.0	0.0	0.0	1.4697668949704576e-05	0.0	0.0	0.0	0	0	0	0	0	1	0	0	0	41436	912	3470
Promoter	99785338	G	A		True	-0.0128558471769502	0.630530336858779	0.390133434665377	-0.0119397463658454	-0.859417473458186	False	0.0128558471769502							False			chr7	-1154.0	SNV	Promoter_99785338_G_A	8265.0	152088.0	0.054343538	0.18720986460348163	0.0	0.0002880184331797235	0.00038580246913580245	0.0	0.0007790222535790928	0.024610551119256446	0.00949367088607595	0.002904564315352697	7743	0	1	2	0	53	376	3	14	41360	912	3472
Promoter	99785339	T	G		True	-0.0018446080766956	0.9543443732842	0.912944951445158	-0.0188936885416413	-0.109327881132762	False	0.0018446080766956							False			chr7	-1155.0	SNV	Promoter_99785339_T_G	151.0	151838.0	0.000994481	0.00038714672861014324	0.0	0.0025951557093425604	0.0	0.0002838758516275549	0.0009269340552629256	0.0015095825676030455	0.006329113924050633	0.0072947061275531475	16	0	9	0	3	63	23	2	35	41328	908	3468
Promoter	99785341	G	A		True	-0.0117439199926131	0.737871811962438	0.523706965117964	-0.0220412192713217	-0.63766760569099	False	0.0117439199926131							False			chr7	-1157.0	SNV	Promoter_99785341_G_A	1.0	152184.0	6.57e-06	0.0	0.0	0.0	0.0001928268414963363	0.0	0.0	0.0	0.0	0.0	0	0	0	1	0	0	0	0	0	41446	912	3470
Promoter	99785342	A	G		True	-0.0060567514457448	0.874827309165198	0.742737047137779	-0.0253391596977746	-0.328241499136774	False	0.0060567514457448							False			chr7	-1158.0	SNV	Promoter_99785342_A_G	1.0	152166.0	6.57e-06	0.0	0.0	0.0	0.0	0.0	1.470112610625974e-05	0.0	0.0	0.0	0	0	0	0	0	1	0	0	0	41434	912	3468
Promoter	99785344	T	C		True	-0.0015328156589666	0.9543443732842	0.934139019734973	-0.0263906628198071	-0.0826408738178188	False	0.0015328156589666							False			chr7	-1160.0	SNV	Promoter_99785344_T_C	1.0	152092.0	6.57e-06	0.0	0.0	0.0	0.0	0.0	1.4702855294498192e-05	0.0	0.0	0.0	0	0	0	0	0	1	0	0	0	41422	912	3468
Promoter	99785346	G	A		True	-0.0016381904290682	0.9543443732842	0.922798673870138	-0.0227705800919784	-0.0969117946837413	False	0.0016381904290682							False			chr7	-1162.0	SNV	Promoter_99785346_G_A				0.0	0.0	0.0	0.0	0.0	0.0	0.0	0.0	0.0	0	0	0	0	0	0	0	0	0	0	0	0
Promoter	99785349	G	A		True	-0.0106706727339884	0.760527923990948	0.568513448131847	-0.0161506453326651	-0.570264098795121	False	0.0106706727339884							False			chr7	-1165.0	SNV	Promoter_99785349_G_A	218.0	152192.0	0.001432401	0.004897230531699315	0.0	0.0	0.0	0.0	1.4696804914611564e-05	0.0004581151832460733	0.0031645569620253164	0.00020729684908789387	203	0	0	0	0	1	7	1	1	41452	912	3470
Promoter	99785360	A	G		True	-0.0187593353152253	0.493050808972512	0.256329570363124	-0.0182203827093223	-1.13518372308095	False	0.0187593353152253							False			chr7	-1176.0	SNV	Promoter_99785360_A_G	3.0	152146.0	1.97e-05	7.241828803167093e-05	0.0	0.0	0.0	0.0	0.0	0.0	0.0	0.0	3	0	0	0	0	0	0	0	0	41426	912	3470
Promoter	99785368	C	T		True	-0.0368420041501928	0.0208010702362906	0.0031407556544894	-0.0287952676982386	-2.95439793184696	True	0.0368420041501928							False			chr7	-1184.0	SNV	Promoter_99785368_C_T	1.0	152098.0	6.57e-06	0.0	0.0	0.0	0.0	0.0	1.4700693872750794e-05	0.0	0.0	0.0	0	0	0	0	0	1	0	0	0	41436	912	3468
Promoter	99785380	T	C		True	0.0009668735678338	0.961687237105133	0.952165581292211	-0.0197808859450503	0.0599892308563708	False	0.0009668735678338							False			chr7	-1196.0	SNV	Promoter_99785380_T_C	2.0	151976.0	1.32e-05	0.0	0.0	0.0	0.00019319938176197836	0.0	0.0	6.550504388837941e-05	0.0	0.0	0	0	0	1	0	0	1	0	0	41368	908	3470
Promoter	99785382	G	A		True	0.0014346226116719	0.9543443732842	0.923665316079243	-0.0267048429510316	0.0958204911819618	False	0.0014346226116719							False			chr7	-1198.0	SNV	Promoter_99785382_G_A	3.0	152192.0	1.97e-05	0.0	0.0	0.0	0.0003856536829926726	0.0	1.4698965192850424e-05	0.0	0.0	0.0	0	0	0	2	0	1	0	0	0	41456	912	3472
Promoter	99785384	G	C		True	-0.0101977011718696	0.745869584049383	0.550020990601186	-0.0171071719615153	-0.597751964439803	False	0.0101977011718696							False			chr7	-1200.0	SNV	Promoter_99785384_G_C	1.0	152170.0	6.57e-06	0.0	0.0	0.0	0.0	0.0	1.4698965192850424e-05	0.0	0.0	0.0	0	0	0	0	0	1	0	0	0	41428	912	3472
Promoter	99785385	G	C		True	-0.002999286072699	0.938921226822482	0.848097624620507	-0.0229497697884652	-0.191551916120126	False	0.002999286072699							False			chr7	-1201.0	SNV	Promoter_99785385_G_C	9.0	152146.0	5.92e-05	4.827186715582159e-05	0.0	0.0	0.0	0.0	0.00010289880637384606	0.0	0.0	0.0	2	0	0	0	0	7	0	0	0	41432	912	3472
Promoter	99785385	G	T		True	0.0234595753436823	0.449999090009568	0.220544108470036	-0.0241098892222869	1.22517152229269	False	0.0234595753436823							False			chr7	-1201.0	SNV	Promoter_99785385_G_T	37.0	152146.0	0.000243187	0.0007723498744931454	0.0	0.0	0.0	0.0	0.0	0.0002620545073375262	0.0	0.0	32	0	0	0	0	0	4	0	0	41432	912	3472
Promoter	99785387	T	G		True	0.0486795821466158	0.0837836162019496	0.0180425114098258	-0.0234547404623519	2.36520000041431	False	0.0486795821466158							False			chr7	-1203.0	SNV	Promoter_99785387_T_G	5.0	151962.0	3.29e-05	0.00012084884226809107	0.0	0.0	0.0	0.0	0.0	0.0	0.0	0.0	5	0	0	0	0	0	0	0	0	41374	912	3472
Promoter	99785396	GGGA	G		True	-0.0103226092406001	0.745869584049383	0.54863169958592	-0.0223856156001516	-0.599835266493539	False	0.0103226092406001							False			chr7	-1212.0	indel	Promoter_99785396_GGGA_G	1.0	152186.0	6.57e-06	0.0	0.0	0.0	0.0001928268414963363	0.0	0.0	0.0	0.0	0.0	0	0	0	1	0	0	0	0	0	41452	912	3470
Promoter	99785403	G	T		True	0.0271524416213959	0.343543530050666	0.136056843584422	-0.0145899990977553	1.49077592736347	False	0.0271524416213959							False			chr7	-1219.0	SNV	Promoter_99785403_G_T	1.0	152202.0	6.57e-06	2.4121960632960248e-05	0.0	0.0	0.0	0.0	0.0	0.0	0.0	0.0	1	0	0	0	0	0	0	0	0	41456	912	3470
Promoter	99785409	GC	G		True	0.0645707435063264	0.0005193695714639	4.88515933555224e-05	-0.0152199009077199	4.06307862505365	True	0.0645707435063264							False			chr7	-1225.0	indel	Promoter_99785409_GC_G	6.0	152146.0	3.94e-05	0.00012062726176115802	0.0	0.0	0.0	0.0	0.0	6.549646319098769e-05	0.0	0.0	5	0	0	0	0	0	1	0	0	41450	912	3468
Promoter	99785419	C	G		True	0.0114954639615788	0.628778276215886	0.384288162585173	-0.026681186357005	0.87006474071734	False	0.0114954639615788							False			chr7	-1235.0	SNV	Promoter_99785419_C_G	1.0	152138.0	6.57e-06	0.0	0.0	0.0	0.0	0.0	1.4700261664657632e-05	0.0	0.0	0.0	0	0	0	0	0	1	0	0	0	41444	912	3470
Promoter	99785425	G	C		True	-0.0029324030766401	0.939259823518407	0.852271372323524	-0.0257605915930049	-0.186226587938858	False	0.0029324030766401							False			chr7	-1241.0	SNV	Promoter_99785425_G_C	1.0	152198.0	6.57e-06	0.0	0.0	0.0	0.0	0.0	0.0	0.0	0.0	0.0	0	0	0	0	0	0	0	0	0	41454	912	3466
Promoter	99785428	A	G		True	0.0007210115080649	0.970696127817629	0.965890701442294	-0.022688470471238	0.0427639250285214	False	0.0007210115080649							False			chr7	-1244.0	SNV	Promoter_99785428_A_G	2.0	152172.0	1.31e-05	0.0	0.0	0.0	0.0	0.0	2.9393609829223128e-05	0.0	0.0	0.0	0	0	0	0	0	2	0	0	0	41444	912	3472
Promoter	99785432	G	C		True	-0.0267551108770739	0.33122405571893	0.125375612187655	-0.0203506538523922	-1.53274286784661	False	0.0267551108770739							False			chr7	-1248.0	SNV	Promoter_99785432_G_C	1.0	152186.0	6.57e-06	0.0	0.0	0.0	0.0	9.412650602409639e-05	0.0	0.0	0.0	0.0	0	0	0	0	1	0	0	0	0	41456	912	3470
Promoter	99785441	T	C		True	0.0057956578011721	0.870158551891479	0.719388505771668	-0.0175224653960375	0.359287724080891	False	0.0057956578011721							False			chr7	-1257.0	SNV	Promoter_99785441_T_C	1.0	152182.0	6.57e-06	0.0	0.0	0.0	0.0	0.0	0.0	0.0	0.0	0.00020729684908789387	0	0	0	0	0	0	0	0	1	41448	912	3470
Promoter	99785443	G	A		True	0.0112506027589432	0.792126781223431	0.601937925335627	-0.0118244806386144	0.521635179242048	False	0.0112506027589432							False			chr7	-1259.0	SNV	Promoter_99785443_G_A	4.0	152192.0	2.63e-05	4.825789016504198e-05	0.0	0.0	0.0	0.0	2.9397930385700848e-05	0.0	0.0	0.0	2	0	0	0	0	2	0	0	0	41444	912	3470
Promoter	99785450	C	T		True	0.0346430849514328	0.149851555845348	0.04068650046396	-0.0202498525777526	2.04701593869674	False	0.0346430849514328							False			chr7	-1266.0	SNV	Promoter_99785450_C_T	2.0	152182.0	1.31e-05	4.8264877648535163e-05	0.0	0.0	0.0	0.0	0.0	0.0	0.0	0.0	2	0	0	0	0	0	0	0	0	41438	912	3470
Promoter	99785453	C	A		True	0.0153596291612486	0.594556684903895	0.33701356644305	-0.0196068223990013	0.960135276226718	False	0.0153596291612486							False			chr7	-1269.0	SNV	Promoter_99785453_C_A	1.0	152174.0	6.57e-06	0.0	0.0	0.0	0.0	0.0	0.0	0.0	0.0	0.00020703933747412008	0	0	0	0	0	0	0	0	1	41426	912	3472
Promoter	99785456	C	T		True	0.02669337068228	0.319293492040954	0.117759233450748	-0.0178346135782002	1.56440368476141	False	0.02669337068228							False			chr7	-1272.0	SNV	Promoter_99785456_C_T				0.0	0.0	0.0	0.0	0.0	0.0	0.0	0.0	0.0	0	0	0	0	0	0	0	0	0	0	0	0
Promoter	99785457	C	G		True	0.0409067540904376	0.0400201717558161	0.0071427599331323	-0.0241158411313455	2.6907387145422	True	0.0409067540904376							False			chr7	-1273.0	SNV	Promoter_99785457_C_G	1.0	152210.0	6.57e-06	0.0	0.0	0.0	0.00019252984212552945	0.0	0.0	0.0	0.0	0.0	0	0	0	1	0	0	0	0	0	41450	912	3472
Promoter	99785459	G	T		True	0.0327612976221437	0.20581317192833	0.063765365005336	-0.0181673354994643	1.85405391641228	False	0.0327612976221437							False			chr7	-1275.0	SNV	Promoter_99785459_G_T	2.0	152216.0	1.31e-05	0.0	0.0	0.0	0.0	0.0	0.0	0.0	0.0	0.00041407867494824016	0	0	0	0	0	0	0	0	2	41460	912	3468
Promoter	99785463	GCT	G		True	-0.0127270386194861	0.631764709325982	0.392507282279261	-0.0110895941361089	-0.855120933866312	False	0.0127270386194861							False			chr7	-1279.0	indel	Promoter_99785463_GCT_G	7.0	152196.0	4.6e-05	0.0	0.0	0.0	0.00019252984212552945	0.0	1.4698965192850424e-05	0.00026191723415400735	0.0	0.0	0	0	0	1	0	1	4	0	0	41452	912	3468
Promoter	99785467	C	T		True	0.0074593942534034	0.86609280936438	0.707452047253083	-0.0222637426190263	0.375292747032276	False	0.0074593942534034							False			chr7	-1283.0	SNV	Promoter_99785467_C_T	1.0	152136.0	6.57e-06	2.414059482425647e-05	0.0	0.0	0.0	0.0	0.0	0.0	0.0	0.0	1	0	0	0	0	0	0	0	0	41424	912	3470
Promoter	99785468	C	CTG		True	0.0014127520186895	0.9543443732842	0.936504958606256	-0.0197813875004479	0.079665727231801	False	0.0014127520186895							False			chr7	-1284.0	indel	Promoter_99785468_C_CTG	7.0	152206.0	4.6e-05	0.0	0.0	0.0	0.00019252984212552945	0.0	1.4696372935159602e-05	0.0002618143736091111	0.0	0.0	0	0	0	1	0	1	4	0	0	41452	912	3472
Promoter	99785481	G	A		True	0.023581829847458	0.435512228722705	0.204991262608461	-0.016031696340474	1.26755457374867	False	0.023581829847458							False			chr7	-1297.0	SNV	Promoter_99785481_G_A	1.0	152206.0	6.57e-06	2.413010955069736e-05	0.0	0.0	0.0	0.0	0.0	0.0	0.0	0.0	1	0	0	0	0	0	0	0	0	41442	912	3472
Promoter	99785483	T	C		True	0.0225087815467438	0.453616904407381	0.226770567342534	-0.0074431317104218	1.20880592452547	False	0.0225087815467438							False			chr7	-1299.0	SNV	Promoter_99785483_T_C	3.0	152216.0	1.97e-05	0.0	0.0	0.0	0.0	0.0	4.409171075837743e-05	0.0	0.0	0.0	0	0	0	0	0	3	0	0	0	41450	912	3472
Promoter	99785486	G	A		True	0.0136765561421882	0.692468293999836	0.46964433800979	-0.0197486193346577	0.72308981268534	False	0.0136765561421882							False			chr7	-1302.0	SNV	Promoter_99785486_G_A	5.0	152200.0	3.29e-05	2.4125452352231604e-05	0.0	0.0	0.0	0.0	5.878894767783657e-05	0.0	0.0	0.0	1	0	0	0	0	4	0	0	0	41450	912	3472
Promoter	99785488	G	T		True	0.0129427064797263	0.756466274404308	0.561732381983397	-0.0231385014829079	0.580293067806274	False	0.0129427064797263							False			chr7	-1304.0	SNV	Promoter_99785488_G_T	1.0	152238.0	6.57e-06	0.0	0.0	0.0	0.0	0.0	1.4695077149155033e-05	0.0	0.0	0.0	0	0	0	0	0	1	0	0	0	41468	912	3470
Promoter	99785489	A	T		True	0.0142250116017211	0.639041099741329	0.401374429522711	-0.0132658694212912	0.839210121973701	False	0.0142250116017211							False			chr7	-1305.0	SNV	Promoter_99785489_A_T	1.0	152180.0	6.57e-06	0.0	0.0	0.0	0.0	0.0	1.4699829481978009e-05	0.0	0.0	0.0	0	0	0	0	0	1	0	0	0	41438	912	3470
Promoter	99785491	A	G		True	-0.0015111904473237	0.9543443732842	0.936751274369213	-0.0198440460366924	-0.0793560450397101	False	0.0015111904473237							False			chr7	-1307.0	SNV	Promoter_99785491_A_G	1.0	152180.0	6.57e-06	2.4132438824267582e-05	0.0	0.0	0.0	0.0	0.0	0.0	0.0	0.0	1	0	0	0	0	0	0	0	0	41438	912	3468
Promoter	99785504	G	C		True	0.032765823404384	0.159951513977893	0.0467185115083945	-0.016376540808243	1.98912435952135	False	0.032765823404384							False			chr7	-1320.0	SNV	Promoter_99785504_G_C	2.0	152198.0	1.31e-05	0.0	0.0	0.0	0.0	0.0	0.0	0.0	0.0	0.0004139072847682119	0	0	0	0	0	0	0	0	2	41444	912	3468
Promoter	99785507	T	C		True	0.010139386802015	0.828603160711671	0.658308672382108	-0.0243981389295471	0.442265068428977	False	0.010139386802015							False			chr7	-1323.0	SNV	Promoter_99785507_T_C	22.0	152172.0	0.000144573	4.826254826254826e-05	0.0	0.0	0.0	0.0	0.00026456581809630194	0.00013092432573972245	0.0	0.0	2	0	0	0	0	18	2	0	0	41440	912	3470
Promoter	99785510	G	A		True	0.0410787167307347	0.0964854263355662	0.0230209019713009	-0.0222859156122358	2.27349346110409	False	0.0410787167307347							False			chr7	-1326.0	SNV	Promoter_99785510_G_A	1.0	152188.0	6.57e-06	0.0	0.0	0.0	0.0	0.0	1.4698533086397977e-05	0.0	0.0	0.0	0	0	0	0	0	1	0	0	0	41444	912	3472
Promoter	99785517	ATATCAGCTCAT	A		True	-0.0384883557910236	0.107211892915433	0.0265375972562953	-0.0178798586525109	-2.21863218209687	False	0.0384883557910236							False			chr7	-1333.0	indel	Promoter_99785517_ATATCAGCTCAT_A	1.0	152210.0	6.57e-06	0.0	0.0	0.0	0.0	0.0	1.469594098110102e-05	0.0	0.0	0.0	0	0	0	0	0	1	0	0	0	41438	912	3472
Promoter	99785525	T	C		True	0.0034636884845123	0.940027125324002	0.856262331978299	-0.0214260968697007	0.181139526063034	False	0.0034636884845123							False			chr7	-1341.0	SNV	Promoter_99785525_T_C	1.0	152200.0	6.57e-06	0.0	0.0	0.0	0.0	0.0	1.4697668949704576e-05	0.0	0.0	0.0	0	0	0	0	0	1	0	0	0	41448	912	3472
Promoter	99785533	G	A		True	0.005331421251235	0.902780840195908	0.791050538191464	-0.0155245566737877	0.264954956380734	False	0.005331421251235							False			chr7	-1349.0	SNV	Promoter_99785533_G_A	24.0	152150.0	0.000157739	0.00021726535341830822	0.0	0.0	0.0005778120184899846	0.0	0.00016168861712135467	0.0	0.0	0.0	9	0	0	3	0	11	0	0	0	41424	912	3472
Promoter	99785537	C	G		True	-0.0274086661989271	0.432791487779632	0.20060697591394	-0.0291113405759982	-1.2799231643855	False	0.0274086661989271							False			chr7	-1353.0	SNV	Promoter_99785537_C_G	5.0	152210.0	3.28e-05	0.00012062144166747081	0.0	0.0	0.0	0.0	0.0	0.0	0.0	0.0	5	0	0	0	0	0	0	0	0	41452	912	3470
Promoter	99785543	C	T		True	-0.009655542824415	0.852422277793309	0.689955655540624	-0.0282576733241134	-0.39892890650065	False	0.009655542824415							False			chr7	-1359.0	SNV	Promoter_99785543_C_T	1.0	152192.0	6.57e-06	2.413127413127413e-05	0.0	0.0	0.0	0.0	0.0	0.0	0.0	0.0	1	0	0	0	0	0	0	0	0	41440	912	3470
Promoter	99785568	G	A		True	-0.0236890264359403	0.435512228722705	0.203832814188558	-0.0134893725093497	-1.27080327580077	False	0.0236890264359403							False			chr7	-1384.0	SNV	Promoter_99785568_G_A	1.0	152226.0	6.57e-06	2.4123124427075796e-05	0.0	0.0	0.0	0.0	0.0	0.0	0.0	0.0	1	0	0	0	0	0	0	0	0	41454	912	3470
Promoter	99785575	G	T		True	0.0244405477267621	0.49682123823552	0.261937930059816	-0.019913798098867	1.12189680123309	False	0.0244405477267621							False			chr7	-1391.0	SNV	Promoter_99785575_G_T				0.0	0.0	0.0	0.0	0.0	0.0	0.0	0.0	0.0	0	0	0	0	0	0	0	0	0	0	0	0
Promoter	99785576	G	T		True	0.0019588782744656	0.9543443732842	0.925143808681136	-0.010185026570004	0.0939591537889734	False	0.0019588782744656							False			chr7	-1392.0	SNV	Promoter_99785576_G_T				0.0	0.0	0.0	0.0	0.0	0.0	0.0	0.0	0.0	0	0	0	0	0	0	0	0	0	0	0	0
Promoter	99785580	G	A		True	0.0670819022022674	0.0036112442151559	0.0004022425487178	-0.0031174895033378	3.53999758138919	True	0.0670819022022674							False			chr7	-1396.0	SNV	Promoter_99785580_G_A	1.0	152186.0	6.57e-06	0.0	0.0	0.0	0.0	0.0	0.0	6.542789845590159e-05	0.0	0.0	0	0	0	0	0	0	1	0	0	41432	912	3472
Promoter	99785583	T	A		True	-0.01210432572247	0.737871811962438	0.528632702234419	-0.0238937188680398	-0.630120228416638	False	0.01210432572247							False			chr7	-1399.0	SNV	Promoter_99785583_T_A	1.0	152222.0	6.57e-06	2.41196333815726e-05	0.0	0.0	0.0	0.0	0.0	0.0	0.0	0.0	1	0	0	0	0	0	0	0	0	41460	912	3464
Promoter	99785586	CA	C		True	0.0318618779827426	0.222478875546444	0.0701172872812265	-0.0166567134232048	1.81137529834082	False	0.0318618779827426							False			chr7	-1402.0	indel	Promoter_99785586_CA_C	1.0	152236.0	6.57e-06	0.0	0.0	0.0	0.00019223375624759708	0.0	0.0	0.0	0.0	0.0	0	0	0	1	0	0	0	0	0	41466	912	3470
Promoter	99785587	A	AGC		True	0.0511505941587102	0.0361644170570275	0.0060870800987076	-0.0124083498939861	2.74373131040681	True	0.0511505941587102							False			chr7	-1403.0	indel	Promoter_99785587_A_AGC	1.0	152234.0	6.57e-06	2.4123124427075796e-05	0.0	0.0	0.0	0.0	0.0	0.0	0.0	0.0	1	0	0	0	0	0	0	0	0	41454	912	3472
Promoter	99785589	A	ACTCATG		True	-0.0099453977141308	0.797940872222404	0.611976813811042	-0.0191797647474265	-0.507272282425202	False	0.0099453977141308							False			chr7	-1405.0	indel	Promoter_99785589_A_ACTCATG	1.0	152224.0	6.57e-06	2.4120796951131264e-05	0.0	0.0	0.0	0.0	0.0	0.0	0.0	0.0	1	0	0	0	0	0	0	0	0	41458	912	3470
Promoter	99785592	A	ATTGAGTTT		True	0.0020345957478248	0.9543443732842	0.910687224556348	-0.021827442812212	0.112175032221985	False	0.0020345957478248							False			chr7	-1408.0	indel	Promoter_99785592_A_ATTGAGTTT	1.0	152228.0	6.57e-06	2.412661648330438e-05	0.0	0.0	0.0	0.0	0.0	0.0	0.0	0.0	1	0	0	0	0	0	0	0	0	41448	912	3470
Promoter	99785594	A	AC		True	0.008302560875479	0.797940872222404	0.616231564686609	-0.0179569766707767	0.501216281438232	False	0.008302560875479							False			chr7	-1410.0	indel	Promoter_99785594_A_AC	1.0	152192.0	6.57e-06	2.4133603629693987e-05	0.0	0.0	0.0	0.0	0.0	0.0	0.0	0.0	1	0	0	0	0	0	0	0	0	41436	912	3470
Promoter	99785595	T	C		True	0.0331046782818202	0.227296956464753	0.0731401097535096	-0.0198916951068827	1.79217395600831	False	0.0331046782818202							False			chr7	-1411.0	SNV	Promoter_99785595_T_C	6.0	152192.0	3.94e-05	0.0	0.0	0.0	0.0	0.0	8.819379115710255e-05	0.0	0.0	0.0	0	0	0	0	0	6	0	0	0	41446	912	3472
Promoter	99785597	A	ATTT		True	0.0594005973402375	0.0114823336913287	0.0014779241384878	-0.0124342862432741	3.1800088699588	True	0.0594005973402375							False			chr7	-1413.0	indel	Promoter_99785597_A_ATTT	1.0	152246.0	6.57e-06	2.4112654320987653e-05	0.0	0.0	0.0	0.0	0.0	0.0	0.0	0.0	1	0	0	0	0	0	0	0	0	41472	912	3472
Promoter	99785598	C	CTATTGAGTTTA		True	0.010739248143367	0.757455235827886	0.564341648475727	-0.0200189291466818	0.576426990883017	False	0.010739248143367							False			chr7	-1414.0	indel	Promoter_99785598_C_CTATTGAGTTTA	1.0	152232.0	6.57e-06	2.4123124427075796e-05	0.0	0.0	0.0	0.0	0.0	0.0	0.0	0.0	1	0	0	0	0	0	0	0	0	41454	912	3470
Promoter	99785601	C	T		True	-0.0053399110324327	0.896687374481065	0.776833121456368	-0.0087921211480551	-0.283457299012366	False	0.0053399110324327							False			chr7	-1417.0	SNV	Promoter_99785601_C_T	1.0	152180.0	6.57e-06	0.0	0.0	0.0	0.0	0.0	0.0	6.542789845590159e-05	0.0	0.0	0	0	0	0	0	0	1	0	0	41444	912	3470
Promoter	99785602	G	A		True	0.0012345716554315	0.96126743741989	0.949370563194397	-0.0156244539161255	0.0634990861451633	False	0.0012345716554315							False			chr7	-1418.0	SNV	Promoter_99785602_G_A	29.0	152182.0	0.000190561	9.653441451877595e-05	0.0	0.0	0.0021153846153846153	0.0	0.00020579156254593562	0.0	0.0	0.0	4	0	0	11	0	14	0	0	0	41436	912	3470
Promoter	99785602	G	T		True	0.0098043307877943	0.828603160711671	0.658370333139719	-0.0188461765620192	0.442179802569529	False	0.0098043307877943							False			chr7	-1418.0	SNV	Promoter_99785602_G_T	1.0	152182.0	6.57e-06	0.0	0.0	0.0	0.0	0.0	1.4699397324709688e-05	0.0	0.0	0.0	0	0	0	0	0	1	0	0	0	41436	912	3470
Promoter	99785612	C	T		True	0.0259760503681007	0.410614343483098	0.182946984720192	-0.0077060312356555	1.33184347799228	False	0.0259760503681007							False			chr7	-1428.0	SNV	Promoter_99785612_C_T	1.0	152220.0	6.57e-06	0.0	0.0	0.0	0.0	0.0	1.469594098110102e-05	0.0	0.0	0.0	0	0	0	0	0	1	0	0	0	41454	912	3472
Promoter	99785616	A	G		True	0.0356609046086917	0.168347638437886	0.0500042490409563	-0.0110585558126	1.9602023544375	False	0.0356609046086917							False			chr7	-1432.0	SNV	Promoter_99785616_A_G	2.0	152200.0	1.31e-05	2.412661648330438e-05	0.0	0.0	0.0	0.0	1.4697236919459142e-05	0.0	0.0	0.0	1	0	0	0	0	1	0	0	0	41448	910	3470
Promoter	99785623	T	G		True	-0.0020596829709986	0.9543443732842	0.928314600243465	-0.0177777316846336	-0.089968207302164	False	0.0020596829709986							False			chr7	-1439.0	SNV	Promoter_99785623_T_G	1.0	152136.0	6.57e-06	2.4145257871354065e-05	0.0	0.0	0.0	0.0	0.0	0.0	0.0	0.0	1	0	0	0	0	0	0	0	0	41416	912	3466
Promoter	99785627	C	A		True	0.0336183036458468	0.302410333342231	0.10928690264348	-0.0121183068042138	1.6015736708022	False	0.0336183036458468							False			chr7	-1443.0	SNV	Promoter_99785627_C_A	1.0	152140.0	6.57e-06	0.0	0.0	0.0	0.0	0.0	1.4700261664657632e-05	0.0	0.0	0.0	0	0	0	0	0	1	0	0	0	41430	910	3466
Promoter	99785627	C	T		True	0.0601561026930975	0.0126059410829684	0.001653749696528	-0.016918462814388	3.14725384060371	True	0.0601561026930975							False			chr7	-1443.0	SNV	Promoter_99785627_C_T	4.0	152140.0	2.63e-05	7.24112961622013e-05	0.0	0.0	0.0	0.0	0.0	6.548788474132285e-05	0.0	0.0	3	0	0	0	0	0	1	0	0	41430	910	3466
Promoter	99785628	G	A		True	-0.008246330597497	0.824937707298032	0.650795942320543	-0.0086100254817269	-0.452672491080216	False	0.008246330597497							False			chr7	-1444.0	SNV	Promoter_99785628_G_A	1.0	152184.0	6.57e-06	0.0	0.0	0.0	0.0	0.0	1.4697668949704576e-05	0.0	0.0	0.0	0	0	0	0	0	1	0	0	0	41444	912	3466
Promoter	99785630	T	C		True	0.0375127052430515	0.159654213723367	0.0458413088908677	-0.0114233217291568	1.99714042013661	False	0.0375127052430515							False			chr7	-1446.0	SNV	Promoter_99785630_T_C	4.0	152218.0	2.63e-05	7.236937328122738e-05	0.0	0.0	0.0	0.0	0.0	6.546216286986122e-05	0.0	0.0	3	0	0	0	0	0	1	0	0	41454	912	3468
Promoter	99785638	C	CTTCCT		True	0.0121240253682734	0.741351898615592	0.535828599989487	-0.0211327361197942	0.619158118546364	False	0.0121240253682734							False			chr7	-1454.0	indel	Promoter_99785638_C_CTTCCT	1.0	152214.0	6.57e-06	0.0	0.0	0.0	0.0	0.0	0.0	0.0	0.0	0.00020721094073767094	0	0	0	0	0	0	0	0	1	41454	912	3468
Promoter	99785638	C	T		True	0.0173094109789545	0.674656422138903	0.448229654459309	-0.0216548928460308	0.758404929991702	False	0.0173094109789545							False			chr7	-1454.0	SNV	Promoter_99785638_C_T	2.0	152214.0	1.31e-05	0.0	0.0	0.0	0.0	0.0	0.0	0.00013087292239235702	0.0	0.0	0	0	0	0	0	0	2	0	0	41454	912	3468
Promoter	99785641	T	TTC		True	0.0024618697525411	0.9543443732842	0.881955149934491	-0.0164634126640095	0.148495511388787	False	0.0024618697525411							False			chr7	-1457.0	indel	Promoter_99785641_T_TTC	1.0	152228.0	6.57e-06	0.0	0.0	0.0	0.0	0.0	0.0	0.0	0.0	0.00020712510356255177	0	0	0	0	0	0	0	0	1	41454	912	3468
Promoter	99785642	G	A		True	0.0344776348127671	0.224312414116145	0.0716245084677789	-0.0174934565892325	1.80172003945995	False	0.0344776348127671							False			chr7	-1458.0	SNV	Promoter_99785642_G_A	2.0	152202.0	1.31e-05	0.0	0.0	0.0	0.0	0.0	0.0	0.00013083867591259977	0.0	0.0	0	0	0	0	0	0	2	0	0	41458	912	3468
Promoter	99785644	T	C		True	0.0058408598510887	0.885555864442192	0.763106934556237	-0.0167030820265598	0.301412938488329	False	0.0058408598510887							False			chr7	-1460.0	SNV	Promoter_99785644_T_C	2.0	152246.0	1.31e-05	4.8227634434530984e-05	0.0	0.0	0.0	0.0	0.0	0.0	0.0	0.0	2	0	0	0	0	0	0	0	0	41470	912	3468
Promoter	99785646	G	T		True	-0.007739467108225	0.866577114828777	0.712137629017708	-0.0246874688855284	-0.368998976383814	False	0.007739467108225							False			chr7	-1462.0	SNV	Promoter_99785646_G_T	1.0	152216.0	6.57e-06	2.4114980225716216e-05	0.0	0.0	0.0	0.0	0.0	0.0	0.0	0.0	1	0	0	0	0	0	0	0	0	41468	912	3468
Promoter	99785646	GT	G		True	-0.0103798733770117	0.811150812354755	0.630448898711369	-0.0100080114004227	-0.481112472413178	False	0.0103798733770117							False			chr7	-1462.0	indel	Promoter_99785646_GT_G	2.0	152216.0	1.31e-05	4.822996045143243e-05	0.0	0.0	0.0	0.0	0.0	0.0	0.0	0.0	2	0	0	0	0	0	0	0	0	41468	912	3468
Promoter	99785649	C	T		True	-0.0731803401907508	0.0041740374774259	0.0004752616929742	-0.0156141843610649	-3.49567605275946	True	0.0731803401907508							False			chr7	-1465.0	SNV	Promoter_99785649_C_T	8.0	152210.0	5.26e-05	4.824857666698833e-05	0.0	0.0	0.0	0.0	8.817564588660612e-05	0.0	0.0	0.0	2	0	0	0	0	6	0	0	0	41452	912	3466
Promoter	99785650	G	A		True	-0.0225948344786689	0.392281708096686	0.166040029912211	-0.0255006271440339	-1.38515637020314	False	0.0225948344786689							False			chr7	-1466.0	SNV	Promoter_99785650_G_A	9.0	152166.0	5.91e-05	2.4133603629693987e-05	0.0	0.0	0.0	0.0	4.409948844593403e-05	0.00019638648860958367	0.0	0.0	1	0	0	0	0	3	3	0	0	41436	912	3468
Promoter	99785662	C	A		True	-0.0017705174713276	0.9543443732842	0.919504535992143	-0.019415200833517	-0.101060796064319	False	0.0017705174713276							False			chr7	-1478.0	SNV	Promoter_99785662_C_A				0.0	0.0	0.0	0.0	0.0	0.0	0.0	0.0	0.0	0	0	0	0	0	0	0	0	0	0	0	0
Promoter	99785664	T	G		True	-0.0392491138843714	0.0956605021552947	0.0224303584525393	-0.0142999514026685	-2.28340809945679	False	0.0392491138843714							False			chr7	-1480.0	SNV	Promoter_99785664_T_G	2.0	152234.0	1.31e-05	0.0	0.0	0.0	0.0	0.0	2.939620201070022e-05	0.0	0.0	0.0	0	0	0	0	0	2	0	0	0	41468	912	3470
Promoter	99785665	T	C		True	-0.0191953778280333	0.599853554193085	0.346630009941917	-0.0213589480143064	-0.941197953045404	False	0.0191953778280333							False			chr7	-1481.0	SNV	Promoter_99785665_T_C	1.0	152240.0	6.57e-06	0.0	0.0	0.0	0.0	0.0	1.4696372935159602e-05	0.0	0.0	0.0	0	0	0	0	0	1	0	0	0	41468	912	3468
Promoter	99785677	C	G		True	-0.0252273652487086	0.515747915769718	0.276652706021196	-0.0147525958073795	-1.08793954378967	False	0.0252273652487086							False			chr7	-1493.0	SNV	Promoter_99785677_C_G	10.0	152214.0	6.57e-05	4.824624885415159e-05	0.0	0.0	0.0	0.0	0.0	0.00026171159382360636	0.0	0.0008281573498964803	2	0	0	0	0	0	4	0	4	41454	912	3466
Promoter	99785677	C	T		True	0.0437763331448178	0.149851555845348	0.0419139252735752	-0.0125535411558109	2.03468048225942	False	0.0437763331448178							False			chr7	-1493.0	SNV	Promoter_99785677_C_T	1.0	152216.0	6.57e-06	2.4123124427075796e-05	0.0	0.0	0.0	0.0	0.0	0.0	0.0	0.0	1	0	0	0	0	0	0	0	0	41454	912	3466
Promoter	99785678	A	G		True	-0.0171340320188654	0.599853554193085	0.350602906042447	-0.0226292799885507	-0.933471037269169	False	0.0171340320188654							False			chr7	-1494.0	SNV	Promoter_99785678_A_G	10.0	152166.0	6.57e-05	4.826254826254826e-05	0.0	0.0	0.0	0.0	0.0	0.0002617801047120419	0.0	0.0008288437629506838	2	0	0	0	0	0	4	0	4	41440	910	3468
Promoter	99785681	C	G		True	-0.0022857619172976	0.9543443732842	0.923010030717471	-0.0239070563355308	-0.0966457253959391	False	0.0022857619172976							False			chr7	-1497.0	SNV	Promoter_99785681_C_G	3.0	152204.0	1.97e-05	0.0	0.0	0.0	0.0	0.0	0.0	0.00019623233908948196	0.0	0.0	0	0	0	0	0	0	3	0	0	41452	910	3472
Promoter	99785681	C	T		True	-0.0455203647145618	0.090868451219247	0.0204678937152264	-0.01666997134255	-2.31808804675964	False	0.0455203647145618							False			chr7	-1497.0	SNV	Promoter_99785681_C_T	1.0	152204.0	6.57e-06	0.0	0.0	0.0	0.0	0.0	1.4698533086397977e-05	0.0	0.0	0.0	0	0	0	0	0	1	0	0	0	41452	910	3472
Promoter	99785685	C	A		True	-0.0381640213520067	0.16082185653637	0.0473707943758121	-0.0226850237904124	-1.98325403017054	False	0.0381640213520067							False			chr7	-1501.0	SNV	Promoter_99785685_C_A	9.0	152166.0	5.91e-05	4.829051574270813e-05	0.0	0.0	0.0	0.0	0.0	0.0002618486514794449	0.0	0.0006213753106876554	2	0	0	0	0	0	4	0	3	41416	912	3472
Promoter	99785687	T	C		True	0.0154715285240189	0.652746460245477	0.412563592746998	-0.0135142614765657	0.819430378201731	False	0.0154715285240189							False			chr7	-1503.0	SNV	Promoter_99785687_T_C	1.0	152200.0	6.57e-06	2.4121960632960248e-05	0.0	0.0	0.0	0.0	0.0	0.0	0.0	0.0	1	0	0	0	0	0	0	0	0	41456	912	3468
Promoter	99785689	C	T		True	-0.0204595108182484	0.548839583855602	0.300231554534872	-0.0137853622071242	-1.03599961180807	False	0.0204595108182484							False			chr7	-1505.0	SNV	Promoter_99785689_C_T	1.0	152190.0	6.57e-06	2.412894508252099e-05	0.0	0.0	0.0	0.0	0.0	0.0	0.0	0.0	1	0	0	0	0	0	0	0	0	41444	912	3470
Promoter	99785693	A	G		True	-0.0021190348536316	0.9543443732842	0.917290846029768	-0.0127551845000837	-0.103849967376655	False	0.0021190348536316							False			chr7	-1509.0	SNV	Promoter_99785693_A_G	1.0	152206.0	6.57e-06	0.0	0.0	0.0	0.0	0.0	1.4697668949704576e-05	0.0	0.0	0.0	0	0	0	0	0	1	0	0	0	41460	912	3470
Promoter	99785701	A	G		True	-0.0318108966654609	0.310852895696198	0.113876803373855	-0.0175710087849158	-1.58116704274172	False	0.0318108966654609							False			chr7	-1517.0	SNV	Promoter_99785701_A_G	1.0	152124.0	6.57e-06	0.0	0.0	0.0	0.0	0.0	1.470112610625974e-05	0.0	0.0	0.0	0	0	0	0	0	1	0	0	0	41412	912	3470
Promoter	99785706	C	T		True	-0.0358130911081767	0.20581317192833	0.0641892565915088	-0.0145211396517078	-1.85110187439148	False	0.0358130911081767							False			chr7	-1522.0	SNV	Promoter_99785706_C_T				0.0	0.0	0.0	0.0	0.0	0.0	0.0	0.0	0.0	0	0	0	0	0	0	0	0	0	0	0	0
Promoter	99785707	AC	A		True	-0.0440664655590435	0.0956605021552947	0.0221533237330992	-0.0160832420849635	-2.28814365101179	False	0.0440664655590435							False			chr7	-1523.0	indel	Promoter_99785707_AC_A	6.0	152046.0	3.95e-05	0.0	0.0	0.0	0.0011560693641618498	0.0	0.0	0.0	0.0	0.0	0	0	0	6	0	0	0	0	0	41420	912	3470
Promoter	99785721	C	T		True	0.01746399760756	0.599853554193085	0.352958621696568	-0.0120376166090582	0.928916029423452	False	0.01746399760756							False			chr7	-1537.0	SNV	Promoter_99785721_C_T	1.0	152218.0	6.57e-06	0.0	0.0	0.0	0.0	0.0	1.4697236919459142e-05	0.0	0.0	0.0	0	0	0	0	0	1	0	0	0	41454	912	3472
Promoter	99785724	T	C		True	0.0110790838432347	0.741455411935725	0.541409273566928	-0.0164899193134017	0.610707515416357	False	0.0110790838432347							False			chr7	-1540.0	SNV	Promoter_99785724_T_C	1.0	152196.0	6.57e-06	0.0	0.0	0.0	0.0	0.0	1.4700261664657632e-05	0.0	0.0	0.0	0	0	0	0	0	1	0	0	0	41462	912	3472
Promoter	99785732	C	T		True	-0.0252135872523166	0.406706257884542	0.178428280496171	-0.0178165434997584	-1.34571978418276	False	0.0252135872523166							False			chr7	-1548.0	SNV	Promoter_99785732_C_T	2.0	152200.0	1.31e-05	4.824857666698833e-05	0.0	0.0	0.0	0.0	0.0	0.0	0.0	0.0	2	0	0	0	0	0	0	0	0	41452	912	3470
Promoter	99785734	C	T		True	-0.0534754217060591	0.0372656954758501	0.0064569274339344	-0.0164955654200622	-2.7242953891638	True	0.0534754217060591							False			chr7	-1550.0	SNV	Promoter_99785734_C_T	1.0	152200.0	6.57e-06	2.4121960632960248e-05	0.0	0.0	0.0	0.0	0.0	0.0	0.0	0.0	1	0	0	0	0	0	0	0	0	41456	912	3470
Promoter	99785735	T	G		True	0.0116342542175155	0.741455411935725	0.538379213605176	-0.0190674818420051	0.615290392667574	False	0.0116342542175155							False			chr7	-1551.0	SNV	Promoter_99785735_T_G	1.0	152164.0	6.57e-06	2.412661648330438e-05	0.0	0.0	0.0	0.0	0.0	0.0	0.0	0.0	1	0	0	0	0	0	0	0	0	41448	912	3470
Promoter	99785741	C	A		True	-0.0371579981196602	0.33122405571893	0.124167793006709	-0.0157551023025737	-1.53766541551217	False	0.0371579981196602							False			chr7	-1557.0	SNV	Promoter_99785741_C_A	1.0	152178.0	6.57e-06	0.0	0.0	0.0	0.0	0.0	1.469594098110102e-05	0.0	0.0	0.0	0	0	0	0	0	1	0	0	0	41434	912	3470
Promoter	99785749	C	T		True	-0.0235439168504114	0.432154226509998	0.198962094383316	-0.0124965608672444	-1.28461282612406	False	0.0235439168504114							False			chr7	-1565.0	SNV	Promoter_99785749_C_T	2.0	152230.0	1.31e-05	0.0	0.0	0.0	0.0	0.0	1.4696804914611564e-05	0.0	0.0	0.00020695364238410596	0	0	0	0	0	1	0	0	1	41456	912	3472
Promoter	99785752	C	T		True	-0.0025832259049681	0.9543443732842	0.890864390320843	-0.0177130480001556	-0.137214587922702	False	0.0025832259049681							False			chr7	-1568.0	SNV	Promoter_99785752_C_T	1.0	152200.0	6.57e-06	0.0	0.0	0.0	0.0	0.0	1.4697668949704576e-05	0.0	0.0	0.0	0	0	0	0	0	1	0	0	0	41442	912	3470
Promoter	99785754	G	A		True	-0.0229286543549878	0.515747915769718	0.277330126851497	-0.0235169032232308	-1.08640599656907	False	0.0229286543549878							False			chr7	-1570.0	SNV	Promoter_99785754_G_A	4.0	152166.0	2.63e-05	0.0	0.0	0.0008655510675129833	0.0	0.0	1.4699829481978009e-05	0.0	0.0	0.0	0	0	3	0	0	1	0	0	0	41422	912	3466
Promoter	99785755	G	T		True	-0.0812585852862571	0.0022219407737786	0.0002309938428185	-0.0239752893476781	-3.68403495611298	True	0.0812585852862571							False			chr7	-1571.0	SNV	Promoter_99785755_G_T	2.0	152142.0	1.31e-05	0.0	0.0	0.0	0.0	0.0	2.9397930385700848e-05	0.0	0.0	0.0	0	0	0	0	0	2	0	0	0	41418	912	3472
Promoter	99785762	C	T		True	-0.0362920494958522	0.175149545898035	0.052891694553367	-0.0175925218918191	-1.93607075889235	False	0.0362920494958522							False			chr7	-1578.0	SNV	Promoter_99785762_C_T	3.0	152186.0	1.97e-05	2.4127780726728754e-05	0.0	0.0	0.0	0.0	1.469594098110102e-05	6.547073458164201e-05	0.0	0.0	1	0	0	0	0	1	1	0	0	41446	912	3470
Promoter	99785763	G	A		True	-0.0349005735032708	0.287193455255547	0.0995224844944965	-0.0159406118811371	-1.64735229058092	False	0.0349005735032708							False			chr7	-1579.0	SNV	Promoter_99785763_G_A	4.0	152134.0	2.63e-05	0.0	0.0	0.0	0.0	0.0	5.880277549100318e-05	0.0	0.0	0.0	0	0	0	0	0	4	0	0	0	41426	912	3472
Promoter	99785763	G	T		True	-0.0137523439600652	0.715233349642444	0.490395143195438	-0.0239139941408672	-0.689710212639379	False	0.0137523439600652							False			chr7	-1579.0	SNV	Promoter_99785763_G_T				0.0	0.0	0.0	0.0	0.0	0.0	0.0	0.0	0.0	0	0	0	0	0	0	0	0	0	0	0	0
Promoter	99785764	G	A		True	0.0079480779653903	0.824937707298032	0.644336565145874	-0.0202310729598232	0.461660210189568	False	0.0079480779653903							False			chr7	-1580.0	SNV	Promoter_99785764_G_A				0.0	0.0	0.0	0.0	0.0	0.0	0.0	0.0	0.0	0	0	0	0	0	0	0	0	0	0	0	0
Promoter	99785764	G	T		True	0.0150098707619209	0.730846786989979	0.51376358293355	-0.0171599194500998	0.653016091212177	False	0.0150098707619209							False			chr7	-1580.0	SNV	Promoter_99785764_G_T	1.0	152146.0	6.57e-06	0.0	0.0	0.0	0.0	0.0	1.4696804914611564e-05	0.0	0.0	0.0	0	0	0	0	0	1	0	0	0	41430	912	3470
Promoter	99785765	C	T		True	-0.0029892275795389	0.9543443732842	0.879866171483499	-0.0241695758363994	-0.151143371033572	False	0.0029892275795389							False			chr7	-1581.0	SNV	Promoter_99785765_C_T	4.0	152226.0	2.63e-05	0.0	0.0	0.0	0.0	0.0002824858757062147	1.4696372935159602e-05	0.0	0.0	0.0	0	0	0	0	3	1	0	0	0	41448	912	3470
Promoter	99785770	G	C		True	-0.0026955876467683	0.954042114927328	0.876112932272373	-0.0134224157782123	-0.15590321193043	False	0.0026955876467683							False			chr7	-1586.0	SNV	Promoter_99785770_G_C	1.0	152196.0	6.57e-06	0.0	0.0	0.0	0.0	0.0	1.4696804914611564e-05	0.0	0.0	0.0	0	0	0	0	0	1	0	0	0	41444	912	3470
Promoter	99785775	G	C		True	0.0138501939690624	0.667365810707396	0.43444853518823	-0.0112344624676176	0.781638295676325	False	0.0138501939690624							False			chr7	-1591.0	SNV	Promoter_99785775_G_C	11.0	152196.0	7.23e-05	0.00021716050574268893	0.0	0.0	0.0	0.0	1.4697236919459142e-05	0.0	0.0	0.00020712510356255177	9	0	0	0	0	1	0	0	1	41444	912	3470
Promoter	99785778	T	C		True	-0.0477112754808679	0.169051541199578	0.0506317734780913	-0.0239146987862487	-1.95486593506668	False	0.0477112754808679							False			chr7	-1594.0	SNV	Promoter_99785778_T_C	11.0	152022.0	7.24e-05	0.00021749637506041566	0.0	0.0	0.0	0.0	1.4702422959303694e-05	0.0	0.0	0.00020781379883624273	9	0	0	0	0	1	0	0	1	41380	912	3472
Promoter	99785779	G	A		True	-0.0134025250857911	0.674656422138903	0.452554184157531	-0.0167267815434555	-0.751197660166525	False	0.0134025250857911							False			chr7	-1595.0	SNV	Promoter_99785779_G_A	11.0	152204.0	7.23e-05	0.00021717098595627624	0.0	0.0	0.0	0.0	1.4696804914611564e-05	0.0	0.0	0.0002068680182043856	9	0	0	0	0	1	0	0	1	41442	912	3472
Promoter	99785786	C	T		True	0.0231013678061225	0.463881123354073	0.23423700288176	-0.0181746297181613	1.18959868755183	False	0.0231013678061225							False			chr7	-1602.0	SNV	Promoter_99785786_C_T	1.0	152180.0	6.57e-06	0.0	0.0	0.0	0.0	0.0	1.469810100535011e-05	0.0	0.0	0.0	0	0	0	0	0	1	0	0	0	41436	910	3470
Promoter	99785787	A	C		True	0.0274686008390134	0.411159238079391	0.184207480426658	-0.0123016674496305	1.32801829352708	False	0.0274686008390134							False			chr7	-1603.0	SNV	Promoter_99785787_A_C	2.0	152166.0	1.31e-05	0.0	0.0	0.0	0.0	0.0	2.940138774550159e-05	0.0	0.0	0.0	0	0	0	0	0	2	0	0	0	41442	910	3468
Promoter	99785797	A	T		True	-0.0092103332467096	0.852422277793309	0.688520685542897	-0.0191424638617048	-0.400877143559392	False	0.0092103332467096							False			chr7	-1613.0	SNV	Promoter_99785797_A_T	1.0	152196.0	6.57e-06	2.4132438824267582e-05	0.0	0.0	0.0	0.0	0.0	0.0	0.0	0.0	1	0	0	0	0	0	0	0	0	41438	912	3472
Promoter	99785834	A	G		True	0.0084576658504158	0.824937707298032	0.649141313428474	-0.0213065554864152	0.454971341150733	False	0.0084576658504158							False			chr7	-1650.0	SNV	Promoter_99785834_A_G	47.0	152128.0	0.00030895	2.4145257871354065e-05	0.0	0.0	0.0	0.0	0.0002205363443895554	6.546216286986122e-05	0.0031645569620253164	0.005801906340654786	1	0	0	0	0	15	1	1	28	41416	912	3468
Promoter	99785835	T	A		True	0.0546154700733963	0.147254941341607	0.0390006899097821	-0.0257494288988358	2.06450208533811	False	0.0546154700733963							False			chr7	-1651.0	SNV	Promoter_99785835_T_A	8.0	152168.0	5.26e-05	2.4133603629693987e-05	0.0	0.0	0.0	0.0	0.0	0.00039277297721916735	0.0	0.0	1	0	0	0	0	0	6	0	0	41436	912	3470
Promoter	99785835	T	G		True	-0.0326875847789462	0.368510077588457	0.151958045776768	-0.0150272692679398	-1.4327780106808	False	0.0326875847789462							False			chr7	-1651.0	SNV	Promoter_99785835_T_G	19.0	152168.0	0.000124862	0.0004102712617047978	0.0	0.0	0.0	0.0	1.4698965192850424e-05	0.0	0.0	0.0	17	0	0	0	0	1	0	0	0	41436	912	3470
Promoter	99785838	G	C		True	0.0095885177582852	0.811150812354755	0.629868293646772	-0.0149050961697115	0.481929559171032	False	0.0095885177582852							False			chr7	-1654.0	SNV	Promoter_99785838_G_C	1.0	152186.0	6.57e-06	0.0	0.0	0.0	0.0	0.0	1.4697668949704576e-05	0.0	0.0	0.0	0	0	0	0	0	1	0	0	0	41440	912	3468
Promoter	99785846	G	A		True	0.0116214485835504	0.736437198347027	0.519516340418076	-0.0048279935194998	0.644117504554298	False	0.0116214485835504							False			chr7	-1662.0	SNV	Promoter_99785846_G_A	1.0	152160.0	6.57e-06	0.0	0.0	0.0	0.0	0.0	0.0	6.544502617801048e-05	0.0	0.0	0	0	0	0	0	0	1	0	0	41432	912	3472
Promoter	99785851	A	T		True	-0.0314804117975028	0.292859405671646	0.103660631215459	-0.0205952336243545	-1.62753257097965	False	0.0314804117975028							False			chr7	-1667.0	SNV	Promoter_99785851_A_T	31.0	152134.0	0.000203768	2.414176041716962e-05	0.0	0.0	0.0	0.0	7.350779182593354e-05	0.0001964379256155055	0.0	0.004560530679933665	1	0	0	0	0	5	3	0	22	41422	912	3470
Promoter	99785851	AG	A		True	-0.0022942330862731	0.9543443732842	0.922748121603666	-0.0168450214798524	-0.0969755295254673	False	0.0022942330862731							False			chr7	-1667.0	indel	Promoter_99785851_AG_A	1.0	152134.0	6.57e-06	2.414176041716962e-05	0.0	0.0	0.0	0.0	0.0	0.0	0.0	0.0	1	0	0	0	0	0	0	0	0	41422	912	3470
Promoter	99785855	G	A		True	-0.0097424877414669	0.797940872222404	0.615374006506693	-0.0210170605100351	-0.502435587751552	False	0.0097424877414669							False			chr7	-1671.0	SNV	Promoter_99785855_G_A	9.0	152172.0	5.91e-05	2.4137098720733766e-05	0.0	0.0	0.0011556240369799693	0.0	0.0	0.00013092432573972245	0.0	0.0	1	0	0	6	0	0	2	0	0	41430	912	3470
Promoter	99785858	T	A		True	0.0241619105276019	0.453328691247625	0.224420144181993	-0.0136970086848187	1.2149460093711	False	0.0241619105276019							False			chr7	-1674.0	SNV	Promoter_99785858_T_A	1.0	152116.0	6.57e-06	2.4151089214123556e-05	0.0	0.0	0.0	0.0	0.0	0.0	0.0	0.0	1	0	0	0	0	0	0	0	0	41406	912	3472
Promoter	99785859	G	A		True	0.0255697103129026	0.493050808972512	0.257509209636634	-0.0173269352015373	1.13237390371721	False	0.0255697103129026							False			chr7	-1675.0	SNV	Promoter_99785859_G_A	1.0	152158.0	6.57e-06	0.0	0.0	0.0	0.0	0.0	0.0	6.547073458164201e-05	0.0	0.0	0	0	0	0	0	0	1	0	0	41418	912	3472
Promoter	99785859	G	T		True	0.0045792786612884	0.944331971076792	0.862521032988456	-0.0238446866866352	0.173171187540034	False	0.0045792786612884							False			chr7	-1675.0	SNV	Promoter_99785859_G_T	1.0	152158.0	6.57e-06	2.414409194070211e-05	0.0	0.0	0.0	0.0	0.0	0.0	0.0	0.0	1	0	0	0	0	0	0	0	0	41418	912	3472
Promoter	99785862	G	A		True	0.0084353369828365	0.838570100248935	0.674090745309657	-0.0170490884032938	0.420554826898984	False	0.0084353369828365							False			chr7	-1678.0	SNV	Promoter_99785862_G_A	8.0	152096.0	5.26e-05	2.4146423914618244e-05	0.0	0.0	0.0	0.0	1.4699829481978009e-05	0.00039313327217926875	0.0	0.0	1	0	0	0	0	1	6	0	0	41414	912	3470
Promoter	99785862	G	C		True	0.009074933085799	0.797940872222404	0.616109824254002	-0.01451677449449	0.501389464589512	False	0.009074933085799							False			chr7	-1678.0	SNV	Promoter_99785862_G_C	1.0	152096.0	6.57e-06	0.0	0.0	0.0	0.0	0.0	1.4699829481978009e-05	0.0	0.0	0.0	0	0	0	0	0	1	0	0	0	41414	912	3470
Promoter	99785876	C	T		True	-0.0121511771368693	0.737871811962438	0.530271470157561	-0.0198240647126252	-0.627617104554619	False	0.0121511771368693							False			chr7	-1692.0	SNV	Promoter_99785876_C_T				0.0	0.0	0.0	0.0	0.0	0.0	0.0	0.0	0.0	0	0	0	0	0	0	0	0	0	0	0	0
Promoter	99785900	G	A		True	-0.113712435383609	3.19032025816283e-06	2.36904969665556e-07	-0.0225146495292473	-5.17197801799581	True	0.113712435383609							False			chr7	-1716.0	SNV	Promoter_99785900_G_A	1.0	152174.0	6.57e-06	2.4132438824267582e-05	0.0	0.0	0.0	0.0	0.0	0.0	0.0	0.0	1	0	0	0	0	0	0	0	0	41438	912	3472
Promoter	99785905	C	T		True	0.0068870390658511	0.874675839554014	0.740076754686219	-0.0213642040362137	0.331762504625747	False	0.0068870390658511							False			chr7	-1721.0	SNV	Promoter_99785905_C_T	1.0	152050.0	6.58e-06	0.0	0.0	0.0	0.0	0.0	1.4703287655119684e-05	0.0	0.0	0.0	0	0	0	0	0	1	0	0	0	41400	912	3468
Promoter	99785911	A	G		True	0.0165781026083316	0.700374057466346	0.47847336599186	-0.008754759099921	0.708791486230261	False	0.0165781026083316							False			chr7	-1727.0	SNV	Promoter_99785911_A_G	8.0	152116.0	5.26e-05	0.0001448505625030177	0.0	0.0	0.0	0.0	2.940311673037342e-05	0.0	0.0	0.0	6	0	0	0	0	2	0	0	0	41422	912	3470
Promoter	99785924	G	A		True	-0.0330341262942089	0.291303169929937	0.102388737945671	-0.0184117298532699	-1.63355676000142	False	0.0330341262942089							False			chr7	-1740.0	SNV	Promoter_99785924_G_A	1.0	152128.0	6.57e-06	0.0	0.0	0.0	0.0	0.0	1.4698533086397977e-05	0.0	0.0	0.0	0	0	0	0	0	1	0	0	0	41424	908	3470
Promoter	99785924	G	T		True	-0.0178189456737567	0.674656422138903	0.450057414605645	-0.012734182525486	-0.755354296192634	False	0.0178189456737567							False			chr7	-1740.0	SNV	Promoter_99785924_G_T	1.0	152128.0	6.57e-06	0.0	0.0	0.0	0.0	0.0	1.4698533086397977e-05	0.0	0.0	0.0	0	0	0	0	0	1	0	0	0	41424	908	3470
Promoter	99785926	T	A		True	-0.0057034194965474	0.902780840195908	0.787177701578744	-0.0313537401048874	-0.269985797016696	False	0.0057034194965474							False			chr7	-1742.0	SNV	Promoter_99785926_T_A	88.0	152036.0	0.00057881	0.0020540331545116234	0.0	0.0	0.0	0.0	1.4703287655119684e-05	6.550504388837941e-05	0.0	0.0	85	0	0	0	0	1	1	0	0	41382	910	3472
Promoter	99785931	T	G		True	0.0454844574824633	0.0964854263355662	0.0231660553330444	-0.0211559552582159	2.27109281225919	False	0.0454844574824633							False			chr7	-1747.0	SNV	Promoter_99785931_T_G	1.0	152140.0	6.57e-06	2.414409194070211e-05	0.0	0.0	0.0	0.0	0.0	0.0	0.0	0.0	1	0	0	0	0	0	0	0	0	41418	912	3470
Promoter	99785937	T	A		True	0.215281823852804	7.99839779434714e-33	2.77172200794208e-34	-0.0068012770281048	12.2623394489234	True	0.215281823852804							False			chr7	-1753.0	SNV	Promoter_99785937_T_A	1.0	152092.0	6.57e-06	2.414059482425647e-05	0.0	0.0	0.0	0.0	0.0	0.0	0.0	0.0	1	0	0	0	0	0	0	0	0	41424	912	3470
Promoter	99785941	G	C		True	0.0575760829932884	0.0372656954758501	0.0063694599667024	-0.0243663358293488	2.72880295512746	True	0.0575760829932884							False			chr7	-1757.0	SNV	Promoter_99785941_G_C	3.0	152154.0	1.97e-05	2.414409194070211e-05	0.0	0.0	0.0	0.0	2.939620201070022e-05	0.0	0.0	0.0	1	0	0	0	0	2	0	0	0	41418	912	3470
Promoter	99785947	C	A		True	0.027236618528697	0.406706257884542	0.17839484168268	-0.0116849003845713	1.34582448217719	False	0.027236618528697							False			chr7	-1763.0	SNV	Promoter_99785947_C_A				0.0	0.0	0.0	0.0	0.0	0.0	0.0	0.0	0.0	0	0	0	0	0	0	0	0	0	0	0	0
Promoter	99785950	G	A		True	0.0555517779457546	0.0514750525410049	0.0099382527183128	-0.0188960741757807	2.57854931256074	False	0.0555517779457546							False			chr7	-1766.0	SNV	Promoter_99785950_G_A	6.0	152102.0	3.94e-05	0.00014494154024543435	0.0	0.0	0.0	0.0	0.0	0.0	0.0	0.0	6	0	0	0	0	0	0	0	0	41396	912	3472
Promoter	99785951	A	G		True	0.0703633547996417	0.0251799653680233	0.0040512320517859	-0.0120808458727059	2.87493105417225	True	0.0703633547996417							False			chr7	-1767.0	SNV	Promoter_99785951_A_G	1.0	152174.0	6.57e-06	0.0	0.0	0.0	0.0	0.0	1.4698533086397977e-05	0.0	0.0	0.0	0	0	0	0	0	1	0	0	0	41434	912	3472
Promoter	99785960	G	A		True	0.0345899150110274	0.236347333978796	0.0772223962504976	-0.0184000986016143	1.76724682860873	False	0.0345899150110274							False			chr7	-1776.0	SNV	Promoter_99785960_G_A	59.0	152134.0	0.000387816	9.66183574879227e-05	0.0	0.0	0.0	9.432182607055272e-05	0.0007937674555343231	0.0	0.0	0.0	4	0	0	0	1	54	0	0	0	41400	912	3472
Promoter	99785965	A	T		True	-0.0443346818241328	0.099353183047606	0.0243464483210718	-0.0079184609064077	-2.25201676092848	False	0.0443346818241328							False			chr7	-1781.0	SNV	Promoter_99785965_A_T	59.0	152192.0	0.000387668	9.652975529707033e-05	0.0	0.0	0.0	9.417969485778867e-05	0.0007937207866654908	0.0	0.0	0.0	4	0	0	0	1	54	0	0	0	41438	910	3472
Promoter	99785966	A	G		True	-0.0126340973131016	0.722140927084881	0.505856144467875	-0.0199145167330221	-0.665331789473787	False	0.0126340973131016							False			chr7	-1782.0	SNV	Promoter_99785966_A_G	59.0	152232.0	0.000387566	9.648318780452506e-05	0.0	0.0	0.0	9.40910801656003e-05	0.0007936507936507937	0.0	0.0	0.0	4	0	0	0	1	54	0	0	0	41458	912	3472
Promoter	99785968	A	G		True	0.0862953395258619	9.6272462734075e-05	8.1021379528677e-06	-0.0213223527311217	4.46518149197726	True	0.0862953395258619							False			chr7	-1784.0	SNV	Promoter_99785968_A_G	4.0	152192.0	2.63e-05	0.0	0.0	0.0	0.0007719027402547279	0.0	0.0	0.0	0.0	0.0	0	0	0	4	0	0	0	0	0	41446	912	3472
Promoter	99785969	G	A		True	-0.0177563562648318	0.628778276215886	0.384426322339911	-0.0163510079923439	-0.869814335524383	False	0.0177563562648318							False			chr7	-1785.0	SNV	Promoter_99785969_G_A	1.0	152176.0	6.57e-06	0.0	0.0	0.0	0.0	0.0	0.0	0.0	0.0	0.00020712510356255177	0	0	0	0	0	0	0	0	1	41426	912	3470
Promoter	99785971	C	T		True	-0.0152415569197776	0.674656422138903	0.452098044884239	-0.0271164525590085	-0.751956256441369	False	0.0152415569197776							False			chr7	-1787.0	SNV	Promoter_99785971_C_T	53.0	151996.0	0.000348693	0.0003142221792516678	0.0	0.0	0.0	0.0	0.0004410467509556013	0.0005898545025560362	0.0	0.0	13	0	0	0	0	30	9	0	0	41372	912	3470
Promoter	99785972	G	A		True	0.0061472517027546	0.885555864442192	0.76499751656021	-0.0172585354514032	0.298934198267144	False	0.0061472517027546							False			chr7	-1788.0	SNV	Promoter_99785972_G_A	40.0	152156.0	0.000262888	0.0	0.0	0.0	0.006556112610875434	0.0	0.0	6.544502617801048e-05	0.0	0.0008278145695364238	0	0	0	34	0	0	1	0	4	41428	912	3472
Promoter	99785972	G	C		True	-0.0193941627815043	0.593734011223716	0.335077610294573	-0.0224470856156739	-0.96399109272693	False	0.0193941627815043							False			chr7	-1788.0	SNV	Promoter_99785972_G_C	59.0	152156.0	0.00038776	9.655305590421937e-05	0.0	0.0	0.0	9.435742592942064e-05	0.0007936274653890244	0.0	0.0	0.0	4	0	0	0	1	54	0	0	0	41428	912	3472
Promoter	99785975	C	T		True	0.0205209213666193	0.599853554193085	0.356348646055298	-0.0175717865333218	0.922395225020787	False	0.0205209213666193							False			chr7	-1791.0	SNV	Promoter_99785975_C_T	1.0	152152.0	6.57e-06	0.0	0.0	0.0	0.0	0.0	1.4698533086397977e-05	0.0	0.0	0.0	0	0	0	0	0	1	0	0	0	41420	912	3472
Promoter	99785979	G	A		True	-0.0004037169020939	0.987024209586802	0.985588419029281	-0.0177352337211346	-0.0180637508533036	False	0.0004037169020939							False			chr7	-1795.0	SNV	Promoter_99785979_G_A	1.0	152210.0	6.57e-06	0.0	0.0	0.0	0.0	0.0	1.4696804914611564e-05	0.0	0.0	0.0	0	0	0	0	0	1	0	0	0	41440	912	3472
Promoter	99785991	G	A		True	0.0203881983238738	0.549804832337526	0.302120477175571	-0.0125324125347533	1.03195891120191	False	0.0203881983238738							False			chr7	-1807.0	SNV	Promoter_99785991_G_A				0.0	0.0	0.0	0.0	0.0	0.0	0.0	0.0	0.0	0	0	0	0	0	0	0	0	0	0	0	0
Promoter	99785994	A	C		True	0.0203471332017258	0.529447780294836	0.288313147685307	-0.0170957020516763	1.06189503402504	False	0.0203471332017258							False			chr7	-1810.0	SNV	Promoter_99785994_A_C	1.0	152250.0	6.57e-06	0.0	0.0	0.0	0.0	0.0	0.0	6.541933795629989e-05	0.0	0.0	0	0	0	0	0	0	1	0	0	41466	912	3472
Promoter	99786000	G	A		True	0.004835352591266	0.938380587433371	0.838503445701602	-0.0219150611540096	0.203814377842972	False	0.004835352591266							False			chr7	-1816.0	SNV	Promoter_99786000_G_A	368.0	152198.0	0.002417903	0.00844716899164937	0.0	0.0	0.0	0.0	5.878894767783657e-05	0.0008507853403141361	0.0	0.0	350	0	0	0	0	4	13	0	0	41434	912	3472
Promoter	99786002	C	G		True	0.0012297968167917	0.970696127817629	0.965850946319565	-0.0135891229936702	0.0428138443958149	False	0.0012297968167917							False			chr7	-1818.0	SNV	Promoter_99786002_C_G	2.0	152138.0	1.31e-05	0.0	0.0	0.0	0.0	0.0	0.0	0.0	0.0	0.0004137360364087712	0	0	0	0	0	0	0	0	2	41412	912	3472
Promoter	99786002	C	T		True	0.0458998049144222	0.147909689695566	0.0395402140770326	-0.0120087025862543	2.05883719475052	False	0.0458998049144222							False			chr7	-1818.0	SNV	Promoter_99786002_C_T	4.0	152138.0	2.63e-05	0.0	0.0	0.0	0.0007716049382716049	0.0	0.0	0.0	0.0	0.0	0	0	0	4	0	0	0	0	0	41412	912	3472
Promoter	99786005	C	A		True	0.0181866750315192	0.628778276215886	0.378260892507819	-0.0125804396008558	0.881150954514216	False	0.0181866750315192							False			chr7	-1821.0	SNV	Promoter_99786005_C_A	3.0	152144.0	1.97e-05	0.0	0.0	0.0	0.0	0.0	4.409689557855127e-05	0.0	0.0	0.0	0	0	0	0	0	3	0	0	0	41420	912	3472
Promoter	99786008	G	C		True	-0.0230311868941607	0.444027576863709	0.214320241307978	-0.0169024592185772	-1.24186468172308	False	0.0230311868941607							False			chr7	-1824.0	SNV	Promoter_99786008_G_C	1.0	152196.0	6.57e-06	0.0	0.0	0.0	0.00019238168526356292	0.0	0.0	0.0	0.0	0.0	0	0	0	1	0	0	0	0	0	41432	912	3470
Promoter	99786012	C	T		True	0.0133882030888122	0.779745514530501	0.586270635246417	-0.0204094485706137	0.544269147931987	False	0.0133882030888122							False			chr7	-1828.0	SNV	Promoter_99786012_C_T	4.0	152150.0	2.63e-05	9.653907419027852e-05	0.0	0.0	0.0	0.0	0.0	0.0	0.0	0.0	4	0	0	0	0	0	0	0	0	41434	912	3470
Promoter	99786013	A	G		True	-0.028206102656246	0.796923881764244	0.607555830651948	-0.0224317087796902	-0.513585055697009	False	0.028206102656246							False			chr7	-1829.0	SNV	Promoter_99786013_A_G	1.0	152230.0	6.57e-06	0.0	0.0	0.0	0.0	0.0	0.0	6.543646119617851e-05	0.0	0.0	0	0	0	0	0	0	1	0	0	41458	912	3470
Promoter	99786026	C	T		True	-0.0348569100270574	0.359916291925488	0.146104633355891	-0.015421406508658	-1.45356277946859	False	0.0348569100270574							False			chr7	-1842.0	SNV	Promoter_99786026_C_T	194.0	152144.0	0.001275108	0.0004829051574270813	0.0	0.0	0.0	0.00028291210863824973	0.002352111019640127	0.000589159465828751	0.0	0.0	20	0	0	0	3	160	9	0	0	41416	912	3472
C/EBPRE	99789852	G	A		True	-0.0631408608262506	0.612828883147304	0.390026907705907	-0.0220986785036679	-0.85961785456774	False	0.0631408608262506							False			chr7	-5668.0	SNV	CEBP_99789852_G_A	1.0	152196.0	6.57e-06	2.4127780726728754e-05	0.0	0.0	0.0	0.0	0.0	0.0	0.0	0.0	1	0	0	0	0	0	0	0	0	41446	912	3470
C/EBPRE	99789853	A	C		True	-0.164330013467688	0.0058994853840687	0.0012180301532999	-0.0608864756880878	-3.23581310971107	True	0.164330013467688							False			chr7	-5669.0	SNV	CEBP_99789853_A_C	2.0	152244.0	1.31e-05	0.0	0.0	0.0	0.0	0.0	2.9393609829223128e-05	0.0	0.0	0.0	0	0	0	0	0	2	0	0	0	41476	912	3472
C/EBPRE	99789854	A	G		True	0.101896687724159	0.161301202238877	0.0472779385872572	0.0154753406802707	1.98411611604933	False	0.101896687724159							False			chr7	-5670.0	SNV	CEBP_99789854_A_G	40.0	152224.0	0.000262771	0.0	0.0	0.0	0.0	0.0031073446327683617	0.00010288368264793204	0.0	0.0	0.0	0	0	0	0	33	7	0	0	0	41460	912	3472
C/EBPRE	99789857	C	G		True	-0.19237313191591	0.0002344504119443	3.63802363361952e-05	-0.0786233506116313	-4.1316997533842	True	0.19237313191591							False			chr7	-5673.0	SNV	CEBP_99789857_C_G	1.0	152220.0	6.57e-06	0.0	0.0	0.0	0.0	0.0	1.4695077149155033e-05	0.0	0.0	0.0	0	0	0	0	0	1	0	0	0	41450	912	3470
C/EBPRE	99789858	A	C		True	-0.140580406722193	0.0478903965655033	0.0123854473876302	-0.0459252934782281	-2.5015556329244	True	0.140580406722193							False			chr7	-5674.0	SNV	CEBP_99789858_A_C	1.0	152230.0	6.57e-06	0.0	0.0	0.0	0.0	9.423294383716548e-05	0.0	0.0	0.0	0.0	0	0	0	0	1	0	0	0	0	41462	912	3468
C/EBPRE	99789859	TG	T		True	-0.0530484644678846	0.612828883147304	0.396108737858823	-0.0226923015387092	-0.848639019599307	False	0.0530484644678846							False			chr7	-5675.0	indel	CEBP_99789859_TG_T	40.0	152242.0	0.00026274	0.0	0.0	0.0	0.0	0.003105590062111801	0.00010287158686770714	0.0	0.0	0.0	0	0	0	0	33	7	0	0	0	41456	912	3472
C/EBPRE	99789864	T	A		True	0.033123419271472	0.706388122978995	0.525841960326217	-0.0050250821509168	0.634394661297221	False	0.033123419271472							False			chr7	-5680.0	SNV	CEBP_99789864_T_A	1.0	152254.0	6.57e-06	0.0	0.0	0.0	0.0	0.0	0.0	6.542789845590159e-05	0.0	0.0	0	0	0	0	0	0	1	0	0	41462	912	3470
C/EBPRE	99789876	C	G		True	0.0427138726469874	0.654740271370352	0.440256389369719	-3.26198781119824e-05	0.771800151616276	False	0.0427138726469874							False			chr7	-5692.0	SNV	CEBP_99789876_C_G	2.0	152170.0	1.31e-05	0.0	0.0	0.0	0.0	0.0	1.4696804914611564e-05	0.0	0.0	0.00020712510356255177	0	0	0	0	0	1	0	0	1	41432	912	3464
C/EBPRE	99789877	A	G		True	-0.0118872500629902	0.877436641223199	0.832051987366827	-0.0145507350422647	-0.212077733420846	False	0.0118872500629902							False			chr7	-5693.0	SNV	CEBP_99789877_A_G	2.0	152244.0	1.31e-05	0.0	0.0	0.0	0.0	0.0	1.4696804914611564e-05	0.0	0.0	0.00020703933747412008	0	0	0	0	0	1	0	0	1	41458	912	3470
C/EBPRE	99789882	T	C		True	-0.587396387560538	6.962767855363e-24	2.40095443288379e-25	-0.151687551128724	-10.4399810791333	True	0.587396387560538	1.0	1.0	0.0	ZNF547		ZNF547	True	7.744725826	ZNF547(gained)	chr7	-5698.0	SNV	CEBP_99789882_T_C	1.0	152236.0	6.57e-06	0.0	0.0	0.0	0.0	0.0	0.0	6.545359340227778e-05	0.0	0.0	0	0	0	0	0	0	1	0	0	41466	912	3470
C/EBPRE	99789887	A	C		True	0.0953839374227513	0.185830262449527	0.0608754308024312	0.0148085336080344	1.87467030415244	False	0.0953839374227513							False			chr7	-5703.0	SNV	CEBP_99789887_A_C	1.0	152244.0	6.57e-06	0.0	0.0	0.0	0.0	0.0	0.0	6.541077969649399e-05	0.0	0.0	0	0	0	0	0	0	1	0	0	41460	912	3472
C/EBPRE	99789898	C	G		True	-0.0525492350980452	0.612828883147304	0.37822148309174	-0.0241524544063567	-0.881228976544809	False	0.0525492350980452							False			chr7	-5714.0	SNV	CEBP_99789898_C_G	1.0	152156.0	6.57e-06	0.0	0.0	0.0	0.0	0.0	0.0	6.545359340227778e-05	0.0	0.0	0	0	0	0	0	0	1	0	0	41424	912	3472
C/EBPRE	99789907	A	G		True	-0.592099330823819	1.05294305608527e-14	5.44625718664793e-16	-0.0961967362482806	-8.11892790709474	True	0.592099330823819	1.0	0.0	1.0		ATF6		False	1.627483059	ATF6(weakened)	chr7	-5723.0	SNV	CEBP_99789907_A_G	1.0	152256.0	6.57e-06	0.0	0.0	0.0	0.0	0.0	0.0	0.0	0.0	0.00020678246484698098	0	0	0	0	0	0	0	0	1	41470	912	3468
C/EBPRE	99789912	A	G		True	-0.0101717146022902	0.90936256459297	0.878005234779419	-0.0143426924867013	-0.153503575960648	False	0.0101717146022902							False			chr7	-5728.0	SNV	CEBP_99789912_A_G	1.0	152260.0	6.57e-06	0.0	0.0	0.0	0.0	0.0	1.4696372935159602e-05	0.0	0.0	0.0	0	0	0	0	0	1	0	0	0	41466	912	3470
C/EBPRE	99789920	G	A		True	-0.083211145691932	0.511626913060022	0.257170577501668	-0.0239733222963552	-1.13318934871128	False	0.083211145691932							False			chr7	-5736.0	SNV	CEBP_99789920_G_A	1.0	152214.0	6.57e-06	0.0	0.0	0.0	0.0	0.0	1.4697236919459142e-05	0.0	0.0	0.0	0	0	0	0	0	1	0	0	0	41438	912	3470
C/EBPRE	99789928	A	AT		True	-0.148338636852295	0.057327355604973	0.0158144429255098	-0.0425327990057471	-2.4137074869419	False	0.148338636852295							False			chr7	-5744.0	indel	CEBP_99789928_A_AT	3.0	152256.0	1.97e-05	7.234494067714864e-05	0.0	0.0	0.0	0.0	0.0	0.0	0.0	0.0	3	0	0	0	0	0	0	0	0	41468	912	3468
C/EBPRE	99789946	A	T		True	0.0647718022020574	0.511626913060022	0.26463461020346	0.002236316641493	1.11558508909581	False	0.0647718022020574							False			chr7	-5762.0	SNV	CEBP_99789946_A_T	1.0	152258.0	6.57e-06	0.0	0.0	0.0	0.0	0.0	1.4696372935159602e-05	0.0	0.0	0.0	0	0	0	0	0	1	0	0	0	41470	912	3470
C/EBPRE	99789956	A	G		True	-0.758084034992006	2.37944314081696e-35	4.10248817382235e-37	-0.175816027466345	-12.7963618251594	True	0.758084034992006	4.0	1.0	3.0	FOXO1::ELK3	ATF4; CEBPG; RXRB	CEBPG	True	8.201114896	CEBPG(lost); RXRB(lost); FOXO1::ELK3(gained); ATF4(lost)	chr7	-5772.0	SNV	CEBP_99789956_A_G	3.0	152242.0	1.97e-05	0.0	0.0	0.0	0.0	0.0	0.0	0.0	0.0	0.0006216328222130128	0	0	0	0	0	0	0	0	3	41462	912	3472
C/EBPRE	99789958	C	T		True	0.0073543721340605	0.92361870602548	0.907694245576764	-0.0117709334165786	0.115951223569689	False	0.0073543721340605							False			chr7	-5774.0	SNV	CEBP_99789958_C_T	1.0	152046.0	6.58e-06	0.0	0.0	0.0	0.0	0.0	1.4703720041170417e-05	0.0	0.0	0.0	0	0	0	0	0	1	0	0	0	41394	912	3472
C/EBPRE	99789963	G	A		True	-0.0413448424099069	0.679928926027522	0.468916500708636	-0.0222837392310508	-0.724278930050611	False	0.0413448424099069							False			chr7	-5779.0	SNV	CEBP_99789963_G_A	1.0	152148.0	6.57e-06	0.0	0.0	0.0	0.0	0.0	1.4697236919459142e-05	0.0	0.0	0.0	0	0	0	0	0	1	0	0	0	41408	912	3468
C/EBPRE	99789964	G	A		True	-0.0204240011070296	0.840018312005895	0.75311986593632	-0.0171657944933282	-0.314539568433457	False	0.0204240011070296							False			chr7	-5780.0	SNV	CEBP_99789964_G_A	1.0	152204.0	6.57e-06	2.4137098720733766e-05	0.0	0.0	0.0	0.0	0.0	0.0	0.0	0.0	1	0	0	0	0	0	0	0	0	41430	912	3472
C/EBPRE	99789966	A	T		True	0.0159526801739989	0.84730702531821	0.774263316239054	-0.0083561292956567	0.286812847571367	False	0.0159526801739989							False			chr7	-5782.0	SNV	CEBP_99789966_A_T	1.0	152254.0	6.57e-06	0.0	0.0	0.0	0.0	0.0	0.0	6.542789845590159e-05	0.0	0.0	0	0	0	0	0	0	1	0	0	41462	912	3472
C/EBPRE	99789971	A	G		True	-0.0313616580633399	0.738127593001118	0.585411539276748	-0.020412627285797	-0.545520272854377	False	0.0313616580633399							False			chr7	-5787.0	SNV	CEBP_99789971_A_G	1.0	152264.0	6.57e-06	0.0	0.0	0.0	0.0	0.0	1.4693781591630423e-05	0.0	0.0	0.0	0	0	0	0	0	1	0	0	0	41464	912	3472
C/EBPRE	99789972	G	C		True	-0.162130353986444	0.0058994853840687	0.0012205831829107	-0.0600659384375846	-3.23521180420475	True	0.162130353986444							False			chr7	-5788.0	SNV	CEBP_99789972_G_C	2.0	152200.0	1.31e-05	0.0	0.0	0.0	0.0	0.0	2.9397066172795955e-05	0.0	0.0	0.0	0	0	0	0	0	2	0	0	0	41444	912	3472
C/EBPRE	99789979	G	T		True	-0.0549687579428847	0.612828883147304	0.364785686667572	-0.024834514641195	-0.906337558616819	False	0.0549687579428847							False			chr7	-5795.0	SNV	CEBP_99789979_G_T	2.0	152218.0	1.31e-05	0.0	0.0	0.0	0.0	0.0	2.9394473838918284e-05	0.0	0.0	0.0	0	0	0	0	0	2	0	0	0	41454	912	3472
C/EBPRE	99789982	A	G		True	0.187981612257451	0.0075501788896678	0.0016922814752703	0.025124670490138	3.14062491930019	True	0.187981612257451							False			chr7	-5798.0	SNV	CEBP_99789982_A_G	1.0	152246.0	6.57e-06	0.0	0.0	0.0	0.0	0.0	1.4697236919459142e-05	0.0	0.0	0.0	0	0	0	0	0	1	0	0	0	41468	912	3472
C/EBPRE	99789991	C	A		True	-0.0035295711883603	0.949538870962608	0.949538870962608	-0.0135671556644978	-0.0632879214935492	False	0.0035295711883603							False			chr7	-5807.0	SNV	CEBP_99789991_C_A	1.0	152090.0	6.58e-06	0.0	0.0	0.0	0.0	0.0	1.4700693872750794e-05	0.0	0.0	0.0	0	0	0	0	0	1	0	0	0	41410	912	3472
C/EBPRE	99789991	C	T		True	-0.0735625378133509	0.445574782356153	0.207905023624535	-0.0278993772165091	-1.25945279997006	False	0.0735625378133509							False			chr7	-5807.0	SNV	CEBP_99789991_C_T	2.0	152090.0	1.32e-05	0.0	0.0	0.0	0.0	0.0	2.940138774550159e-05	0.0	0.0	0.0	0	0	0	0	0	2	0	0	0	41410	912	3472
C/EBPRE	99789993	A	C		True	-0.0124647241366769	0.877436641223199	0.822589739956963	-0.0148621688300585	-0.224222970159141	False	0.0124647241366769							False			chr7	-5809.0	SNV	CEBP_99789993_A_C				0.0	0.0	0.0	0.0	0.0	0.0	0.0	0.0	0.0	0	0	0	0	0	0	0	0	0	0	0	0
C/EBPRE	99790005	G	A		True	0.089525607059304	0.426863027587849	0.191352391677311	0.0028789610735988	1.30670505973745	False	0.089525607059304							False			chr7	-5821.0	SNV	CEBP_99790005_G_A	268.0	152210.0	0.001760725	0.0004584499565678988	0.0	0.0	0.0001920860545524395	0.0	0.00017637202739645492	0.013736263736263736	0.0	0.003928866832092638	19	0	0	1	0	12	210	0	19	41444	912	3472
C/EBPRE	99790008	C	T		True	-0.0781167945234833	0.320132020546175	0.127033039430045	-0.035350264001581	-1.52606985673082	False	0.0781167945234833							False			chr7	-5824.0	SNV	CEBP_99790008_C_T	3.0	152046.0	1.97e-05	4.833019187086173e-05	0.0	0.0	0.0	0.0	0.0	0.0	0.0	0.0002074688796680498	2	0	0	0	0	0	0	0	1	41382	912	3472
C/EBPRE	99790009	G	A		True	-0.142776782057385	0.173434297213346	0.0538244370662108	-0.0326581262740097	-1.92854693325013	False	0.142776782057385							False			chr7	-5825.0	SNV	CEBP_99790009_G_A	6.0	152210.0	3.94e-05	4.8243921265920496e-05	0.0	0.0	0.0	0.0	0.0	0.0	0.0	0.0008285004142502071	2	0	0	0	0	0	0	0	4	41456	910	3472
C/EBPRE	99790011	G	C		True	-0.180273912566799	0.0058994853840687	0.0010768672413294	-0.058075465969121	-3.27087031461917	True	0.180273912566799							False			chr7	-5827.0	SNV	CEBP_99790011_G_C	10.0	152178.0	6.57e-05	0.0	0.0	0.0	0.0	0.0	0.0	0.0	0.0	0.0020695364238410598	0	0	0	0	0	0	0	0	10	41422	912	3472
C/EBPRE	99790016	G	A		True	-0.163703346461827	0.0185575478074567	0.004479408091455	-0.0500884954363614	-2.84310360674948	True	0.163703346461827							False			chr7	-5832.0	SNV	CEBP_99790016_G_A	6.0	152160.0	3.94e-05	4.825323296660876e-05	0.0	0.0	0.0	0.0	5.880104665863053e-05	0.0	0.0	0.0	2	0	0	0	0	4	0	0	0	41448	912	3472
C/EBPRE	99790019	A	T		True	0.0237641214924507	0.808236643219466	0.710690841451599	-0.0078560109464396	0.370942237012446	False	0.0237641214924507							False			chr7	-5835.0	SNV	CEBP_99790019_A_T	3.0	152242.0	1.97e-05	7.233098659465715e-05	0.0	0.0	0.0	0.0	0.0	0.0	0.0	0.0	3	0	0	0	0	0	0	0	0	41476	912	3472
C/EBPRE	99790025	G	A		True	-0.389538800268363	2.72008756637237e-11	2.34490307445894e-12	-0.108465442112576	-7.0236608058515	True	0.389538800268363							False			chr7	-5841.0	SNV	CEBP_99790025_G_A				0.0	0.0	0.0	0.0	0.0	0.0	0.0	0.0	0.0	0	0	0	0	0	0	0	0	0	0	0	0
C/EBPRE	99790027	A	G		True	-0.342000801377971	2.23641210191067e-08	2.69911805403012e-09	-0.0923472280308242	-5.95595191544583	True	0.342000801377971							False			chr7	-5843.0	SNV	CEBP_99790027_A_G	1.0	152222.0	6.57e-06	0.0	0.0	0.0	0.0	0.0	1.4700261664657632e-05	0.0	0.0	0.0	0	0	0	0	0	1	0	0	0	41458	912	3472
C/EBPRE	99790031	G	A		True	-0.358645495197293	1.30735059536355e-08	1.35243165037609e-09	-0.0914889702223338	-6.06848769072056	True	0.358645495197293							False			chr7	-5847.0	SNV	CEBP_99790031_G_A				0.0	0.0	0.0	0.0	0.0	0.0	0.0	0.0	0.0	0	0	0	0	0	0	0	0	0	0	0	0
C/EBPRE	99790032	G	A		True	-0.430164583119831	1.72010052440827e-11	1.18627622372984e-12	-0.101633732167261	-7.11890971962226	True	0.430164583119831							False			chr7	-5848.0	SNV	CEBP_99790032_G_A				0.0	0.0	0.0	0.0	0.0	0.0	0.0	0.0	0.0	0	0	0	0	0	0	0	0	0	0	0	0
C/EBPRE	99790036	T	C		True	0.0385444406964192	0.696926991817581	0.504671269936869	-0.0045840546786643	0.667189235047838	False	0.0385444406964192							False			chr7	-5852.0	SNV	CEBP_99790036_T_C	1.0	152040.0	6.58e-06	0.0	0.0	0.0	0.0	0.0	1.4704584889568568e-05	0.0	0.0	0.0	0	0	0	0	0	1	0	0	0	41382	912	3468
C/EBPRE	99790040	T	C		True	0.0205646225038291	0.793651359711379	0.677075941470173	-0.0078269370854913	0.416472170700385	False	0.0205646225038291							False			chr7	-5856.0	SNV	CEBP_99790040_T_C	1.0	152104.0	6.57e-06	0.0	0.0	0.0	0.0	0.0	1.4703287655119684e-05	0.0	0.0	0.0	0	0	0	0	0	1	0	0	0	41406	912	3472
C/EBPRE	99790044	G	A		True	0.0871082560782996	0.320132020546175	0.132468422294969	0.0060334565977789	1.50459829237657	False	0.0871082560782996							False			chr7	-5860.0	SNV	CEBP_99790044_G_A	10.0	152122.0	6.57e-05	0.00024154589371980676	0.0	0.0	0.0	0.0	0.0	0.0	0.0	0.0	10	0	0	0	0	0	0	0	0	41400	910	3472
C/EBPRE	99790053	G	T		True	0.0602059905754413	0.612828883147304	0.401508578613751	-0.002703665194193	0.838977082517794	False	0.0602059905754413							False			chr7	-5869.0	SNV	CEBP_99790053_G_T	7849.0	152012.0	0.051634082	0.1780185758513932	0.0	0.0002880184331797235	0.0001926040061633282	0.0	0.0007057993177273262	0.023715932914046122	0.00949367088607595	0.0006216328222130128	7360	0	1	1	0	48	362	3	3	41344	912	3472
C/EBPRE	99790054	A	T		True	0.0408316518678681	0.706388122978995	0.535880645018548	-0.0046258721972104	0.619082282547671	False	0.0408316518678681							False			chr7	-5870.0	SNV	CEBP_99790054_A_T	1.0	152170.0	6.57e-06	0.0	0.0	0.0	0.0	0.0	0.0	6.546216286986122e-05	0.0	0.0	0	0	0	0	0	0	1	0	0	41450	912	3470
C/EBPRE	99790055	T	C		True	-0.0548790703613237	0.612828883147304	0.347648334680034	-0.0242751108587402	-0.939217987483057	False	0.0548790703613237							False			chr7	-5871.0	SNV	CEBP_99790055_T_C	1.0	152146.0	6.57e-06	0.0	0.0	0.0	0.0	0.0	1.470155836518671e-05	0.0	0.0	0.0	0	0	0	0	0	1	0	0	0	41426	912	3472
C/EBPRE	99790073	CA	C		True	-0.290499945897322	9.84328584702502e-05	1.35769459958966e-05	-0.0617498300668607	-4.35343820295537	True	0.290499945897322							False			chr7	-5889.0	indel	CEBP_99790073_CA_C	1.0	152196.0	6.57e-06	0.0	0.0	0.0	0.0	0.0	1.4698533086397977e-05	0.0	0.0	0.0	0	0	0	0	0	1	0	0	0	41438	912	3472
C/EBPRE	99790078	C	T		True	-0.056352037362771	0.612828883147304	0.333629278570597	-0.0248771023544165	-0.966890308585844	False	0.056352037362771							False			chr7	-5894.0	SNV	CEBP_99790078_C_T	1.0	152150.0	6.57e-06	0.0	0.0	0.0	0.0	0.0	1.4700261664657632e-05	0.0	0.0	0.0	0	0	0	0	0	1	0	0	0	41426	912	3472
C/EBPRE	99790079	G	A		True	-0.0357886688645222	0.696926991817581	0.501972528305641	-0.0224119648733414	-0.671420722260805	False	0.0357886688645222							False			chr7	-5895.0	SNV	CEBP_99790079_G_A	6.0	152160.0	3.94e-05	7.240081088908195e-05	0.0	0.0	0.0	0.0	1.4700261664657632e-05	0.0	0.0	0.00041425020712510354	3	0	0	0	0	1	0	0	2	41436	912	3470
C/EBPRE	99790082	A	G		True	-0.0252375245081666	0.793364523639789	0.642898838121898	-0.0187124265126035	-0.463667756993991	False	0.0252375245081666							False			chr7	-5898.0	SNV	CEBP_99790082_A_G	1.0	152252.0	6.57e-06	0.0	0.0	0.0	0.0	0.0	1.4697668949704576e-05	0.0	0.0	0.0	0	0	0	0	0	1	0	0	0	41462	912	3472
C/EBPRE	99790088	A	G		True	0.0953153599357639	0.229655426693024	0.0791915264458705	0.0139291722296837	1.75562764069583	False	0.0953153599357639							False			chr7	-5904.0	SNV	CEBP_99790088_A_G	1.0	152194.0	6.57e-06	2.4132438824267582e-05	0.0	0.0	0.0	0.0	0.0	0.0	0.0	0.0	1	0	0	0	0	0	0	0	0	41438	912	3472
C/EBPRE	99790093	C	T		True	-0.026419955623527	0.793651359711379	0.68418220664774	-0.0178201895858435	-0.406778339648926	False	0.026419955623527							False			chr7	-5909.0	SNV	CEBP_99790093_C_T	5.0	152196.0	3.29e-05	0.00012062726176115802	0.0	0.0	0.0	0.0	0.0	0.0	0.0	0.0	5	0	0	0	0	0	0	0	0	41450	912	3472
C/EBPRE	99790095	C	T		True	0.107416898434599	0.414511197014098	0.178668619402628	-5.48420489574299e-05	1.34499062270747	False	0.107416898434599							False			chr7	-5911.0	SNV	CEBP_99790095_C_T	2.0	152190.0	1.31e-05	4.825556145345751e-05	0.0	0.0	0.0	0.0	0.0	0.0	0.0	0.0	2	0	0	0	0	0	0	0	0	41446	912	3472
C/EBPRE	99790108	T	G		True	0.12107846709153	0.260358195821525	0.0942676226250351	0.0048746754951852	1.67351271983684	False	0.12107846709153							False			chr7	-5924.0	SNV	CEBP_99790108_T_G	1.0	152198.0	6.57e-06	0.0	0.0	0.0	0.0	0.0	0.0	6.545359340227778e-05	0.0	0.0	0	0	0	0	0	0	1	0	0	41454	912	3472
C/EBPRE	99790109	C	T		True	0.105594286143234	0.280841250919569	0.106525991728112	0.0071139274582532	1.6141972843689	False	0.105594286143234							False			chr7	-5925.0	SNV	CEBP_99790109_C_T	1.0	152168.0	6.57e-06	0.0	0.0	0.0	0.0	0.0	0.0	6.543646119617851e-05	0.0	0.0	0	0	0	0	0	0	1	0	0	41440	912	3470
C/EBPRE	99790123	C	T		True	0.0276720679593341	0.793651359711379	0.667892659517054	-0.0084189096931112	0.429058633500249	False	0.0276720679593341							False			chr7	-5939.0	SNV	CEBP_99790123_C_T	1.0	152192.0	6.57e-06	0.0	0.0	0.0	0.0	0.0	0.0	6.545359340227778e-05	0.0	0.0	0	0	0	0	0	0	1	0	0	41438	912	3472
C/EBPRE	99790127	C	T		True	0.0407314204691392	0.738127593001118	0.57428839068083	-0.0059405776359524	0.561771373105269	False	0.0407314204691392							False			chr7	-5943.0	SNV	CEBP_99790127_C_T	1.0	152182.0	6.57e-06	2.413127413127413e-05	0.0	0.0	0.0	0.0	0.0	0.0	0.0	0.0	1	0	0	0	0	0	0	0	0	41440	912	3472
C/EBPRE	99790141	C	G		True	0.0565458309939243	0.612828883147304	0.39601622403513	-0.0020371683483696	0.84880543818862	False	0.0565458309939243							False			chr7	-5957.0	SNV	CEBP_99790141_C_G	19.0	152196.0	0.000124839	0.0	0.0	0.0	0.0	0.0	0.0	0.0011780104712041885	0.0	0.0	0	0	0	0	0	0	18	0	0	41428	912	3470
C/EBPRE	99790147	C	G		True	0.105560099545361	0.445574782356153	0.21510506734435	2.74095957276165e-06	1.23975364060923	False	0.105560099545361							False			chr7	-5963.0	SNV	CEBP_99790147_C_G	1.0	152196.0	6.57e-06	0.0	0.0	0.0	0.0	0.0	1.4699829481978009e-05	0.0	0.0	0.0	0	0	0	0	0	1	0	0	0	41448	912	3472
XREM	99791397	G	A		True	0.135527889671134	0.0068117486339165	0.0018772535605281	0.0525244539367479	3.10978587264581	True	0.135527889671134							False			chr7	-7213.0	SNV	XREM_99791397_G_A	1.0	152164.0	6.57e-06	0.0	0.0	0.0	0.00019223375624759708	0.0	0.0	0.0	0.0	0.0	0	0	0	1	0	0	0	0	0	41430	912	3472
XREM	99791401	G	A		True	0.024663065845777	0.642022086711052	0.549450484228161	0.0429129789181266	0.598603099535889	False	0.024663065845777							False			chr7	-7217.0	SNV	XREM_99791401_G_A	1.0	152074.0	6.58e-06	0.0	0.0	0.0	0.0	0.0	1.4703720041170417e-05	0.0	0.0	0.0	0	0	0	0	0	1	0	0	0	41400	910	3472
XREM	99791403	T	A		True	-0.0065855004726244	0.901120834971338	0.86564363674412	0.0350567099348394	-0.169198647240658	False	0.0065855004726244							False			chr7	-7219.0	SNV	XREM_99791403_T_A	2.0	152192.0	1.31e-05	0.0	0.0	0.0	0.0	0.0	1.4696372935159602e-05	0.0	0.0	0.0	0	0	0	0	0	1	0	0	0	41452	912	3472
XREM	99791404	T	C		True	-0.0297244679406666	0.585648330682853	0.440475485925159	0.0290015887406382	-0.771419713600381	False	0.0297244679406666							False			chr7	-7220.0	SNV	XREM_99791404_T_C	1.0	152206.0	6.57e-06	0.0	0.0	0.0	0.0	0.0	1.4697668949704576e-05	0.0	0.0	0.0	0	0	0	0	0	1	0	0	0	41460	912	3472
XREM	99791410	A	G		True	0.024393855007174	0.62602429122512	0.512649813286712	0.0430049390933716	0.654739371106189	False	0.024393855007174							False			chr7	-7226.0	SNV	XREM_99791410_A_G	1.0	152216.0	6.57e-06	0.0	0.0	0.0	0.0	0.0	0.0	6.542789845590159e-05	0.0	0.0	0	0	0	0	0	0	1	0	0	41456	912	3472
XREM	99791419	A	G		True	0.0300212849035551	0.597633953438607	0.465872136932458	0.055807748799512	0.729238330611317	False	0.0300212849035551							False			chr7	-7235.0	SNV	XREM_99791419_A_G	1.0	152188.0	6.57e-06	2.4120796951131264e-05	0.0	0.0	0.0	0.0	0.0	0.0	0.0	0.0	1	0	0	0	0	0	0	0	0	41458	912	3472
XREM	99791419	A	T		True	0.0405966109647378	0.478285187472209	0.327644183543954	0.0409575436983791	0.978915712646367	False	0.0405966109647378							False			chr7	-7235.0	SNV	XREM_99791419_A_T	1.0	152188.0	6.57e-06	0.0	0.0	0.0	0.0	0.0	1.4700261664657632e-05	0.0	0.0	0.0	0	0	0	0	0	1	0	0	0	41458	912	3472
XREM	99791421	G	C		True	0.0870805322301303	0.051433631437816	0.0203140396943124	0.0534851214684753	2.32084693239266	False	0.0870805322301303							False			chr7	-7237.0	SNV	XREM_99791421_G_C	1.0	152032.0	6.58e-06	0.0	0.0	0.0	0.0	0.0	1.4703720041170417e-05	0.0	0.0	0.0	0	0	0	0	0	1	0	0	0	41384	912	3472
XREM	99791422	G	T		True	0.0508898096565154	0.383144328824989	0.250401411751764	0.0283337523434431	1.14943866162032	False	0.0508898096565154							False			chr7	-7238.0	SNV	XREM_99791422_G_T	1.0	152120.0	6.57e-06	2.4135933577910794e-05	0.0	0.0	0.0	0.0	0.0	0.0	0.0	0.0	1	0	0	0	0	0	0	0	0	41432	912	3472
XREM	99791431	A	G		True	-0.0271980733022588	0.585648330682853	0.438694351144505	0.0502446451586239	-0.774429035336833	False	0.0271980733022588							False			chr7	-7247.0	SNV	XREM_99791431_A_G	1.0	152196.0	6.57e-06	2.4127780726728754e-05	0.0	0.0	0.0	0.0	0.0	0.0	0.0	0.0	1	0	0	0	0	0	0	0	0	41446	912	3472
XREM	99791433	AG	A		True	0.0664322412374482	0.285854870011426	0.16881193110911	0.0408716539928011	1.37612686197466	False	0.0664322412374482							False			chr7	-7249.0	indel	XREM_99791433_AG_A	1.0	152164.0	6.57e-06	0.0	0.0	0.0	0.0	0.0	1.4700693872750794e-05	0.0	0.0	0.0	0	0	0	0	0	1	0	0	0	41450	912	3470
XREM	99791442	T	C		True	0.044590945300044	0.26015540221685	0.147489676847348	0.0376468231472609	1.44855980258433	False	0.044590945300044							False			chr7	-7258.0	SNV	XREM_99791442_T_C	1.0	152200.0	6.57e-06	0.0	0.0	0.0	0.0	0.0	1.4697236919459142e-05	0.0	0.0	0.0	0	0	0	0	0	1	0	0	0	41460	912	3472
XREM	99791444	G	A		True	0.0496716110965152	0.31055918569427	0.188291789751644	0.0466572988094565	1.31573431652391	False	0.0496716110965152							False			chr7	-7260.0	SNV	XREM_99791444_G_A	1.0	152086.0	6.58e-06	2.4138263976054843e-05	0.0	0.0	0.0	0.0	0.0	0.0	0.0	0.0	1	0	0	0	0	0	0	0	0	41428	912	3470
XREM	99791453	C	T		True	0.105104198261742	0.0196406546676911	0.006495334614512	0.060639970321862	2.72221072236086	True	0.105104198261742							False			chr7	-7269.0	SNV	XREM_99791453_C_T	1.0	152048.0	6.58e-06	0.0	0.0	0.0	0.0	0.0	0.0	0.0	0.0	0.00020712510356255177	0	0	0	0	0	0	0	0	1	41404	912	3470
XREM	99791454	A	G		True	0.0133218620121169	0.802242165599778	0.744287380603451	0.0399593311573501	0.326189630181315	False	0.0133218620121169							False			chr7	-7270.0	SNV	XREM_99791454_A_G	1.0	152178.0	6.57e-06	2.4121960632960248e-05	0.0	0.0	0.0	0.0	0.0	0.0	0.0	0.0	1	0	0	0	0	0	0	0	0	41456	912	3470
XREM	99791455	A	G		True	0.0709901349631614	0.189491655078636	0.0999680385060522	0.0340203701798055	1.64515402689443	False	0.0709901349631614							False			chr7	-7271.0	SNV	XREM_99791455_A_G	1.0	152166.0	6.57e-06	0.0	0.0	0.0	0.0	0.0	1.469810100535011e-05	0.0	0.0	0.0	0	0	0	0	0	1	0	0	0	41464	912	3470
XREM	99791457	A	G		True	-0.0284657929290375	0.568537951320045	0.407377587166332	0.0435943424490106	-0.828550129188732	False	0.0284657929290375							False			chr7	-7273.0	SNV	XREM_99791457_A_G	44.0	152160.0	0.000289169	0.00016884557865791885	0.0	0.0	0.0	0.0	0.00045564113116585336	0.000392875851231011	0.0	0.0	7	0	0	0	0	31	6	0	0	41458	912	3468
XREM	99791466	A	G		True	-0.0475990837114907	0.275367905443891	0.160450590573606	0.0215124948063444	-1.40365537661967	False	0.0475990837114907							False			chr7	-7282.0	SNV	XREM_99791466_A_G	18.0	152148.0	0.000118306	0.0	0.0	0.002881844380403458	0.0	0.0	2.9399658963956018e-05	0.000392875851231011	0.0	0.0	0	0	10	0	0	2	6	0	0	41450	912	3470
XREM	99791471	T	C		True	0.0520239961821358	0.209028202023035	0.111920612106822	0.0556584061043164	1.58975055422411	False	0.0520239961821358							False			chr7	-7287.0	SNV	XREM_99791471_T_C	4.0	152146.0	2.63e-05	0.0	0.0	0.0	0.0	0.0	5.8799317927912035e-05	0.0	0.0	0.0	0	0	0	0	0	4	0	0	0	41450	912	3470
XREM	99791472	GATA	G		True	0.0301153644104327	0.558598767478528	0.395857394276122	0.0305918069399431	0.849077299791481	False	0.0301153644104327							False			chr7	-7288.0	indel	XREM_99791472_GATA_G	20.0	152000.0	0.000131579	9.66183574879227e-05	0.0	0.0	0.0001920860545524395	0.0	0.0	0.00019659239842726082	0.0	0.002282157676348548	4	0	0	1	0	0	3	0	11	41400	910	3472
XREM	99791479	A	G		True	0.0407124854274966	0.411572374524999	0.272221098111023	0.0490412356084217	1.09801920517062	False	0.0407124854274966							False			chr7	-7295.0	SNV	XREM_99791479_A_G	2.0	152166.0	1.31e-05	0.0	0.0	0.0	0.00019201228878648233	0.0	1.4700693872750794e-05	0.0	0.0	0.0	0	0	0	1	0	1	0	0	0	41454	912	3472
XREM	99791490	T	C		True	0.0031219506222969	0.941965250461439	0.927131152028976	0.0429498331759082	0.0914570542869326	False	0.0031219506222969							False			chr7	-7306.0	SNV	XREM_99791490_T_C	1.0	152136.0	6.57e-06	0.0	0.0	0.0	0.0001920860545524395	0.0	0.0	0.0	0.0	0.0	0	0	0	1	0	0	0	0	0	41456	912	3472
XREM	99791503	A	G		True	0.0234778025040607	0.62408676228595	0.506149106420888	0.0480827216033285	0.664868407552725	False	0.0234778025040607							False			chr7	-7319.0	SNV	XREM_99791503_A_G	1.0	152158.0	6.57e-06	0.0	0.0	0.0	0.0	0.0	1.4699397324709688e-05	0.0	0.0	0.0	0	0	0	0	0	1	0	0	0	41446	912	3470
XREM	99791509	C	T		True	0.0859397907662049	0.0642708939738663	0.0263156416270949	0.0481119936738044	2.22183434940957	False	0.0859397907662049							False			chr7	-7325.0	SNV	XREM_99791509_C_T	3.0	151656.0	1.98e-05	7.268850552432643e-05	0.0	0.0	0.0	0.0	0.0	0.0	0.0	0.0	3	0	0	0	0	0	0	0	0	41272	910	3462
XREM	99791515	C	T		True	0.0274418454286265	0.600475433678163	0.47281530210879	0.048218122158636	0.717931685835096	False	0.0274418454286265							False			chr7	-7331.0	SNV	XREM_99791515_C_T	1.0	151888.0	6.58e-06	2.4189646831156265e-05	0.0	0.0	0.0	0.0	0.0	0.0	0.0	0.0	1	0	0	0	0	0	0	0	0	41340	910	3472
XREM	99791515	CAACT	C		True	-0.029609607627403	0.470542091896674	0.318634802386724	0.0402988581929374	-0.997313333199265	False	0.029609607627403							False			chr7	-7331.0	indel	XREM_99791515_CAACT_C	2.0	151888.0	1.32e-05	0.0	0.0	0.0	0.0	0.0	2.941695593340001e-05	0.0	0.0	0.0	0	0	0	0	0	2	0	0	0	41340	910	3472
XREM	99791518	C	T		True	0.0118863401116444	0.802242165599778	0.733854591839163	0.0386586854101835	0.340011490959955	False	0.0118863401116444							False			chr7	-7334.0	SNV	XREM_99791518_C_T	1.0	151942.0	6.58e-06	0.0	0.0	0.0	0.00019252984212552945	0.0	0.0	0.0	0.0	0.0	0	0	0	1	0	0	0	0	0	41340	912	3472
XREM	99791519	T	A		True	0.0056306917286464	0.915252333509823	0.886425488359907	0.0483328604545386	0.142832135514643	False	0.0056306917286464							False			chr7	-7335.0	SNV	XREM_99791519_T_A	1.0	152070.0	6.58e-06	0.0	0.0	0.0	0.0	0.0	1.470155836518671e-05	0.0	0.0	0.0	0	0	0	0	0	1	0	0	0	41392	912	3472
XREM	99791524	G	A		True	-0.0159779384075823	0.741821936519671	0.662572567446466	0.0302796281842922	-0.436376380216623	False	0.0159779384075823							False			chr7	-7340.0	SNV	XREM_99791524_G_A				0.0	0.0	0.0	0.0	0.0	0.0	0.0	0.0	0.0	0	0	0	0	0	0	0	0	0	0	0	0
XREM	99791526	A	G		True	0.0639566472447	0.159534398186151	0.0803952872749107	0.0450738108432711	1.74856459398314	False	0.0639566472447							False			chr7	-7342.0	SNV	XREM_99791526_A_G	167.0	152184.0	0.001097356	0.0021953102383479688	0.0	0.0	0.0	0.0	0.00020580366330520683	0.003665401230527556	0.012658227848101266	0.0	91	0	0	0	0	14	56	4	0	41452	912	3472
XREM	99791529	G	A		True	-0.0120932039516123	0.802242165599778	0.743270807602113	0.0507728500774913	-0.327533604292932	False	0.0120932039516123							False			chr7	-7345.0	SNV	XREM_99791529_G_A				0.0	0.0	0.0	0.0	0.0	0.0	0.0	0.0	0.0	0	0	0	0	0	0	0	0	0	0	0	0
XREM	99791532	T	G		True	-0.103788980969772	0.0289732754225014	0.0104942572396462	0.0339712407640833	-2.55956240901914	True	0.103788980969772							False			chr7	-7348.0	SNV	XREM_99791532_T_G	1.0	152130.0	6.57e-06	0.0	0.0	0.0	0.0	0.0	1.4700693872750794e-05	0.0	0.0	0.0	0	0	0	0	0	1	0	0	0	41426	912	3472
XREM	99791541	T	C		True	-0.021627709509712	0.638531633926313	0.537975471103272	0.0340078303392798	-0.615897305337835	False	0.021627709509712							False			chr7	-7357.0	SNV	XREM_99791541_T_C	5.0	152150.0	3.29e-05	0.0	0.0	0.0	0.0	0.0	2.9404845918607387e-05	0.00019656663608963438	0.0	0.0	0	0	0	0	0	2	3	0	0	41446	912	3472
XREM	99791548	A	G		True	0.0437674284959285	0.317264510635084	0.199851660242573	0.0407663303110899	1.28205393505227	False	0.0437674284959285							False			chr7	-7364.0	SNV	XREM_99791548_A_G	4.0	152178.0	2.63e-05	0.0	0.0	0.0	0.0	0.0	5.880277549100318e-05	0.0	0.0	0.0	0	0	0	0	0	4	0	0	0	41440	912	3472
XREM	99791552	C	T		True	0.0841087378841777	0.0832479136495597	0.0347412553025722	0.0436463992204153	2.11163526216312	False	0.0841087378841777							False			chr7	-7368.0	SNV	XREM_99791552_C_T	1.0	151950.0	6.58e-06	0.0	0.0	0.0	0.0	0.0	1.4711507341042164e-05	0.0	0.0	0.0	0	0	0	0	0	1	0	0	0	41352	912	3470
XREM	99791553	A	G		True	0.122691469810938	0.0015048102163761	0.0004028625776125	0.0457047030118247	3.53932470755337	True	0.122691469810938							False			chr7	-7369.0	SNV	XREM_99791553_A_G	1.0	152174.0	6.57e-06	0.0	0.0	0.0	0.0	0.0	0.0	6.546216286986122e-05	0.0	0.0	0	0	0	0	0	0	1	0	0	41438	912	3468
XREM	99791556	T	C		True	0.0048779426353931	0.918660377411547	0.896959738575053	0.0293029378146124	0.12950600379106	False	0.0048779426353931							False			chr7	-7372.0	SNV	XREM_99791556_T_C	3.0	152086.0	1.97e-05	7.24427702115329e-05	0.0	0.0	0.0	0.0	0.0	0.0	0.0	0.0	3	0	0	0	0	0	0	0	0	41412	912	3470
XREM	99791557	A	G		True	0.0506371832817694	0.26015540221685	0.145651977167184	0.0455461436712144	1.45516916806798	False	0.0506371832817694							False			chr7	-7373.0	SNV	XREM_99791557_A_G	1.0	152158.0	6.57e-06	0.0	0.0	0.0	0.0	0.0	1.4700261664657632e-05	0.0	0.0	0.0	0	0	0	0	0	1	0	0	0	41434	912	3472
XREM	99791559	C	CA		True	0.0983119670656062	0.0091332679747931	0.0025889578511224	0.0446944378751781	3.0134553393662	True	0.0983119670656062							False			chr7	-7375.0	indel	XREM_99791559_C_CA	10.0	151200.0	6.61e-05	0.00024287171516005246	0.0	0.0	0.0	0.0	0.0	0.0	0.0	0.0	10	0	0	0	0	0	0	0	0	41174	910	3464
XREM	99791559	CA	C		True	-0.0176519481799432	0.638531633926313	0.528250573313341	0.0478618014215248	-0.630699024751992	False	0.0176519481799432							False			chr7	-7375.0	indel	XREM_99791559_CA_C	1.0	151198.0	6.61e-06	0.0	0.0	0.0	0.00019387359441644047	0.0	0.0	0.0	0.0	0.0	0	0	0	1	0	0	0	0	0	41172	910	3464
XREM	99791572	G	A		True	0.0365943798673341	0.507815286717752	0.355370225449796	0.0493317408209729	0.924263663806613	False	0.0365943798673341							False			chr7	-7388.0	SNV	XREM_99791572_G_A	2.0	151948.0	1.32e-05	0.0	0.0	0.0	0.0	0.0	2.9415225320625956e-05	0.0	0.0	0.0	0	0	0	0	0	2	0	0	0	41354	906	3468
XREM	99791579	C	T		True	0.118171303082577	0.0170738893640475	0.0054694715957549	0.0531107330356428	2.77857666949889	True	0.118171303082577							False			chr7	-7395.0	SNV	XREM_99791579_C_T	1.0	151852.0	6.59e-06	0.0	0.0	0.0	0.0	0.0	1.4716270308453026e-05	0.0	0.0	0.0	0	0	0	0	0	1	0	0	0	41308	912	3470
XREM	99791590	G	C		True	0.0751961093780184	0.0962644658089778	0.0416893355865652	0.0507891568032825	2.03685588110683	False	0.0751961093780184							False			chr7	-7406.0	SNV	XREM_99791590_G_C	1.0	151950.0	6.58e-06	0.0	0.0	0.0	0.0	0.0	1.4702422959303694e-05	0.0	0.0	0.0	0	0	0	0	0	1	0	0	0	41378	912	3472
XREM	99791595	A	G		True	-0.009183136057786	0.802885168748078	0.757823252187641	0.0369380630628283	-0.308348312025221	False	0.009183136057786							False			chr7	-7411.0	SNV	XREM_99791595_A_G	2.0	152236.0	1.31e-05	4.82392667631452e-05	0.0	0.0	0.0	0.0	0.0	0.0	0.0	0.0	2	0	0	0	0	0	0	0	0	41460	912	3472
XREM	99791611	C	T		True	0.0810454192236566	0.301712491023048	0.18055235683269	0.0397754086563521	1.33914667272672	False	0.0810454192236566							False			chr7	-7427.0	SNV	XREM_99791611_C_T	2.0	152018.0	1.32e-05	4.830684507994783e-05	0.0	0.0	0.0	0.0	0.0	0.0	0.0	0.0	2	0	0	0	0	0	0	0	0	41402	912	3466
XREM	99791621	C	T		True	0.0741709495794489	0.124653756456221	0.0588355638171751	0.0456805040235696	1.88962505033632	False	0.0741709495794489							False			chr7	-7437.0	SNV	XREM_99791621_C_T	1.0	152016.0	6.58e-06	0.0	0.0	0.0	0.0	0.0	0.0	6.55307994757536e-05	0.0	0.0	0	0	0	0	0	0	1	0	0	41404	910	3472
XREM	99791630	T	A		True	-0.0296436250238823	0.585648330682853	0.447306205324699	0.0333238733936546	-0.759942067627016	False	0.0296436250238823							False			chr7	-7446.0	SNV	XREM_99791630_T_A	4.0	152184.0	2.63e-05	0.0	0.0	0.0	0.0	0.0	4.409430301605033e-05	0.0	0.0	0.0	0	0	0	0	0	3	0	0	0	41452	912	3472
XREM	99791632	C	T		True	0.0764729756597714	0.113168409897983	0.050734895821863	0.0250798705368774	1.95393859131532	False	0.0764729756597714							False			chr7	-7448.0	SNV	XREM_99791632_C_T	1.0	151938.0	6.58e-06	0.0	0.0	0.0	0.0	0.0	1.4711940210674983e-05	0.0	0.0	0.0	0	0	0	0	0	1	0	0	0	41388	912	3472
XREM	99791634	A	G		True	-0.0684199529440229	0.132449664134289	0.0646604659553223	0.0451823464892751	-1.847791023455	False	0.0684199529440229							False			chr7	-7450.0	SNV	XREM_99791634_A_G	2.0	152160.0	1.31e-05	0.0	0.0	0.0	0.0	0.0	2.9400523329315263e-05	0.0	0.0	0.0	0	0	0	0	0	2	0	0	0	41430	910	3472
XREM	99791645	T	C		True	-0.0645521497704339	0.117767646982757	0.053783649803149	0.0387976316141678	-1.92878818165912	False	0.0645521497704339							False			chr7	-7461.0	SNV	XREM_99791645_T_C	1.0	152108.0	6.57e-06	0.0	0.0	0.0	0.0	0.0	1.4705882352941177e-05	0.0	0.0	0.0	0	0	0	0	0	1	0	0	0	41422	910	3470
XREM	99791649	CT	C		True	0.0583810018102839	0.269900038528077	0.1551393922248	0.0408697732353369	1.42171252612359	False	0.0583810018102839							False			chr7	-7465.0	indel	XREM_99791649_CT_C	1.0	151834.0	6.59e-06	2.4191987613702342e-05	0.0	0.0	0.0	0.0	0.0	0.0	0.0	0.0	1	0	0	0	0	0	0	0	0	41336	912	3470
XREM	99791660	T	C		True	-0.0013746263966664	0.973810080327978	0.967227992263675	0.0306865677103096	-0.0410861402542407	False	0.0013746263966664							False			chr7	-7476.0	SNV	XREM_99791660_T_C	27.0	152148.0	0.000177459	0.0	0.0	0.0	0.0	0.0022628700735432775	4.410726887791108e-05	0.0	0.0	0.0	0	0	0	0	24	3	0	0	0	41450	910	3472
XREM	99791665	A	G		True	0.0443925763355661	0.374734204005517	0.239003704916904	0.0499258407813264	1.17754723289814	False	0.0443925763355661							False			chr7	-7481.0	SNV	XREM_99791665_A_G	1.0	152096.0	6.57e-06	0.0	0.0	0.0	0.0	0.0	1.4701990649533946e-05	0.0	0.0	0.0	0	0	0	0	0	1	0	0	0	41418	912	3472
XREM	99791666	CA	C		True	0.0361369363962926	0.453945162337359	0.303821565343902	0.0419090160976573	1.0283224451975	False	0.0361369363962926							False			chr7	-7482.0	indel	XREM_99791666_CA_C	1.0	151948.0	6.58e-06	0.0	0.0	0.0	0.0	0.0	1.4707180045298115e-05	0.0	0.0	0.0	0	0	0	0	0	1	0	0	0	41358	910	3472
XREM	99791667	AT	A		True	-0.0198941075295197	0.585648330682853	0.428285199345676	0.0325084274707855	-0.792158442849937	False	0.0198941075295197							False			chr7	-7483.0	indel	XREM_99791667_AT_A	129.0	151814.0	0.000849724	0.00043554006968641115	0.0	0.0002886836027713626	0.0007713073659853452	0.0069312571211545765	0.00042687235044747997	0.000131250820317627	0.0	0.0	18	0	1	4	73	29	2	0	0	41328	910	3464
XREM	99791669	T	A		True	0.0784197618484183	0.0241866707121224	0.0085700801735866	0.0553053454049659	2.62922553134358	True	0.0784197618484183							False			chr7	-7485.0	SNV	XREM_99791669_T_A	232.0	151792.0	0.001528407	0.005319406160839499	0.0	0.0	0.0	0.0	0.0	0.0005241090146750524	0.0	0.0	220	0	0	0	0	0	8	0	0	41358	910	3464
XREM	99791675	T	A		True	0.0917108817378895	0.0170738893640475	0.0055120430230389	0.0536839910796006	2.77604445919658	True	0.0917108817378895							False			chr7	-7491.0	SNV	XREM_99791675_T_A	1.0	152052.0	6.58e-06	0.0	0.0	0.0	0.0	0.0	0.0	6.547073458164201e-05	0.0	0.0	0	0	0	0	0	0	1	0	0	41406	912	3468
XREM	99791679	C	CA		True	-0.0605204595577371	0.125166753174161	0.0601194641230223	0.0427938240074002	-1.88011524455047	False	0.0605204595577371							False			chr7	-7495.0	indel	XREM_99791679_C_CA	17.0	150944.0	0.000112625	7.305669199298655e-05	0.0	0.00028901734104046245	0.0	0.0	0.0001920860545524395	0.0	0.0	0.0	3	0	1	0	0	13	0	0	0	41064	910	3460
XREM	99791679	CA	C		True	-0.0464194627465379	0.152453597961354	0.0756265879650813	0.0322566417508879	-1.77681296115834	False	0.0464194627465379							False			chr7	-7495.0	indel	XREM_99791679_CA_C	1.0	150944.0	6.62e-06	0.0	0.0	0.0	0.00019357336430507162	0.0	0.0	0.0	0.0	0.0	0	0	0	1	0	0	0	0	0	41064	910	3460
XREM	99791679	CAAAA	C		True	-0.0189071978854565	0.62408676228595	0.505197472935088	0.0459567754058803	-0.666356392673279	False	0.0189071978854565							False			chr7	-7495.0	indel	XREM_99791679_CAAAA_C	2.0	150944.0	1.32e-05	0.0	0.0	0.0	0.0	0.0	2.9551700700375305e-05	0.0	0.0	0.0	0	0	0	0	0	2	0	0	0	41064	910	3460
XREM	99791682	A	G		True	-0.0270524928188316	0.585648330682853	0.432288027036165	0.0376203419105268	-0.785312205951531	False	0.0270524928188316							False			chr7	-7498.0	SNV	XREM_99791682_A_G	1.0	152130.0	6.57e-06	0.0	0.0	0.0	0.0	0.0	1.4702422959303694e-05	0.0	0.0	0.0	0	0	0	0	0	1	0	0	0	41428	910	3468
XREM	99791686	A	T		True	-0.0326777268078313	0.507815286717752	0.355870555258897	0.0346161278322128	-0.923302459716048	False	0.0326777268078313							False			chr7	-7502.0	SNV	XREM_99791686_A_T	1.0	152174.0	6.57e-06	2.4124288333494164e-05	0.0	0.0	0.0	0.0	0.0	0.0	0.0	0.0	1	0	0	0	0	0	0	0	0	41452	910	3470
XREM	99791687	A	T		True	0.0166188771987409	0.705260816318427	0.610855825157692	0.037676170473456	0.508867141333847	False	0.0166188771987409							False			chr7	-7503.0	SNV	XREM_99791687_A_T	11.0	152146.0	7.23e-05	0.0002654568270669434	0.0	0.0	0.0	0.0	0.0	0.0	0.0	0.0	11	0	0	0	0	0	0	0	0	41438	912	3472
XREM	99791687	AT	A		True	-0.0652776377345012	0.124653756456221	0.058891538483254	0.0287148476701218	-1.88920449484906	False	0.0652776377345012							False			chr7	-7503.0	indel	XREM_99791687_AT_A	1.0	152146.0	6.57e-06	0.0	0.0	0.0	0.0	0.0	1.4701990649533946e-05	0.0	0.0	0.0	0	0	0	0	0	1	0	0	0	41438	912	3472
XREM	99791688	T	A		True	-0.0999632484264262	0.0211536484261919	0.0073288230767909	0.0242107822958924	-2.68204030941842	True	0.0999632484264262							False			chr7	-7504.0	SNV	XREM_99791688_T_A	1.0	152054.0	6.58e-06	2.4152255820693654e-05	0.0	0.0	0.0	0.0	0.0	0.0	0.0	0.0	1	0	0	0	0	0	0	0	0	41404	910	3470
XREM	99791688	T	C		True	-0.0230300780461909	0.591950000288434	0.456780315183201	0.0503865998346295	-0.744185837248628	False	0.0230300780461909							False			chr7	-7504.0	SNV	XREM_99791688_T_C				0.0	0.0	0.0	0.0	0.0	0.0	0.0	0.0	0.0	0	0	0	0	0	0	0	0	0	0	0	0
XREM	99791695	A	G		True	-0.0276313485697928	0.616959371226645	0.490652728298355	0.0471189678116961	-0.689295181001296	False	0.0276313485697928							False			chr7	-7511.0	SNV	XREM_99791695_A_G	3.0	152118.0	1.97e-05	0.0	0.0	0.0	0.0	0.0	4.4113754668705703e-05	0.0	0.0	0.0	0	0	0	0	0	3	0	0	0	41432	912	3470
XREM	99791705	C	CT		True	0.107796590302244	0.0135949793859815	0.0041748361893959	0.0584105699460008	2.86526360592909	True	0.107796590302244							False			chr7	-7521.0	indel	XREM_99791705_C_CT	5.0	152048.0	3.29e-05	9.659969088098918e-05	0.0	0.0	0.0	0.0	0.0	6.549646319098769e-05	0.0	0.0	4	0	0	0	0	0	1	0	0	41408	910	3468
XREM	99791705	C	T		True	0.0068416019839957	0.888668637219392	0.846684292153909	0.0211341398712478	0.193355459700539	False	0.0068416019839957							False			chr7	-7521.0	SNV	XREM_99791705_C_T	1.0	152048.0	6.58e-06	2.4149922720247295e-05	0.0	0.0	0.0	0.0	0.0	0.0	0.0	0.0	1	0	0	0	0	0	0	0	0	41408	910	3468
XREM	99791725	G	A		True	-0.0652344477533135	0.171010436161165	0.0888715652491092	0.0486475849613542	-1.70153746845543	False	0.0652344477533135							False			chr7	-7541.0	SNV	XREM_99791725_G_A	2.0	151930.0	1.32e-05	2.4176780619892654e-05	0.0	0.0	0.0	0.0	1.4716703458425313e-05	0.0	0.0	0.0	1	0	0	0	0	1	0	0	0	41362	912	3472
XREM	99791725	G	C		True	0.44317730277116	5.56883644590959e-42	4.82340164606343e-43	0.0710182448993012	13.8151537053604	True	0.44317730277116							False			chr7	-7541.0	SNV	XREM_99791725_G_C	1.0	151930.0	6.58e-06	2.4176780619892654e-05	0.0	0.0	0.0	0.0	0.0	0.0	0.0	0.0	1	0	0	0	0	0	0	0	0	41362	912	3472
XREM	99791728	T	A		True	0.0455643453578401	0.375479883726671	0.242435830437693	0.0450646045611169	1.16898567392104	False	0.0455643453578401							False			chr7	-7544.0	SNV	XREM_99791728_T_A	1.0	152148.0	6.57e-06	0.0	0.0	0.0	0.0	9.425070688030161e-05	0.0	0.0	0.0	0.0	0	0	0	0	1	0	0	0	0	41442	910	3466
XREM	99791730	TG	T		True	0.166926265396465	0.0002127773980103	4.85869649000058e-05	0.0386794006277059	4.06401387126949	True	0.166926265396465							False			chr7	-7546.0	indel	XREM_99791730_TG_T	1.0	152142.0	6.57e-06	2.4135933577910794e-05	0.0	0.0	0.0	0.0	0.0	0.0	0.0	0.0	1	0	0	0	0	0	0	0	0	41432	912	3470
XREM	99791732	A	T		True	0.241980929588442	3.09210228327121e-11	5.35639765606037e-12	0.0626694913576788	6.9036771348404	True	0.241980929588442							False			chr7	-7548.0	SNV	XREM_99791732_A_T	1.0	152198.0	6.57e-06	2.413127413127413e-05	0.0	0.0	0.0	0.0	0.0	0.0	0.0	0.0	1	0	0	0	0	0	0	0	0	41440	912	3466
XREM	99791733	TAGCTTGTTCTTGTCAGAAGTTC	T		True	-1.76808662672319	0.0	0.0	-0.250935611265598	-80.9278090430697	True	1.76808662672319	2.0	2.0	0.0	FLYWCH1; ZNF362		ZNF362	True	91.71864916	FLYWCH1(gained); ZNF362(gained)	chr7	-7549.0	indel	XREM_99791733_TAGCTTGTTCTTGTCAGAAGTTC_T	2.0	152186.0	1.31e-05	0.0	0.0	0.0	0.0	0.0	0.0	0.0	0.0	0.00041459369817578774	0	0	0	0	0	0	0	0	2	41440	912	3472
XREM	99791740	T	C		True	0.340742679497581	1.98390130591946e-24	2.18697781754901e-25	0.0720889503453804	10.4386298300781	True	0.340742679497581							False			chr7	-7556.0	SNV	XREM_99791740_T_C	1.0	152176.0	6.57e-06	0.0	0.0	0.0	0.0	0.0	0.0	0.0	0.0	0.0	0	0	0	0	0	0	0	0	0	41442	912	3470
XREM	99791747	C	A		True	-0.990996520306054	6.42091198984771e-196	3.03350172748711e-197	-0.0235821120590059	-30.6016460568274	True	0.990996520306054	2.0	0.0	2.0		CTCF; NR2F6		False	33.11097543	CTCF(lost); NR2F6(lost)	chr7	-7563.0	SNV	XREM_99791747_C_A	2.0	151940.0	1.32e-05	0.0	0.0	0.0	0.0	0.0	2.9419552234414993e-05	0.0	0.0	0.0	0	0	0	0	0	2	0	0	0	41362	912	3464
XREM	99791767	C	T		True	-1.25966060335235	1.55816720644422e-241	4.90761324864321e-243	-0.0254963501952155	-34.1844462301292	True	1.25966060335235	4.0	1.0	3.0	ZSCAN2	CTCF; EBF4; RARG	NR1H3::RXRA	True	33.21881921	EBF4(lost); RARG(lost); ZSCAN2(gained); CTCF(lost)	chr7	-7583.0	SNV	XREM_99791767_C_T	1.0	151926.0	6.58e-06	0.0	0.0	0.0	0.0	0.0	0.0	6.550504388837941e-05	0.0	0.0	0	0	0	0	0	0	1	0	0	41346	910	3464
XREM	99791782	C	T		True	-0.429737406173944	6.21472584066765e-22	7.34022737086731e-23	0.0077334520378466	-9.86613616156121	True	0.429737406173944							False			chr7	-7598.0	SNV	XREM_99791782_C_T	1.0	151940.0	6.58e-06	0.0	0.0	0.00028818443804034583	0.0	0.0	0.0	0.0	0.0	0.0	0	0	1	0	0	0	0	0	0	41380	912	3470
XREM	99791790	G	A		True	0.371870766746587	3.82218959367674e-19	5.718236399988821e-20	0.0451968875391047	9.16796932463646	True	0.371870766746587							False			chr7	-7606.0	SNV	XREM_99791790_G_A	3.0	151936.0	1.97e-05	0.0	0.0	0.0	0.0005804953560371517	0.0	0.0	0.0	0.0	0.0	0	0	0	3	0	0	0	0	0	41360	912	3468
XREM	99791804	T	C		True	1.23198836622722	1.79447842420004e-231	7.064875685826921e-233	0.123403290217998	33.4181911914235	True	1.23198836622722	1.0	0.0	1.0		ZNF354A	ZNF354A	True	4.077444085	ZNF354A(lost)	chr7	-7620.0	SNV	XREM_99791804_T_C	2.0	152108.0	1.31e-05	0.0	0.0	0.0	0.0	0.0	2.9399658963956018e-05	0.0	0.0	0.0	0	0	0	0	0	2	0	0	0	41408	912	3472
XREM	99791809	T	TAA		True	-1.28249114883431	8.57342216876104e-301	2.0252178351404e-302	-0.0558267808764824	-38.4077852265509	True	1.28249114883431	3.0	2.0	1.0	ZBTB40; ZNF558	ZNF354A	ZNF354A	True	31.73412399	ZNF558(gained); ZNF354A(lost); ZBTB40(gained)	chr7	-7625.0	indel	XREM_99791809_T_TAA	1.0	152106.0	6.57e-06	0.0	0.0	0.0	0.0001926782273603083	0.0	0.0	0.0	0.0	0.0	0	0	0	1	0	0	0	0	0	41414	912	3472
XREM	99791812	T	C		True	1.3275715512312	0.0	0.0	0.157242469381898	42.7826511312784	True	1.3275715512312	2.0	1.0	1.0	FOXQ1	ZNF354A	FOXQ1	True	31.0493545	ZNF354A(lost); FOXQ1(gained)	chr7	-7628.0	SNV	XREM_99791812_T_C	17.0	152036.0	0.000111816	0.0002899811512251704	0.0	0.0	0.0	0.0	0.0	0.00026202017555351765	0.0	0.0	12	0	0	0	0	0	4	0	0	41382	912	3472
XREM	99791816	A	T		True	-0.944233916039201	7.42557950879999e-123	4.09283909933858e-124	-0.0073365298748494	-24.0140985101018	True	0.944233916039201	4.0	3.0	1.0	HNF1A; HNF1B; POU4F1	HNF4A		False	4.415123824	HNF4A(lost); POU4F1(gained); HNF1B(gained); HNF1A(gained)	chr7	-7632.0	SNV	XREM_99791816_A_T	1.0	152126.0	6.57e-06	0.0	0.0	0.0	0.0	0.0	1.4700261664657632e-05	0.0	0.0	0.0	0	0	0	0	0	1	0	0	0	41414	912	3472
XREM	99791820	T	C		True	-0.489224633810159	1.0947012477018e-47	8.61969486379368e-49	0.0137610129212963	-14.7550985496174	True	0.489224633810159							False			chr7	-7636.0	SNV	XREM_99791820_T_C	1.0	152060.0	6.58e-06	0.0	0.0	0.0	0.00019290123456790122	0.0	0.0	0.0	0.0	0.0	0	0	0	1	0	0	0	0	0	41392	912	3470
XREM	99791823	A	AAT		True	0.014571450888398	0.741821936519671	0.661897573533696	0.0322069159867078	0.437306988279346	False	0.014571450888398							False			chr7	-7639.0	indel	XREM_99791823_A_AAT	2.0	152178.0	1.31e-05	4.826021910139472e-05	0.0	0.0	0.0	0.0	0.0	0.0	0.0	0.0	2	0	0	0	0	0	0	0	0	41442	912	3470
XREM	99791823	A	G		True	0.0973438627250834	0.0406121210795057	0.0156692435661085	0.0379294848643274	2.41692241768526	True	0.0973438627250834							False			chr7	-7639.0	SNV	XREM_99791823_A_G	1.0	152178.0	6.57e-06	0.0	0.0	0.0	0.0	0.0	1.4699829481978009e-05	0.0	0.0	0.0	0	0	0	0	0	1	0	0	0	41442	912	3470
XREM	99791828	C	T		True	-0.356065482052926	1.71575740483873e-27	1.75628710731523e-28	0.008153213565238	-11.1018697404611	True	0.356065482052926							False			chr7	-7644.0	SNV	XREM_99791828_C_T	1.0	151964.0	6.58e-06	0.0	0.0	0.0	0.0	0.0	1.470674745573269e-05	0.0	0.0	0.0	0	0	0	0	0	1	0	0	0	41362	912	3468
XREM	99791839	G	T		True	-0.89429046213322	8.87901627584341e-50	6.29221625847171e-51	0.024775971731573	-15.092674101327	True	0.89429046213322	2.0	1.0	1.0	PROX1	ZNF770	PROX1; ZNF770	True	7.324908255	ZNF770(lost); PROX1(gained)	chr7	-7655.0	SNV	XREM_99791839_G_T	4.0	152148.0	2.63e-05	0.0	0.0	0.0	0.0	0.0	5.8799317927912035e-05	0.0	0.0	0.0	0	0	0	0	0	4	0	0	0	41434	912	3468
XREM	99791841	T	G		True	0.476101995119558	1.12857156247435e-21	1.42182244091257e-22	0.070017390204632	9.79909889226318	True	0.476101995119558							False			chr7	-7657.0	SNV	XREM_99791841_T_G	1.0	152134.0	6.57e-06	0.0	0.0	0.0	0.0	0.0	0.0	0.0	0.0	0.00020781379883624273	0	0	0	0	0	0	0	0	1	41440	912	3466
XREM	99791842	T	C		True	0.111348676794042	0.0293380126453355	0.01085737475851	0.0458097572297407	2.54771160699201	True	0.111348676794042							False			chr7	-7658.0	SNV	XREM_99791842_T_C	3.0	152094.0	1.97e-05	0.0	0.0	0.0	0.0	0.0	4.411634951913179e-05	0.0	0.0	0.0	0	0	0	0	0	3	0	0	0	41422	912	3464
XREM	99791847	C	T		True	0.120808360851639	0.0202445275696591	0.006854446342483	0.0637832680609536	2.70437160800385	True	0.120808360851639							False			chr7	-7663.0	SNV	XREM_99791847_C_T	4.0	151806.0	2.63e-05	4.838865769863544e-05	0.0	0.0	0.0	0.0	1.4715404084996174e-05	6.565126050420168e-05	0.0	0.0	2	0	0	0	0	1	1	0	0	41332	910	3466
XREM	99791848	G	A		True	0.719156959084036	3.78207822472798e-78	2.38241148014361e-79	0.0735124666691255	19.0213953931305	True	0.719156959084036	3.0	3.0	0.0	RARG; SIX4; ZNF696		SIX4	True	6.155398738	ZNF696(low_confidence_strengthened); RARG(low_confidence_strengthened); SIX4(low_confidence_strengthened)	chr7	-7664.0	SNV	XREM_99791848_G_A	1.0	152012.0	6.58e-06	0.0	0.0	0.0	0.0	0.0	0.0	0.0	0.0	0.0	0	0	0	0	0	0	0	0	0	41388	912	3468
XREM	99791853	G	A		True	-0.403732118157798	1.43836727816108e-20	1.9253735219479e-21	0.0214955094229602	-9.52972619525288	True	0.403732118157798							False			chr7	-7669.0	SNV	XREM_99791853_G_A	3.0	152106.0	1.97e-05	7.24287783679382e-05	0.0	0.0	0.0	0.0	0.0	0.0	0.0	0.0	3	0	0	0	0	0	0	0	0	41420	912	3468
XREM	99791856	T	C		True	0.340444272991923	1.60267145075564e-16	2.52389204843408e-17	0.0559045977417288	8.48136275679103	True	0.340444272991923							False			chr7	-7672.0	SNV	XREM_99791856_T_C	3.0	152048.0	1.97e-05	4.831384674847811e-05	0.0	0.0	0.0	0.0	0.0	6.550504388837941e-05	0.0	0.0	2	0	0	0	0	0	1	0	0	41396	912	3468
XREM	99791867	C	T		True	0.0836175343863511	0.0869016543742153	0.0369503097339183	0.022388233429101	2.08657778691557	False	0.0836175343863511							False			chr7	-7683.0	SNV	XREM_99791867_C_T	1.0	151908.0	6.58e-06	0.0	0.0	0.0	0.0	0.0	1.4707612660312978e-05	0.0	0.0	0.0	0	0	0	0	0	1	0	0	0	41338	912	3464
XREM	99791868	G	A		True	-0.29988974055699	4.70387508106987e-12	7.778061157674599e-13	0.0358252130164052	-7.17395704994318	True	0.29988974055699							False			chr7	-7684.0	SNV	XREM_99791868_G_A	7.0	152068.0	4.6e-05	9.659502535619416e-05	0.0	0.0	0.0	0.0	4.411634951913179e-05	0.0	0.0	0.0	4	0	0	0	0	3	0	0	0	41410	910	3470
XREM	99791873	G	T		True	-0.632351477738378	7.393343146834e-39	6.9858360442526e-40	0.0090187386229528	-13.2730434642642	True	0.632351477738378	3.0	3.0	0.0	RARG; SMAD2; ZBTB26		SMAD2	True	33.21505199	SMAD2(low_confidence_strengthened); ZBTB26(low_confidence_strengthened); RARG(low_confidence_strengthened)	chr7	-7689.0	SNV	XREM_99791873_G_T	1.0	152082.0	6.58e-06	0.0	0.0	0.0	0.0	0.0	0.0	6.551362683438155e-05	0.0	0.0	0	0	0	0	0	0	1	0	0	41430	912	3470
XREM	99791885	C	T		True	-0.218352893482543	1.71325528515381e-05	3.64235375583881e-06	0.0252116691145678	-4.63330251600719	True	0.218352893482543							False			chr7	-7701.0	SNV	XREM_99791885_C_T	1.0	152042.0	6.58e-06	0.0	0.0	0.0	0.0001926782273603083	0.0	0.0	0.0	0.0	0.0	0	0	0	1	0	0	0	0	0	41400	912	3468
XREM	99791893	C	T		True	-0.224029286820832	1.37894485237484e-07	2.71445837081662e-08	0.0324965279548043	-5.56314038769438	True	0.224029286820832							False			chr7	-7709.0	SNV	XREM_99791893_C_T	1.0	152030.0	6.58e-06	0.0	0.0	0.0	0.0001928268414963363	0.0	0.0	0.0	0.0	0.0	0	0	0	1	0	0	0	0	0	41390	910	3466
XREM	99791903	A	G		True	-0.139148749355656	0.0008489929880125	0.0002139194930425	0.0303869816029721	-3.70327144792056	True	0.139148749355656							False			chr7	-7719.0	SNV	XREM_99791903_A_G	1.0	152144.0	6.57e-06	0.0	0.0	0.0	0.0	0.0	0.0	6.547930853850184e-05	0.0	0.0	0	0	0	0	0	0	1	0	0	41442	912	3466
XREM	99791906	C	G		True	-0.0013139418081947	0.973810080327978	0.973810080327978	0.0416830442469871	-0.0328308736799571	False	0.0013139418081947							False			chr7	-7722.0	SNV	XREM_99791906_C_G	1.0	152078.0	6.58e-06	0.0	0.0	0.0	0.0	0.0	1.470674745573269e-05	0.0	0.0	0.0	0	0	0	0	0	1	0	0	0	41408	912	3470
XREM	99791913	G	A		True	0.0141454128901661	0.802242165599778	0.74539035858877	0.0616783352245251	0.324732059754756	False	0.0141454128901661							False			chr7	-7729.0	SNV	XREM_99791913_G_A	1.0	152066.0	6.58e-06	0.0	0.0	0.0	0.0	0.0	1.4702855294498192e-05	0.0	0.0	0.0	0	0	0	0	0	1	0	0	0	41402	912	3472
XREM	99791917	A	T		True	-0.114225197465108	0.0119566131484577	0.0035775692885149	0.0236215563235176	-2.91384477983619	True	0.114225197465108							False			chr7	-7733.0	SNV	XREM_99791917_A_T	1.0	152142.0	6.57e-06	0.0	0.0	0.0	0.00019252984212552945	0.0	0.0	0.0	0.0	0.0	0	0	0	1	0	0	0	0	0	41442	912	3470
XREM	99791918	T	C		True	-0.201181184245309	9.728007301026209e-11	1.76176510176065e-11	0.0273726949379619	-6.73170821539276	True	0.201181184245309							False			chr7	-7734.0	SNV	XREM_99791918_T_C	4.0	152030.0	2.63e-05	9.658569565847298e-05	0.0	0.0	0.0	0.0	0.0	0.0	0.0	0.0	4	0	0	0	0	0	0	0	0	41414	910	3468
XREM	99791922	A	C		True	0.197630788830441	7.83197358150272e-08	1.48005799965406e-08	0.058847070093595	5.66827065018581	True	0.197630788830441							False			chr7	-7738.0	SNV	XREM_99791922_A_C	1.0	152138.0	6.57e-06	0.0	0.0	0.0	0.00019252984212552945	0.0	0.0	0.0	0.0	0.0	0	0	0	1	0	0	0	0	0	41432	910	3464
XREM	99791924	T	C		True	0.0199713464955861	0.741201754276709	0.647822005706415	0.0365490879354141	0.456803157167385	False	0.0199713464955861							False			chr7	-7740.0	SNV	XREM_99791924_T_C	1.0	151756.0	6.59e-06	0.0	0.0	0.0	0.0	0.0	1.4718436313326072e-05	0.0	0.0	0.0	0	0	0	0	0	1	0	0	0	41296	912	3466
XREM	99791927	A	G		True	-0.161049878054456	0.0003376429634164	8.24167863457535e-05	0.0388791638186427	-3.93880693681838	True	0.161049878054456							False			chr7	-7743.0	SNV	XREM_99791927_A_G	1.0	152154.0	6.57e-06	0.0	0.0	0.0	0.0	0.0	1.470155836518671e-05	0.0	0.0	0.0	0	0	0	0	0	1	0	0	0	41440	910	3472
XREM	99791928	C	T		True	-0.0698439031290714	0.313488303831012	0.194067167776327	0.0600293500136655	-1.29872504331645	False	0.0698439031290714							False			chr7	-7744.0	SNV	XREM_99791928_C_T	2.0	152020.0	1.32e-05	0.0	0.0	0.0	0.0	0.0	2.941003470384095e-05	0.0	0.0	0.0	0	0	0	0	0	2	0	0	0	41390	910	3468
XREM	99791933	T	C		True	0.08703035581002	0.0336734543292218	0.0127269748645878	0.0347593940950872	2.49174117141397	True	0.08703035581002							False			chr7	-7749.0	SNV	XREM_99791933_T_C	2.0	152066.0	1.32e-05	0.0	0.0	0.0	0.0	0.0	2.9407440082340834e-05	0.0	0.0	0.0	0	0	0	0	0	2	0	0	0	41416	912	3470
XREM	99791938	T	G		True	0.0839790555642909	0.113168409897983	0.0507921209778349	0.0455299122375486	1.95345621253862	False	0.0839790555642909							False			chr7	-7754.0	SNV	XREM_99791938_T_G	1.0	152030.0	6.58e-06	2.4153422539973914e-05	0.0	0.0	0.0	0.0	0.0	0.0	0.0	0.0	1	0	0	0	0	0	0	0	0	41402	912	3470
XREM	99791945	C	T		True	0.14441819139206	0.0011375302841794	0.0002955787352592	0.0562756410150603	3.62035656322126	True	0.14441819139206							False			chr7	-7761.0	SNV	XREM_99791945_C_T	3.0	151862.0	1.98e-05	0.0	0.0	0.0	0.0	0.0	4.4128030124735234e-05	0.0	0.0	0.0	0	0	0	0	0	3	0	0	0	41324	912	3472
XREM	99791948	T	G		True	0.191922816355148	2.94636604302146e-05	6.49592513422054e-06	0.064916166097386	4.51186314407918	True	0.191922816355148							False			chr7	-7764.0	SNV	XREM_99791948_T_G	2.0	152014.0	1.32e-05	0.0	0.0	0.0	0.0	0.0	0.0	0.0	0.0	0.0004154549231408392	0	0	0	0	0	0	0	0	2	41366	912	3472
XREM	99791952	T	C		True	0.363653695336565	7.036756587583231e-20	9.973355793425051e-21	0.0591657847060067	9.35587364578356	True	0.363653695336565							False			chr7	-7768.0	SNV	XREM_99791952_T_C	2.0	152102.0	1.31e-05	0.0	0.0	0.0	0.0	0.0	2.9405710588996384e-05	0.0	0.0	0.0	0	0	0	0	0	2	0	0	0	41434	912	3470
XREM	99791963	G	C		True	-0.0194749937125822	0.642022086711052	0.551026830326808	0.0330008072879666	-0.596241032971661	False	0.0194749937125822							False			chr7	-7779.0	SNV	XREM_99791963_G_C				0.0	0.0	0.0	0.0	0.0	0.0	0.0	0.0	0.0	0	0	0	0	0	0	0	0	0	0	0	0
XREM	99791969	T	C		True	-0.0748146687071588	0.051433631437816	0.0206544504199103	0.0283198737188913	-2.31458572732286	False	0.0748146687071588							False			chr7	-7785.0	SNV	XREM_99791969_T_C	6.0	152110.0	3.94e-05	0.00012071463061323032	0.0	0.0	0.0	0.0	0.0	6.547930853850184e-05	0.0	0.0	5	0	0	0	0	0	1	0	0	41420	912	3470
XREM	99791970	T	G		True	-0.203018091437599	2.91202706886072e-06	5.96163021971485e-07	0.0322646455384728	-4.99553427873022	True	0.203018091437599							False			chr7	-7786.0	SNV	XREM_99791970_T_G	1.0	152084.0	6.58e-06	2.4159257827599535e-05	0.0	0.0	0.0	0.0	0.0	0.0	0.0	0.0	1	0	0	0	0	0	0	0	0	41392	912	3468
XREM	99791971	G	T		True	-0.0318164081479507	0.585648330682853	0.44546078581355	0.0484723016856004	-0.763033139846962	False	0.0318164081479507							False			chr7	-7787.0	SNV	XREM_99791971_G_T	18.0	152014.0	0.00011841	0.0	0.0	0.0	0.003281853281853282	0.0	0.0	6.553938917289291e-05	0.0	0.0	0	0	0	17	0	0	1	0	0	41394	910	3466
XREM	99791972	A	G		True	0.0100346112671482	0.802885168748078	0.758631655509995	0.0464509388581914	0.307286018351498	False	0.0100346112671482							False			chr7	-7788.0	SNV	XREM_99791972_A_G	1.0	152114.0	6.57e-06	0.0	0.0	0.0	0.0	0.0	0.0	0.0	0.0	0.0	0	0	0	0	0	0	0	0	0	41430	912	3466
XREM	99791980	A	G		True	0.022307361213956	0.638531633926313	0.536833291888839	0.0368009388527434	0.617628846057354	False	0.022307361213956							False			chr7	-7796.0	SNV	XREM_99791980_A_G	1.0	152174.0	6.57e-06	0.0	0.0	0.0	0.0	0.0	1.4698533086397977e-05	0.0	0.0	0.0	0	0	0	0	0	1	0	0	0	41450	912	3462
XREM	99791990	T	G		True	0.0645695638585984	0.231792492274551	0.12775964141117	0.0311873155055898	1.52311672117351	False	0.0645695638585984							False			chr7	-7806.0	SNV	XREM_99791990_T_G	1.0	152144.0	6.57e-06	0.0	0.0	0.0	0.0	0.0	1.4698965192850424e-05	0.0	0.0	0.0	0	0	0	0	0	1	0	0	0	41446	912	3468
XREM	99792000	C	T		True	-0.058360439006997	0.168326994937271	0.086151611582068	0.027717333482374	-1.71621557699747	False	0.058360439006997							False			chr7	-7816.0	SNV	XREM_99792000_C_T	1.0	152170.0	6.57e-06	2.413010955069736e-05	0.0	0.0	0.0	0.0	0.0	0.0	0.0	0.0	1	0	0	0	0	0	0	0	0	41442	912	3470
XREM	99792016	C	A		True	-0.153797845230093	0.0119001287267612	0.0034669666369304	0.0223517370653787	-2.92365360692869	True	0.153797845230093							False			chr7	-7832.0	SNV	XREM_99792016_C_A	33.0	152138.0	0.000216908	2.412894508252099e-05	0.0	0.0	0.0	9.42151874882231e-05	0.00044100784993972894	6.547073458164201e-05	0.0	0.0	1	0	0	0	1	30	1	0	0	41444	912	3470
XREM	99792018	A	C		True	-0.315415954754895	0.0003376429634164	8.23735413426688e-05	0.0432010448587228	-3.93896779971416	True	0.315415954754895							False			chr7	-7834.0	SNV	XREM_99792018_A_C	3.0	152210.0	1.97e-05	0.0	0.0	0.0	0.0	0.0	2.9395337899409152e-05	6.545359340227778e-05	0.0	0.0	0	0	0	0	0	2	1	0	0	41464	912	3468
XREM	99792018	A	G		True	0.0801858241223611	0.2101562807138	0.114179396608285	0.0345611888286636	1.57981614866677	False	0.0801858241223611							False			chr7	-7834.0	SNV	XREM_99792018_A_G	1.0	152210.0	6.57e-06	2.4117306579201234e-05	0.0	0.0	0.0	0.0	0.0	0.0	0.0	0.0	1	0	0	0	0	0	0	0	0	41464	912	3468
XREM	99792019	C	G		True	0.0193515726050259	0.741821936519671	0.665887407584586	0.0483347123590594	0.43181138072137	False	0.0193515726050259							False			chr7	-7835.0	SNV	XREM_99792019_C_G	1.0	152162.0	6.57e-06	2.414059482425647e-05	0.0	0.0	0.0	0.0	0.0	0.0	0.0	0.0	1	0	0	0	0	0	0	0	0	41424	912	3470
XREM	99792020	C	A		True	0.063517790180944	0.313488303831012	0.195004535453937	0.0525051122014402	1.29599903689116	False	0.063517790180944							False			chr7	-7836.0	SNV	XREM_99792020_C_A	1.0	152122.0	6.57e-06	0.0	0.0	0.0	0.0	0.0	1.4700261664657632e-05	0.0	0.0	0.0	0	0	0	0	0	1	0	0	0	41408	912	3470
IHRR	99792984	C	G		True	-0.0711945209049103	0.699296409869234	0.411897857099928	-0.349011016168216	-0.820561347759825	False	0.0711945209049103							False			chr7	-8800.0	SNV	HNF4a::99792984_C_G	15.0	152132.0	9.86e-05	4.828818388140422e-05	0.0	0.0	0.0	0.0	0.00014701990649533948	0.0001309757694826457	0.0	0.0	2	0	0	0	0	10	2	0	0	41418	912	3470
IHRR	99792986	T	C		True	0.0836458631699545	0.699296409869234	0.297827542659323	-0.318890415580265	1.04110811455283	False	0.0836458631699545							False			chr7	-8802.0	SNV	HNF4a::99792986_T_C	1.0	152256.0	6.57e-06	0.0	0.0	0.0	0.0	0.0	1.4697236919459142e-05	0.0	0.0	0.0	0	0	0	0	0	1	0	0	0	41474	912	3472
IHRR	99792988	G	T		True	0.26933475103726	0.0131484304609971	0.0011953118600906	-0.283879475344352	3.24007669982869	True	0.26933475103726							False			chr7	-8804.0	SNV	HNF4a::99792988_G_T	1.0	152190.0	6.57e-06	0.0	0.0	0.0	0.0	0.0	1.4696804914611564e-05	0.0	0.0	0.0	0	0	0	0	0	1	0	0	0	41438	912	3472
IHRR	99792990	G	A		True	1.33662103855411	7.18766519633901e-100	1.30684821751618e-101	0.121947504954681	21.4222088079761	True	1.33662103855411	3.0	2.0	1.0	DDIT3::CEBPA; FOXO1::ELK3	TGIF1	DDIT3::CEBPA	True	33.18180628	DDIT3::CEBPA(low_confidence_strengthened); TGIF1(low_confidence_weakened); FOXO1::ELK3(low_confidence_strengthened)	chr7	-8806.0	SNV	HNF4a::99792990_G_A	1.0	152198.0	6.57e-06	0.0	0.0	0.0	0.0	0.0	0.0	0.0	0.0	0.0	0	0	0	0	0	0	0	0	0	41450	912	3472
IHRR	99792992	T	A		True	0.259043186936195	0.0009182828891246	5.00881575886154e-05	-0.25289684902677	4.05536763463064	True	0.259043186936195							False			chr7	-8808.0	SNV	HNF4a::99792992_T_A	1.0	152274.0	6.57e-06	2.4110328864885717e-05	0.0	0.0	0.0	0.0	0.0	0.0	0.0	0.0	1	0	0	0	0	0	0	0	0	41476	912	3472
IHRR	99793002	A	G		True	-0.0334450264290768	0.869124616654194	0.645984766172231	-0.345661108034172	-0.459348526131756	False	0.0334450264290768							False			chr7	-8818.0	SNV	HNF4a::99793002_A_G	1.0	152120.0	6.57e-06	2.4146423914618244e-05	0.0	0.0	0.0	0.0	0.0	0.0	0.0	0.0	1	0	0	0	0	0	0	0	0	41414	912	3466
IHRR	99793003	G	A		True	0.0801441018756308	0.699296409869234	0.247298938185287	-0.31454872030188	1.15694077788461	False	0.0801441018756308							False			chr7	-8819.0	SNV	HNF4a::99793003_G_A	2.0	152216.0	1.31e-05	4.82392667631452e-05	0.0	0.0	0.0	0.0	0.0	0.0	0.0	0.0	2	0	0	0	0	0	0	0	0	41460	912	3472
IHRR	99793007	C	T		True	0.0325651315785926	0.869124616654194	0.668685452032213	-0.329056489783313	0.427953935642248	False	0.0325651315785926							False			chr7	-8823.0	SNV	HNF4a::99793007_C_T	18.0	152148.0	0.000118306	0.00043453070683661645	0.0	0.0	0.0	0.0	0.0	0.0	0.0	0.0	18	0	0	0	0	0	0	0	0	41424	912	3470
IHRR	99793019	T	C		True	0.139524706084909	0.467827032714127	0.110577298641521	-0.31253386719026	1.59561589798766	False	0.139524706084909							False			chr7	-8835.0	SNV	HNF4a::99793019_T_C				0.0	0.0	0.0	0.0	0.0	0.0	0.0	0.0	0.0	0	0	0	0	0	0	0	0	0	0	0	0
IHRR	99793022	C	G		True	0.124707601012749	0.429258860205208	0.0697210060560833	-0.301604631880345	1.81373570928018	False	0.124707601012749							False			chr7	-8838.0	SNV	HNF4a::99793022_C_G	1.0	152178.0	6.57e-06	2.412661648330438e-05	0.0	0.0	0.0	0.0	0.0	0.0	0.0	0.0	1	0	0	0	0	0	0	0	0	41448	912	3472
IHRR	99793035	A	G		True	-0.0063821415714511	0.94250085009535	0.939382069778081	-0.337334698651625	-0.0760467073046948	False	0.0063821415714511							False			chr7	-8851.0	SNV	HNF4a::99793035_A_G	1.0	152256.0	6.57e-06	0.0	0.0	0.0	0.0	0.0	1.4695509052433577e-05	0.0	0.0	0.0	0	0	0	0	0	1	0	0	0	41464	912	3472
IHRR	99793040	A	G		True	-0.0390162297760059	0.869124616654194	0.655850301565153	-0.342591637649876	-0.445650853873525	False	0.0390162297760059							False			chr7	-8856.0	SNV	HNF4a::99793040_A_G	1.0	152218.0	6.57e-06	0.0	0.0	0.0	0.0	0.0	1.4697236919459142e-05	0.0	0.0	0.0	0	0	0	0	0	1	0	0	0	41446	912	3470
IHRR	99793046	C	A		True	-0.0383043727712452	0.865888729086503	0.613993826079521	-0.345681420251973	-0.504382136553053	False	0.0383043727712452							False			chr7	-8862.0	SNV	HNF4a::99793046_C_A	1.0	151700.0	6.59e-06	2.4190817165803862e-05	0.0	0.0	0.0	0.0	0.0	0.0	0.0	0.0	1	0	0	0	0	0	0	0	0	41338	912	3468
IHRR	99793054	G	A		True	0.024840061129489	0.909031810021335	0.743753299108365	-0.330982161281671	0.326887851863785	False	0.024840061129489							False			chr7	-8870.0	SNV	HNF4a::99793054_G_A	2.0	152214.0	1.31e-05	0.0	0.0	0.0	0.0	0.0	2.9397930385700848e-05	0.0	0.0	0.0	0	0	0	0	0	2	0	0	0	41464	912	3472
IHRR	99793055	A	G		True	0.132089060082889	0.426044654275999	0.0542238650896726	-0.298840481148634	1.92506342396335	False	0.132089060082889							False			chr7	-8871.0	SNV	HNF4a::99793055_A_G	3.0	152218.0	1.97e-05	7.237984944991314e-05	0.0	0.0	0.0	0.0	0.0	0.0	0.0	0.0	3	0	0	0	0	0	0	0	0	41448	912	3470
IHRR	99793069	C	T		True	-0.0089185329165474	0.938934346694082	0.90479127954157	-0.338557589075044	-0.119611294166263	False	0.0089185329165474							False			chr7	-8885.0	SNV	HNF4a::99793069_C_T	1.0	152216.0	6.57e-06	0.0	0.0	0.0	0.0	0.0	1.469594098110102e-05	0.0	0.0	0.0	0	0	0	0	0	1	0	0	0	41452	912	3470
IHRR	99793074	C	A		True	0.0543054005563564	0.699296409869234	0.423115488564861	-0.320610627478757	0.80103074232149	False	0.0543054005563564							False			chr7	-8890.0	SNV	HNF4a::99793074_C_A	1.0	152016.0	6.58e-06	0.0	0.0	0.0	0.0	0.0	1.4703720041170417e-05	0.0	0.0	0.0	0	0	0	0	0	1	0	0	0	41402	910	3468
IHRR	99793076	C	T		True	0.21942249722078	0.0487775752319817	0.0053211900253071	-0.290002985991151	2.78697088479505	True	0.21942249722078							False			chr7	-8892.0	SNV	HNF4a::99793076_C_T	1.0	152180.0	6.57e-06	2.413127413127413e-05	0.0	0.0	0.0	0.0	0.0	0.0	0.0	0.0	1	0	0	0	0	0	0	0	0	41440	912	3472
IHRR	99793078	T	C		True	0.0503119711172046	0.699296409869234	0.444777477338846	-0.321671107408714	0.764153247522824	False	0.0503119711172046							False			chr7	-8894.0	SNV	HNF4a::99793078_T_C	5.0	152218.0	3.28e-05	0.0	0.0	0.0	0.0009604302727621974	0.0	0.0	0.0	0.0	0.0	0	0	0	5	0	0	0	0	0	41460	910	3470
IHRR	99793079	A	G		True	0.234208195279465	0.0131344113828303	0.0009552299187512	-0.275408322093578	3.30347607521962	True	0.234208195279465							False			chr7	-8895.0	SNV	HNF4a::99793079_A_G	1.0	152184.0	6.57e-06	2.4125452352231604e-05	0.0	0.0	0.0	0.0	0.0	0.0	0.0	0.0	1	0	0	0	0	0	0	0	0	41450	912	3472
IHRR	99793081	T	A		True	0.0380291000111222	0.865888729086503	0.601438697616155	-0.327756716761115	0.522334143139057	False	0.0380291000111222							False			chr7	-8897.0	SNV	HNF4a::99793081_T_A	1.0	152226.0	6.57e-06	0.0	0.0	0.0	0.0	0.0	1.4699397324709688e-05	0.0	0.0	0.0	0	0	0	0	0	1	0	0	0	41470	912	3470
IHRR	99793086	T	C		True	0.0669490454771757	0.699296409869234	0.336802525800195	-0.318432197767129	0.960506174782733	False	0.0669490454771757							False			chr7	-8902.0	SNV	HNF4a::99793086_T_C	1.0	152212.0	6.57e-06	2.4120796951131264e-05	0.0	0.0	0.0	0.0	0.0	0.0	0.0	0.0	1	0	0	0	0	0	0	0	0	41458	912	3468
IHRR	99793088	G	A		True	-0.0591736920800475	0.699296409869234	0.365111161599738	-0.35624287998557	-0.905672388178879	False	0.0591736920800475							False			chr7	-8904.0	SNV	HNF4a::99793088_G_A	3.0	152134.0	1.97e-05	2.4135933577910794e-05	0.0	0.0	0.0	0.0	2.9397930385700848e-05	0.0	0.0	0.0	1	0	0	0	0	2	0	0	0	41432	912	3472
IHRR	99793103	G	T		True	0.0368276108988678	0.869124616654194	0.679497427566006	-0.330361768976243	0.413150073865624	False	0.0368276108988678							False			chr7	-8919.0	SNV	HNF4a::99793103_G_T	1.0	151890.0	6.58e-06	0.0	0.0	0.0	0.0	0.0	1.4707612660312978e-05	0.0	0.0	0.0	0	0	0	0	0	1	0	0	0	41376	912	3468
IHRR	99793112	G	A		True	0.0937762398563958	0.699296409869234	0.417594268069033	-0.327577825016732	0.810604893228879	False	0.0937762398563958							False			chr7	-8928.0	SNV	HNF4a::99793112_G_A	1.0	152152.0	6.57e-06	0.0	0.0	0.0	0.0	0.0	1.4699829481978009e-05	0.0	0.0	0.0	0	0	0	0	0	1	0	0	0	41436	912	3470
IHRR	99793117	G	A		True	0.0495772426553132	0.886079390412311	0.708863512329849	-0.333140469680439	0.373383779165087	False	0.0495772426553132							False			chr7	-8933.0	SNV	HNF4a::99793117_G_A	1.0	152190.0	6.57e-06	0.0	0.0	0.0	0.0001926040061633282	0.0	0.0	0.0	0.0	0.0	0	0	0	1	0	0	0	0	0	41452	912	3468
IHRR	99793127	C	T		True	-0.0071055569406946	0.94250085009535	0.94250085009535	-0.337134739982661	-0.0721271425934674	False	0.0071055569406946							False			chr7	-8943.0	SNV	HNF4a::99793127_C_T	3.0	152078.0	1.97e-05	0.0	0.0	0.0	0.00019297568506368199	0.0	2.9398794649419375e-05	0.0	0.0	0.0	0	0	0	1	0	2	0	0	0	41390	910	3470
IHRR	99793128	G	A		True	0.0740780201394168	0.699296409869234	0.436709453949378	-0.325661172265294	0.777764485091604	False	0.0740780201394168							False			chr7	-8944.0	SNV	HNF4a::99793128_G_A	7.0	152096.0	4.6e-05	2.414875633904854e-05	0.0	0.00028818443804034583	0.0	9.437523593808984e-05	1.4699829481978009e-05	0.00013099292638197538	0.0	0.00020738282870178348	1	0	1	0	1	1	2	0	1	41410	910	3470
IHRR	99793140	A	G		True	0.0692729241784404	0.699296409869234	0.440431971857471	-0.325991000844764	0.77146661874966	False	0.0692729241784404							False			chr7	-8956.0	SNV	HNF4a::99793140_A_G	1.0	152176.0	6.57e-06	2.4121960632960248e-05	0.0	0.0	0.0	0.0	0.0	0.0	0.0	0.0	1	0	0	0	0	0	0	0	0	41456	912	3468
IHRR	99793142	T	C		True	0.0762869042943076	0.699296409869234	0.361418509950419	-0.321736146784571	0.912669073158756	False	0.0762869042943076							False			chr7	-8958.0	SNV	HNF4a::99793142_T_C	5.0	152194.0	3.29e-05	0.00012061562213537898	0.0	0.0	0.0	0.0	0.0	0.0	0.0	0.0	5	0	0	0	0	0	0	0	0	41454	912	3472
IHRR	99793143	A	G		True	0.0216766914823239	0.927186964328749	0.790107609260759	-0.33320855216269	0.266171493245353	False	0.0216766914823239							False			chr7	-8959.0	SNV	HNF4a::99793143_A_G	1.0	152210.0	6.57e-06	0.0	0.0	0.0	0.00019245573518090838	0.0	0.0	0.0	0.0	0.0	0	0	0	1	0	0	0	0	0	41454	912	3470
IHRR	99793149	A	G		True	0.40753020298524	0.0003880092619755	1.41094277082035e-05	-0.27479063018076	4.34233706283432	True	0.40753020298524							False			chr7	-8965.0	SNV	HNF4a::99793149_A_G	1.0	152162.0	6.57e-06	2.4127780726728754e-05	0.0	0.0	0.0	0.0	0.0	0.0	0.0	0.0	1	0	0	0	0	0	0	0	0	41446	912	3470
IHRR	99793150	A	C		True	-0.0124937172458037	0.932552818128022	0.864730794991439	-0.339733275940141	-0.170355586903897	False	0.0124937172458037							False			chr7	-8966.0	SNV	HNF4a::99793150_A_C	6.0	152194.0	3.94e-05	0.0	0.0	0.0	0.0	0.0	0.0	0.0003927215604136667	0.0	0.0	0	0	0	0	0	0	6	0	0	41454	912	3470
IHRR	99793151	TAAAG	T		True	0.0907230195574523	0.642259208374626	0.186839042436255	-0.311366830845111	1.31999574387667	False	0.0907230195574523							False			chr7	-8967.0	indel	HNF4a::99793151_TAAAG_T	4.0	152180.0	2.63e-05	0.0	0.0	0.0	0.0	0.0	5.879758929883875e-05	0.0	0.0	0.0	0	0	0	0	0	4	0	0	0	41452	912	3470
IHRR	99793152	A	G		True	-0.073073558749943	0.699296409869234	0.377749179590347	-0.351102485623076	-0.88205446851767	False	0.073073558749943							False			chr7	-8968.0	SNV	HNF4a::99793152_A_G	1.0	152180.0	6.57e-06	0.0	0.0	0.0	0.0	0.0	1.4700261664657632e-05	0.0	0.0	0.0	0	0	0	0	0	1	0	0	0	41456	912	3470
IHRR	99793159	C	G		True	-0.0783614971314883	0.699296409869234	0.387464380262609	-0.348999696239313	-0.864228108198665	False	0.0783614971314883							False			chr7	-8975.0	SNV	HNF4a::99793159_C_G	1.0	152086.0	6.58e-06	0.0	0.0	0.0	0.0	0.0	1.4700261664657632e-05	0.0	0.0	0.0	0	0	0	0	0	1	0	0	0	41422	912	3464
IHRR	99793163	C	T		True	-0.130398481514997	0.615183435926593	0.167777300707252	-0.356049694536716	-1.37938966865933	False	0.130398481514997							False			chr7	-8979.0	SNV	HNF4a::99793163_C_T	2.0	152138.0	1.31e-05	0.0	0.0	0.0	0.00038580246913580245	0.0	0.0	0.0	0.0	0.0	0	0	0	2	0	0	0	0	0	41442	910	3470
IHRR	99793170	G	A		True	-0.0625457144091702	0.699296409869234	0.428867079837944	-0.351033150016184	-0.791134578127116	False	0.0625457144091702							False			chr7	-8986.0	SNV	HNF4a::99793170_G_A	1.0	152170.0	6.57e-06	2.412894508252099e-05	0.0	0.0	0.0	0.0	0.0	0.0	0.0	0.0	1	0	0	0	0	0	0	0	0	41444	910	3470
IHRR	99793186	G	A		True	-0.0175844446359301	0.927186964328749	0.81891786358566	-0.340576923855817	-0.228937543094938	False	0.0175844446359301							False			chr7	-9002.0	SNV	HNF4a::99793186_G_A	1.0	152176.0	6.57e-06	0.0	0.0	0.0	0.0	0.0	1.4698533086397977e-05	0.0	0.0	0.0	0	0	0	0	0	1	0	0	0	41442	912	3470
IHRR	99793193	T	C		True	-0.134145468280812	0.444340088783232	0.085961419862345	-0.365799260752788	-1.7171117707523	False	0.134145468280812							False			chr7	-9009.0	SNV	HNF4a::99793193_T_C	2.0	152156.0	1.31e-05	0.0	0.0	0.0	0.00038476337052712584	0.0	0.0	0.0	0.0	0.0	0	0	0	2	0	0	0	0	0	41450	912	3468
IHRR	99793198	C	A		True	-0.0150389101222693	0.927186964328749	0.842897240298862	-0.340675647324602	-0.198189383889622	False	0.0150389101222693							False			chr7	-9014.0	SNV	HNF4a::99793198_C_A	1.0	152100.0	6.57e-06	0.0	0.0	0.0	0.0	0.0	1.4703287655119684e-05	0.0	0.0	0.0	0	0	0	0	0	1	0	0	0	41418	912	3472
IHRR	99793201	T	A		True	0.13822214497055	0.444340088783232	0.0888680177566464	-0.30855870052579	1.70141365364777	False	0.13822214497055							False			chr7	-9017.0	SNV	HNF4a::99793201_T_A	1.0	152148.0	6.57e-06	2.4133603629693987e-05	0.0	0.0	0.0	0.0	0.0	0.0	0.0	0.0	1	0	0	0	0	0	0	0	0	41436	912	3470
IHRR	99793201	T	C		True	0.107201592506821	0.650966827602817	0.20120792853178	-0.317228247629191	1.27812495172376	False	0.107201592506821							False			chr7	-9017.0	SNV	HNF4a::99793201_T_C	1.0	152148.0	6.57e-06	0.0	0.0	0.0	0.0	0.0	1.4698965192850424e-05	0.0	0.0	0.0	0	0	0	0	0	1	0	0	0	41436	912	3470
IHRR	99793202	T	C		True	-0.0531043835639509	0.806574547433016	0.542604695545847	-0.345987093080595	-0.60888072107712	False	0.0531043835639509							False			chr7	-9018.0	SNV	HNF4a::99793202_T_C	1.0	152152.0	6.57e-06	2.4127780726728754e-05	0.0	0.0	0.0	0.0	0.0	0.0	0.0	0.0	1	0	0	0	0	0	0	0	0	41446	912	3468
IHRR	99793205	G	A		True	-0.0482024045996118	0.699296409869234	0.41094960152263	-0.355923529853634	-0.822226652785917	False	0.0482024045996118							False			chr7	-9021.0	SNV	HNF4a::99793205_G_A	1.0	152026.0	6.58e-06	0.0	0.0	0.0	0.0	0.0	1.470674745573269e-05	0.0	0.0	0.0	0	0	0	0	0	1	0	0	0	41402	912	3470
IHRR	99793212	GT	G		True	0.156087015726669	0.467827032714127	0.104409341154712	-0.313917469771253	1.62385562339325	False	0.156087015726669							False			chr7	-9028.0	indel	HNF4a::99793212_GT_G				0.0	0.0	0.0	0.0	0.0	0.0	0.0	0.0	0.0	0	0	0	0	0	0	0	0	0	0	0	0
IHRR	99793213	T	C		True	0.0209038060740581	0.927186964328749	0.81948628242018	-0.333684225603018	0.228206278879706	False	0.0209038060740581							False			chr7	-9029.0	SNV	HNF4a::99793213_T_C	11.0	152096.0	7.23e-05	0.00026555936458886584	0.0	0.0	0.0	0.0	0.0	0.0	0.0	0.0	11	0	0	0	0	0	0	0	0	41422	912	3468
IHRR	99793214	T	C		True	0.0665349024238967	0.699296409869234	0.423513332354666	-0.323980984152734	0.80034369385256	False	0.0665349024238967							False			chr7	-9030.0	SNV	HNF4a::99793214_T_C	4.0	152176.0	2.63e-05	0.0	0.0	0.0	0.0	0.00037671877943115466	0.0	0.0	0.0	0.0	0	0	0	0	4	0	0	0	0	41434	912	3466
IHRR	99793220	C	T		True	0.072261220911503	0.699296409869234	0.449730598132126	-0.326685238368297	0.755866795105404	False	0.072261220911503							False			chr7	-9036.0	SNV	HNF4a::99793220_C_T	3.0	152140.0	1.97e-05	0.0	0.0	0.0	0.0	0.0	1.4698533086397977e-05	6.548788474132285e-05	0.0	0.0	0	0	0	0	0	1	1	0	0	41432	912	3466
IHRR	99793227	G	A		True	0.0948183160061082	0.699296409869234	0.300495309979793	-0.321988995305072	1.0353764215069	False	0.0948183160061082							False			chr7	-9043.0	SNV	HNF4a::99793227_G_A				0.0	0.0	0.0	0.0	0.0	0.0	0.0	0.0	0.0	0	0	0	0	0	0	0	0	0	0	0	0
IHRR	99793227	G	C		True	0.121286511188659	0.592314684355441	0.150771010563203	-0.314752875828772	1.43682292416074	False	0.121286511188659							False			chr7	-9043.0	SNV	HNF4a::99793227_G_C	1.0	152120.0	6.57e-06	0.0	0.0	0.0	0.0	0.0	0.0	0.0	0.0	0.0002074688796680498	0	0	0	0	0	0	0	0	1	41408	912	3470
IHRR	99793227	G	T		True	0.13892841594857	0.429258860205208	0.0702423589426703	-0.306050345835694	1.81036131744299	False	0.13892841594857							False			chr7	-9043.0	SNV	HNF4a::99793227_G_T	2.0	152120.0	1.31e-05	4.829984544049459e-05	0.0	0.0	0.0	0.0	0.0	0.0	0.0	0.0	2	0	0	0	0	0	0	0	0	41408	912	3470
IHRR	99793237	A	T		True	0.0136320038201918	0.938934346694082	0.889229727391391	-0.334861588237458	0.139279250546412	False	0.0136320038201918							False			chr7	-9053.0	SNV	HNF4a::99793237_A_T	1.0	152194.0	6.57e-06	2.4127780726728754e-05	0.0	0.0	0.0	0.0	0.0	0.0	0.0	0.0	1	0	0	0	0	0	0	0	0	41446	912	3468
IHRR	99793238	G	C		True	-0.0224535784225962	0.927186964328749	0.826895156204061	-0.339979533166649	-0.218685850761094	False	0.0224535784225962							False			chr7	-9054.0	SNV	HNF4a::99793238_G_C	1.0	152186.0	6.57e-06	0.0	0.0	0.0	0.0	0.0	1.4698965192850424e-05	0.0	0.0	0.0	0	0	0	0	0	1	0	0	0	41448	912	3470
IHRR	99793239	G	A		True	0.0657368589382834	0.699296409869234	0.457721286459863	-0.325123619895819	0.742606778383035	False	0.0657368589382834							False			chr7	-9055.0	SNV	HNF4a::99793239_G_A	18.0	152164.0	0.000118293	0.00043455168750905314	0.0	0.0	0.0	0.0	0.0	0.0	0.0	0.0	18	0	0	0	0	0	0	0	0	41422	912	3466
CLEM4	99794645	A	G		True	0.082386704193522	0.0102616045733163	0.0039015475721462	-0.107123622078129	2.88627763131841	True	0.082386704193522							False			chr7	-10461.0	SNV	CLEM4_99794645_A_G	1.0	152186.0	6.57e-06	2.413476854756963e-05	0.0	0.0	0.0	0.0	0.0	0.0	0.0	0.0	1	0	0	0	0	0	0	0	0	41434	912	3468
CLEM4	99794646	T	C		True	0.0274281004073552	0.488163810797819	0.355952778706743	-0.104520942400695	0.923121215541293	False	0.0274281004073552							False			chr7	-10462.0	SNV	CLEM4_99794646_T_C	1.0	152200.0	6.57e-06	0.0	0.0	0.0	0.0	0.0	1.4694645271263151e-05	0.0	0.0	0.0	0	0	0	0	0	1	0	0	0	41438	912	3466
CLEM4	99794652	A	G		True	-0.0082125873027987	0.877597185656634	0.795322449501324	-0.121410042307945	-0.259408142198552	False	0.0082125873027987							False			chr7	-10468.0	SNV	CLEM4_99794652_A_G				0.0	0.0	0.0	0.0	0.0	0.0	0.0	0.0	0.0	0	0	0	0	0	0	0	0	0	0	0	0
CLEM4	99794654	G	A		True	0.116845768481346	0.0028324358032487	0.0009884020771753	-0.108848154890482	3.29419311736107	True	0.116845768481346							False			chr7	-10470.0	SNV	CLEM4_99794654_G_A	3.0	152148.0	1.97e-05	0.0	0.0	0.0	0.0	0.0	4.409819197412906e-05	0.0	0.0	0.0	0	0	0	0	0	3	0	0	0	41428	912	3472
CLEM4	99794682	T	C		True	0.104137237577522	0.0024447607130315	0.0008021871089634	-0.107755925998485	3.35244230235455	True	0.104137237577522							False			chr7	-10498.0	SNV	CLEM4_99794682_T_C				0.0	0.0	0.0	0.0	0.0	0.0	0.0	0.0	0.0	0	0	0	0	0	0	0	0	0	0	0	0
CLEM4	99794685	C	T		True	-0.0033877816248912	0.956173032839394	0.916332489804419	-0.112392890635083	-0.105055638542351	False	0.0033877816248912							False			chr7	-10501.0	SNV	CLEM4_99794685_C_T	3.0	152172.0	1.97e-05	0.0	0.0	0.0	0.0005773672055427252	0.0	0.0	0.0	0.0	0.0	0	0	0	3	0	0	0	0	0	41434	912	3470
CLEM4	99794687	C	T		True	0.0438516136534766	0.351923584429812	0.240724424842476	-0.117556100955986	1.17320561321817	False	0.0438516136534766							False			chr7	-10503.0	SNV	CLEM4_99794687_C_T	1.0	152174.0	6.57e-06	0.0	0.0	0.0	0.0	0.0	1.4696804914611564e-05	0.0	0.0	0.0	0	0	0	0	0	1	0	0	0	41432	912	3466
CLEM4	99794688	A	G		True	0.0652247720749984	0.23984209587324	0.148652132338102	-0.113884983534386	1.44435312489459	False	0.0652247720749984							False			chr7	-10504.0	SNV	CLEM4_99794688_A_G	1.0	152162.0	6.57e-06	0.0	0.0	0.0	0.0	0.0	0.0	6.547930853850184e-05	0.0	0.0	0	0	0	0	0	0	1	0	0	41452	912	3466
CLEM4	99794695	G	A		True	-0.0558526342650713	0.373374901108612	0.260584566398719	-0.112659809261309	-1.1250359381868	False	0.0558526342650713							False			chr7	-10511.0	SNV	CLEM4_99794695_G_A	5.0	152194.0	3.29e-05	0.0	0.0	0.0	0.0007698229407236335	0.0	0.0	0.0	0.0	0.0	0	0	0	4	0	0	0	0	0	41440	912	3468
CLEM4	99794697	T	C		True	0.0382997343368582	0.488163810797819	0.355496822204975	-0.105376755448838	0.923996824518468	False	0.0382997343368582							False			chr7	-10513.0	SNV	CLEM4_99794697_T_C	99.0	152186.0	0.00065052	4.826254826254826e-05	0.003289473684210526	0.0	0.0	0.002072343632253203	0.0007643237204926948	0.00013087292239235702	0.0	0.003723624327678941	2	3	0	0	22	52	2	0	18	41440	912	3466
CLEM4	99794703	A	G		True	0.0008274939733436	0.993042500024591	0.981996665255464	-0.103554931180038	0.0225659722683734	False	0.0008274939733436							False			chr7	-10519.0	SNV	CLEM4_99794703_A_G	1.0	152164.0	6.57e-06	0.0	0.0	0.0	0.0	0.0	1.4698965192850424e-05	0.0	0.0	0.0	0	0	0	0	0	1	0	0	0	41440	910	3468
CLEM4	99794706	T	C		True	0.167835191641613	6.94051032490038e-06	1.66283059867405e-06	-0.111539797926778	4.79173400594272	True	0.167835191641613							False			chr7	-10522.0	SNV	CLEM4_99794706_T_C	1.0	152218.0	6.57e-06	0.0	0.0	0.0	0.0	0.0	1.4697236919459142e-05	0.0	0.0	0.0	0	0	0	0	0	1	0	0	0	41464	912	3470
CLEM4	99794720	T	C		True	-0.0179574078441872	0.728969614146444	0.630254978897446	-0.112958588268523	-0.481373863904531	False	0.0179574078441872							False			chr7	-10536.0	SNV	CLEM4_99794720_T_C	4.0	152180.0	2.63e-05	9.652043820278943e-05	0.0	0.0	0.0	0.0	0.0	0.0	0.0	0.0	4	0	0	0	0	0	0	0	0	41442	912	3470
CLEM4	99794730	G	T		True	-0.116421464673845	0.070889438483482	0.0361831508926106	-0.111355181631453	-2.09497590146207	False	0.116421464673845							False			chr7	-10546.0	SNV	CLEM4_99794730_G_T	2.0	152160.0	1.31e-05	0.0	0.0	0.0	0.0	0.0	2.9397066172795955e-05	0.0	0.0	0.0	0	0	0	0	0	2	0	0	0	41428	912	3468
CLEM4	99794731	T	A		True	-0.0246757580072769	0.609897706358507	0.466952931430732	-0.114787433235182	-0.727456734258157	False	0.0246757580072769							False			chr7	-10547.0	SNV	CLEM4_99794731_T_A	1.0	152178.0	6.57e-06	2.412661648330438e-05	0.0	0.0	0.0	0.0	0.0	0.0	0.0	0.0	1	0	0	0	0	0	0	0	0	41448	912	3470
CLEM4	99794738	C	A		True	0.0439062069844409	0.247358370459595	0.154598981537247	-0.103906572912942	1.42351567991028	False	0.0439062069844409							False			chr7	-10554.0	SNV	CLEM4_99794738_C_A	1.0	152172.0	6.57e-06	0.0	0.0	0.0	0.0	0.0	1.4700693872750794e-05	0.0	0.0	0.0	0	0	0	0	0	1	0	0	0	41438	912	3468
CLEM4	99794738	C	T		True	0.0069882517677887	0.909700758065728	0.848106435905028	-0.12281900582969	0.191536997304277	False	0.0069882517677887							False			chr7	-10554.0	SNV	CLEM4_99794738_C_T	1.0	152172.0	6.57e-06	0.0	0.0	0.0	0.0	0.0	1.4700693872750794e-05	0.0	0.0	0.0	0	0	0	0	0	1	0	0	0	41438	912	3468
CLEM4	99794740	C	T		True	0.109651287151056	0.0013044380609858	0.000407636894058	-0.0975544167573625	3.53555873697257	True	0.109651287151056							False			chr7	-10556.0	SNV	CLEM4_99794740_C_T	1.0	152164.0	6.57e-06	0.0	0.0	0.0	0.0	0.0	1.4698533086397977e-05	0.0	0.0	0.0	0	0	0	0	0	1	0	0	0	41432	912	3468
CLEM4	99794741	C	T		True	0.0167605366938441	0.736490972767778	0.644429601171806	-0.115564925529846	0.461519924291485	False	0.0167605366938441							False			chr7	-10557.0	SNV	CLEM4_99794741_C_T	1.0	152138.0	6.57e-06	0.0	0.0	0.0	0.0	0.0	0.0	0.0	0.0	0.00020721094073767094	0	0	0	0	0	0	0	0	1	41416	910	3472
CLEM4	99794747	G	A		True	0.0108449026023781	0.828753255331468	0.746741214439292	-0.101193422903977	0.322942814590091	False	0.0108449026023781							False			chr7	-10563.0	SNV	CLEM4_99794747_G_A				0.0	0.0	0.0	0.0	0.0	0.0	0.0	0.0	0.0	0	0	0	0	0	0	0	0	0	0	0	0
CLEM4	99794748	A	C		True	-0.0188653903214317	0.736490972767778	0.642592544939884	-0.108406871620762	-0.464082644877836	False	0.0188653903214317							False			chr7	-10564.0	SNV	CLEM4_99794748_A_C	1.0	152140.0	6.57e-06	2.413127413127413e-05	0.0	0.0	0.0	0.0	0.0	0.0	0.0	0.0	1	0	0	0	0	0	0	0	0	41440	912	3468
CLEM4	99794750	C	G		True	0.0235645369360542	0.65981776417153	0.522451142559352	-0.115202638801214	0.639580530549816	False	0.0235645369360542							False			chr7	-10566.0	SNV	CLEM4_99794750_C_G	1.0	152172.0	6.57e-06	0.0	0.0	0.0	0.0	0.0	0.0	0.0	0.0	0.00020738282870178348	0	0	0	0	0	0	0	0	1	41432	912	3470
CLEM4	99794761	C	T		True	0.0988175381087214	0.0463088043784132	0.0209725953636122	-0.107090114889763	2.30862260881987	True	0.0988175381087214							False			chr7	-10577.0	SNV	CLEM4_99794761_C_T	1.0	152200.0	6.57e-06	0.0	0.0	0.0	0.0	0.0	1.4699829481978009e-05	0.0	0.0	0.0	0	0	0	0	0	1	0	0	0	41454	912	3470
CLEM4	99794768	C	A		True	-0.0169081190116534	0.71755727926837	0.606581764680842	-0.124539096300937	-0.514965285175766	False	0.0169081190116534							False			chr7	-10584.0	SNV	CLEM4_99794768_C_A	1.0	152178.0	6.57e-06	0.0	0.0	0.0	0.0	0.0	1.470112610625974e-05	0.0	0.0	0.0	0	0	0	0	0	1	0	0	0	41450	912	3472
CLEM4	99794769	T	G		True	-0.0247401290270526	0.71755727926837	0.599990916690109	-0.110804756019691	-0.524420230970196	False	0.0247401290270526							False			chr7	-10585.0	SNV	CLEM4_99794769_T_G	1.0	152198.0	6.57e-06	2.4117306579201234e-05	0.0	0.0	0.0	0.0	0.0	0.0	0.0	0.0	1	0	0	0	0	0	0	0	0	41464	912	3472
CLEM4	99794772	C	G		True	0.0582558045009291	0.160552899073926	0.0911472187450932	-0.0927022755456127	1.68944121691697	False	0.0582558045009291							False			chr7	-10588.0	SNV	CLEM4_99794772_C_G	1.0	152132.0	6.57e-06	0.0	0.0	0.0	0.0	0.0	0.0	0.0	0.0	0.0	0	0	0	0	0	0	0	0	0	41410	912	3470
CLEM4	99794776	T	G		True	-0.003357717308082	0.960005579548414	0.932456970820587	-0.12077806067477	-0.0847548385527649	False	0.003357717308082							False			chr7	-10592.0	SNV	CLEM4_99794776_T_G	1.0	152204.0	6.57e-06	0.0	0.0	0.0	0.0	0.0	0.0	6.543646119617851e-05	0.0	0.0	0	0	0	0	0	0	1	0	0	41452	912	3472
CLEM4	99794777	G	A		True	-0.0134079552060886	0.779471290403394	0.694216618015522	-0.102795505393201	-0.393143753556915	False	0.0134079552060886							False			chr7	-10593.0	SNV	CLEM4_99794777_G_A	9.0	152184.0	5.91e-05	0.0	0.0	0.0	0.0	0.0	0.0	0.000589159465828751	0.0	0.0	0	0	0	0	0	0	9	0	0	41450	912	3472
CLEM4	99794779	T	C		True	0.0048923532117313	0.936552260590653	0.887304454906839	-0.115539349151601	0.141717276994203	False	0.0048923532117313							False			chr7	-10595.0	SNV	CLEM4_99794779_T_C	11.0	152166.0	7.23e-05	0.0	0.0	0.0	0.0	0.0	0.0001470026166465763	6.548788474132285e-05	0.0	0.0	0	0	0	0	0	10	1	0	0	41434	912	3470
CLEM4	99794785	G	C		True	-0.0370080683472297	0.309185548089063	0.201154576264649	-0.123713332432285	-1.27830203619101	False	0.0370080683472297							False			chr7	-10601.0	SNV	CLEM4_99794785_G_C	5.0	152188.0	3.29e-05	0.0	0.0	0.0	0.0	0.0	0.0	0.0	0.0	0.0010351966873706005	0	0	0	0	0	0	0	0	5	41450	912	3472
CLEM4	99794789	G	C		True	0.066047714394687	0.0463088043784132	0.0212248686734394	-0.1080923189526	2.30410266969195	True	0.066047714394687							False			chr7	-10605.0	SNV	CLEM4_99794789_G_C	1.0	152182.0	6.57e-06	0.0	0.0	0.0	0.0	0.0	1.4700261664657632e-05	0.0	0.0	0.0	0	0	0	0	0	1	0	0	0	41452	910	3472
CLEM4	99794791	T	G		True	0.0149011517989262	0.778127369258948	0.68896694153136	-0.119467346430563	0.400261995180777	False	0.0149011517989262							False			chr7	-10607.0	SNV	CLEM4_99794791_T_G	35.0	152176.0	0.000229997	0.0008445538342744076	0.0	0.0	0.0	0.0	0.0	0.0	0.0	0.0	35	0	0	0	0	0	0	0	0	41442	912	3470
CLEM4	99794799	T	C		True	0.0453279855287838	0.309185548089063	0.201292674537151	-0.118290799419514	1.27791060430362	False	0.0453279855287838							False			chr7	-10615.0	SNV	CLEM4_99794799_T_C	2.0	152190.0	1.31e-05	0.0	0.0	0.0	0.0	0.0	2.940138774550159e-05	0.0	0.0	0.0	0	0	0	0	0	2	0	0	0	41452	912	3470
CLEM4	99794803	T	A		True	-0.0548670486564619	0.215646357204292	0.129163182700487	-0.117495874987236	-1.51745961463952	False	0.0548670486564619							False			chr7	-10619.0	SNV	CLEM4_99794803_T_A	1.0	152158.0	6.57e-06	0.0	0.0	0.0	0.0	0.0	1.4698965192850424e-05	0.0	0.0	0.0	0	0	0	0	0	1	0	0	0	41436	912	3470
CLEM4	99794812	C	T		True	0.0767506910069958	0.0540836079084279	0.0257356562206032	-0.112990075996645	2.23030908708238	False	0.0767506910069958							False			chr7	-10628.0	SNV	CLEM4_99794812_C_T	4.0	152176.0	2.63e-05	9.650180940892642e-05	0.0	0.0	0.0	0.0	0.0	0.0	0.0	0.0	4	0	0	0	0	0	0	0	0	41450	910	3472
CLEM4	99794815	G	A		True	0.0512057733339161	0.207453017067193	0.123175228883646	-0.101210706829278	1.54163320440005	False	0.0512057733339161							False			chr7	-10631.0	SNV	CLEM4_99794815_G_A	2.0	152168.0	1.31e-05	0.0	0.0	0.0	0.0	9.425070688030161e-05	1.4699397324709688e-05	0.0	0.0	0.0	0	0	0	0	1	1	0	0	0	41446	910	3472
CLEM4	99794817	T	C		True	0.0205397814619877	0.65981776417153	0.529228831679248	-0.108623768872981	0.629192302598765	False	0.0205397814619877							False			chr7	-10633.0	SNV	CLEM4_99794817_T_C	1.0	152176.0	6.57e-06	2.4133603629693987e-05	0.0	0.0	0.0	0.0	0.0	0.0	0.0	0.0	1	0	0	0	0	0	0	0	0	41436	912	3470
CLEM4	99794821	G	A		True	0.0062298358504029	0.936552260590653	0.892651373375466	-0.101324987576519	0.134951409622431	False	0.0062298358504029							False			chr7	-10637.0	SNV	CLEM4_99794821_G_A	11.0	152186.0	7.23e-05	0.00026544401544401547	0.0	0.0	0.0	0.0	0.0	0.0	0.0	0.0	11	0	0	0	0	0	0	0	0	41440	912	3470
CLEM4	99794833	T	C		True	0.0361207830687414	0.351923584429812	0.241947464295495	-0.0872435035663813	1.17016021082814	False	0.0361207830687414							False			chr7	-10649.0	SNV	CLEM4_99794833_T_C	1.0	152198.0	6.57e-06	0.0	0.0	0.0	0.0	0.0	1.4696804914611564e-05	0.0	0.0	0.0	0	0	0	0	0	1	0	0	0	41440	912	3470
CLEM4	99794839	G	T		True	-0.0442193515001334	0.366294598701511	0.253735320975526	-0.126650069309438	-1.14134955282833	False	0.0442193515001334							False			chr7	-10655.0	SNV	CLEM4_99794839_G_T	2.0	152202.0	1.31e-05	4.825789016504198e-05	0.0	0.0	0.0	0.0	0.0	0.0	0.0	0.0	2	0	0	0	0	0	0	0	0	41444	912	3472
CLEM4	99794842	C	T		True	-0.0360210223250008	0.421685266669164	0.298693730557325	-0.0984816047564868	-1.03926005691187	False	0.0360210223250008							False			chr7	-10658.0	SNV	CLEM4_99794842_C_T	2.0	152090.0	1.32e-05	0.0	0.0	0.0	0.0	0.0	0.0	6.555657532450504e-05	0.0	0.00020712510356255177	0	0	0	0	0	0	1	0	1	41400	912	3472
CLEM4	99794843	G	A		True	-0.0324075354633307	0.341515023611213	0.229455406488784	-0.112447035011212	-1.20179154056408	False	0.0324075354633307							False			chr7	-10659.0	SNV	CLEM4_99794843_G_A	10.0	152178.0	6.57e-05	0.0	0.0	0.0	0.0001926782273603083	0.0	1.4697668949704576e-05	0.0003929273084479371	0.0	0.00041407867494824016	0	0	0	1	0	1	6	0	2	41444	912	3470
CLEM4	99794844	G	A		True	0.0868346235845789	0.0540836079084279	0.0255057802437507	-0.0972720003446097	2.2337876181665	False	0.0868346235845789							False			chr7	-10660.0	SNV	CLEM4_99794844_G_A	1.0	152186.0	6.57e-06	2.413010955069736e-05	0.0	0.0	0.0	0.0	0.0	0.0	0.0	0.0	1	0	0	0	0	0	0	0	0	41442	912	3472
CLEM4	99794848	A	C		True	0.0144478562701192	0.71755727926837	0.607612927323923	-0.118269938482679	0.513490162898197	False	0.0144478562701192							False			chr7	-10664.0	SNV	CLEM4_99794848_A_C	1.0	152200.0	6.57e-06	0.0	0.0	0.0	0.0	9.410878976096367e-05	0.0	0.0	0.0	0.0	0	0	0	0	1	0	0	0	0	41444	912	3470
CLEM4	99794853	A	G		True	-0.0637333525814884	0.0358803342241273	0.0153238927415544	-0.115730322002794	-2.42479486971718	True	0.0637333525814884							False			chr7	-10669.0	SNV	CLEM4_99794853_A_G	1.0	152188.0	6.57e-06	0.0	0.0	0.0	0.0	0.0	0.0	6.546216286986122e-05	0.0	0.0	0	0	0	0	0	0	1	0	0	41440	912	3472
CLEM4	99794857	A	AG		True	0.046238133159764	0.265951101846391	0.168989762631561	-0.104776239526941	1.3754963775515	False	0.046238133159764							False			chr7	-10673.0	indel	CLEM4_99794857_A_AG	1.0	152226.0	6.57e-06	0.0	0.0	0.0	0.0	0.0	0.0	6.541933795629989e-05	0.0	0.0	0	0	0	0	0	0	1	0	0	41454	912	3470
CLEM4	99794858	G	A		True	0.0485193229318792	0.318987521265252	0.209335560830321	-0.107296665438222	1.25542661377573	False	0.0485193229318792							False			chr7	-10674.0	SNV	CLEM4_99794858_G_A	1.0	152186.0	6.57e-06	0.0	0.0	0.0	0.00019238168526356292	0.0	0.0	0.0	0.0	0.0	0	0	0	1	0	0	0	0	0	41438	910	3468
CLEM4	99794864	T	C		True	0.156053632956996	1.42898691254859e-08	2.67935046102861e-09	-0.107562405112372	5.952236669633	True	0.156053632956996							False			chr7	-10680.0	SNV	CLEM4_99794864_T_C	2.0	152244.0	1.31e-05	0.0	0.0	0.0	0.0	0.0	2.9391018104867154e-05	0.0	0.0	0.0	0	0	0	0	0	2	0	0	0	41460	912	3472
CLEM4	99794865	AC	A		True	0.0495082629177633	0.270838753825586	0.173506076669516	-0.115282832914969	1.36106248378615	False	0.0495082629177633							False			chr7	-10681.0	indel	CLEM4_99794865_AC_A	1.0	152202.0	6.57e-06	2.4125452352231604e-05	0.0	0.0	0.0	0.0	0.0	0.0	0.0	0.0	1	0	0	0	0	0	0	0	0	41450	912	3470
CLEM4	99794875	T	C		True	0.0263400933974067	0.674769140509571	0.555278771877668	-0.0973605629943921	0.589876469311613	False	0.0263400933974067							False			chr7	-10691.0	SNV	CLEM4_99794875_T_C	2.0	152226.0	1.31e-05	4.824159390226253e-05	0.0	0.0	0.0	0.0	0.0	0.0	0.0	0.0	2	0	0	0	0	0	0	0	0	41458	912	3468
CLEM4	99794877	G	C		True	0.076639268966549	0.0211608373548774	0.0088170155645322	-0.120827728516346	2.61927061878248	True	0.076639268966549							False			chr7	-10693.0	SNV	CLEM4_99794877_G_C	5.0	152170.0	3.29e-05	0.00012067966788955397	0.0	0.0	0.0	0.0	0.0	0.0	0.0	0.0	5	0	0	0	0	0	0	0	0	41432	910	3470
CLEM4	99794888	A	G		True	0.154412973369735	6.627474605666e-06	1.55331436070297e-06	-0.102539411856329	4.80539064571935	True	0.154412973369735							False			chr7	-10704.0	SNV	CLEM4_99794888_A_G	8.0	152216.0	5.26e-05	0.0	0.0	0.0	0.0001923076923076923	0.0	8.819379115710255e-05	6.545359340227778e-05	0.0	0.0	0	0	0	1	0	6	1	0	0	41458	912	3468
CLEM4	99794889	T	C		True	0.0551803556094177	0.172392059914304	0.0996641596379569	-0.103263351616623	1.64654422272385	False	0.0551803556094177							False			chr7	-10705.0	SNV	CLEM4_99794889_T_C	1.0	152176.0	6.57e-06	0.0	0.0	0.0	0.0	0.0	0.0	6.541077969649399e-05	0.0	0.0	0	0	0	0	0	0	1	0	0	41434	912	3470
CLEM4	99794893	C	T		True	0.121984841093195	0.0039403915159491	0.0014160782010442	-0.115113715897424	3.19170729669832	True	0.121984841093195							False			chr7	-10709.0	SNV	CLEM4_99794893_C_T	1.0	152182.0	6.57e-06	0.0	0.0	0.0	0.0	0.0	0.0	0.0	0.0	0.0002068680182043856	0	0	0	0	0	0	0	0	1	41438	912	3470
CLEM4	99794894	G	A		True	0.123844839246554	0.0004380167531126	0.0001209108745571	-0.0968982582339019	3.84486918127441	True	0.123844839246554							False			chr7	-10710.0	SNV	CLEM4_99794894_G_A	3.0	152168.0	1.97e-05	0.0	0.0	0.0	0.0	9.42151874882231e-05	1.4696372935159602e-05	6.544502617801048e-05	0.0	0.0	0	0	0	0	1	1	1	0	0	41434	912	3468
CLEM4	99794894	G	T		True	-0.0310937193726838	0.631173736126334	0.49639184455769	-0.111751437671428	-0.680187763777921	False	0.0310937193726838							False			chr7	-10710.0	SNV	CLEM4_99794894_G_T	2.0	152168.0	1.31e-05	4.826953709513926e-05	0.0	0.0	0.0	0.0	0.0	0.0	0.0	0.0	2	0	0	0	0	0	0	0	0	41434	912	3468
CLEM4	99794903	A	G		True	0.0087574100211278	0.903425931987846	0.832845781051296	-0.117732871301434	0.2110553597218	False	0.0087574100211278							False			chr7	-10719.0	SNV	CLEM4_99794903_A_G	13.0	152244.0	8.54e-05	0.0	0.0	0.002306805074971165	0.0	0.0	5.878376392440408e-05	6.539366989275438e-05	0.0	0.0	0	0	8	0	0	4	1	0	0	41460	912	3468
CLEM4	99794905	A	T		True	-0.0482947182766499	0.46040331638233	0.3309148836498	-0.115628740782155	-0.972291581896243	False	0.0482947182766499							False			chr7	-10721.0	SNV	CLEM4_99794905_A_T	1.0	152226.0	6.57e-06	0.0	0.0	0.0	0.0	0.0	0.0	0.0	0.0	0.0002068680182043856	0	0	0	0	0	0	0	0	1	41450	912	3468
CLEM4	99794909	A	C		False																					1.0	152228.0	6.57e-06	2.4120796951131264e-05	0.0	0.0	0.0	0.0	0.0	0.0	0.0	0.0	1	0	0	0	0	0	0	0	0	41458	912	3470
CLEM4	99794909	A	G		True	0.0206011347090617	0.668734050059269	0.546829405517215	-0.11826855803822	0.602526073001323	False	0.0206011347090617							False			chr7	-10725.0	SNV	CLEM4_99794909_A_G	1.0	152228.0	6.57e-06	2.4120796951131264e-05	0.0	0.0	0.0	0.0	0.0	0.0	0.0	0.0	1	0	0	0	0	0	0	0	0	41458	912	3470
CLEM4	99794926	G	A		True	-0.116109826970505	0.0044013195865794	0.0016275713054538	-0.109757756209805	-3.15126061153622	True	0.116109826970505							False			chr7	-10742.0	SNV	CLEM4_99794926_G_A	52.0	152198.0	0.00034166	0.0012308731959260512	0.0	0.0	0.0	0.0	0.0	0.0	0.0	0.0002068680182043856	51	0	0	0	0	0	0	0	1	41434	912	3472
CLEM4	99794930	C	G		True	-0.0113001294331186	0.905392126718944	0.839373950812355	-0.116418803628247	-0.2026964417639	False	0.0113001294331186							False			chr7	-10746.0	SNV	CLEM4_99794930_C_G	23.0	152168.0	0.000151149	0.0003619167109009313	0.0	0.0	0.0015384615384615385	0.0	0.0	0.0	0.0	0.0	15	0	0	8	0	0	0	0	0	41446	912	3472
CLEM4	99794931	C	G		True	-0.0498001302158493	0.140087506608074	0.0780696000367915	-0.1172591983591	-1.76206895576326	False	0.0498001302158493							False			chr7	-10747.0	SNV	CLEM4_99794931_C_G				0.0	0.0	0.0	0.0	0.0	0.0	0.0	0.0	0.0	0	0	0	0	0	0	0	0	0	0	0	0
CLEM4	99794931	C	T		False																					2.0	152082.0	1.32e-05	0.0	0.0	0.0	0.0	0.0	1.470112610625974e-05	6.547073458164201e-05	0.0	0.0	0	0	0	0	0	1	1	0	0	41380	912	3472
CLEM4	99794932	G	A		True	-0.102126746596718	0.0574425502924949	0.0284220951968074	-0.113031924896749	-2.1915371154741	False	0.102126746596718							False			chr7	-10748.0	SNV	CLEM4_99794932_G_A	2.0	152190.0	1.31e-05	0.0	0.0	0.0	0.0	0.0	1.470112610625974e-05	0.0	0.0	0.00020703933747412008	0	0	0	0	0	1	0	0	1	41448	912	3472
CLEM4	99794936	G	A		True	0.0878866586471922	0.0552781940471579	0.0270632825022544	-0.114788941956764	2.21073289625219	False	0.0878866586471922							False			chr7	-10752.0	SNV	CLEM4_99794936_G_A	1.0	152218.0	6.57e-06	0.0	0.0	0.0	0.0	0.0	0.0	6.541077969649399e-05	0.0	0.0	0	0	0	0	0	0	1	0	0	41454	912	3472
CLEM4	99794941	G	A		True	-0.0329428128661226	0.572136342522773	0.42910225689208	-0.118869664435337	-0.790741576883822	False	0.0329428128661226							False			chr7	-10757.0	SNV	CLEM4_99794941_G_A	83.0	152194.0	0.000545357	0.00014474573000096497	0.0	0.0	0.0	9.425070688030161e-05	0.0008526402446195461	0.0010469833791388562	0.0	0.0	6	0	0	0	1	58	16	0	0	41452	912	3472
CLEM4	99794945	A	T		True	0.464669781891083	9.10577791465577e-35	6.16537046304818e-36	-0.0910252540964524	12.5347475375116	True	0.464669781891083							False			chr7	-10761.0	SNV	CLEM4_99794945_A_T				0.0	0.0	0.0	0.0	0.0	0.0	0.0	0.0	0.0	0	0	0	0	0	0	0	0	0	0	0	0
CLEM4	99794948	G	C		True	-0.280170389319271	4.87205079997584e-19	5.83631085413772e-20	-0.139029442785559	-9.1549342439151	True	0.280170389319271							False			chr7	-10764.0	SNV	CLEM4_99794948_G_C	8.0	152230.0	5.26e-05	2.4121960632960248e-05	0.0	0.0	0.0	0.0	0.00010288973160478584	0.0	0.0	0.0	1	0	0	0	0	7	0	0	0	41456	912	3472
CLEM4	99794951	A	G		True	-0.152422948930674	9.48094656585287e-05	2.51837643155467e-05	-0.132929249722668	-4.21392775812073	True	0.152422948930674							False			chr7	-10767.0	SNV	CLEM4_99794951_A_G	1.0	152238.0	6.57e-06	0.0	0.0	0.0	0.0	0.0	1.4697668949704576e-05	0.0	0.0	0.0	0	0	0	0	0	1	0	0	0	41454	912	3468
CLEM4	99794952	T	C		True	-0.0308538947397396	0.4221869926762	0.301248010399164	-0.107363384463823	-1.03378176339321	False	0.0308538947397396							False			chr7	-10768.0	SNV	CLEM4_99794952_T_C	2.0	152208.0	1.31e-05	0.0	0.0	0.0	0.0	0.0	2.9398794649419375e-05	0.0	0.0	0.0	0	0	0	0	0	2	0	0	0	41450	912	3470
CLEM4	99794953	A	G		True	-0.219415699095163	2.16025431670572e-11	3.48791061551444e-12	-0.127945260330785	-6.95989685969469	True	0.219415699095163							False			chr7	-10769.0	SNV	CLEM4_99794953_A_G	1.0	152240.0	6.57e-06	0.0	0.0	0.0	0.0	9.407337723424271e-05	0.0	0.0	0.0	0.0	0	0	0	0	1	0	0	0	0	41466	912	3468
CLEM4	99794963	G	A		True	-0.0941034900947756	0.0143904935291286	0.0056212865348158	-0.118198203573237	-2.76932821366472	True	0.0941034900947756							False			chr7	-10779.0	SNV	CLEM4_99794963_G_A	3743.0	152134.0	0.02460331	0.08640842349304483	0.0	0.0	0.000576923076923077	0.0	0.00033815572806398495	0.006742602775595706	0.0	0.0006211180124223603	3578	0	0	3	0	23	103	0	3	41408	912	3470
CLEM4	99794964	A	G		True	0.0940555286893158	0.0193939465780837	0.0078787907973465	-0.112152152356461	2.6574320729429	True	0.0940555286893158							False			chr7	-10780.0	SNV	CLEM4_99794964_A_G	1.0	152228.0	6.57e-06	2.4120796951131264e-05	0.0	0.0	0.0	0.0	0.0	0.0	0.0	0.0	1	0	0	0	0	0	0	0	0	41458	912	3472
CLEM4	99794967	T	C		True	-0.175510512050093	9.71596636377902e-08	1.9229516761646e-08	-0.130924456487488	-5.62059350107624	True	0.175510512050093							False			chr7	-10783.0	SNV	CLEM4_99794967_T_C	4.0	152200.0	2.63e-05	0.0	0.0	0.0	0.0007692307692307692	0.0	0.0	0.0	0.0	0.0	0	0	0	4	0	0	0	0	0	41450	912	3472
CLEM4	99794975	C	T		True	-0.0904680601169172	0.0164668531636444	0.0066038942375032	-0.119642446411582	-2.71640964977002	True	0.0904680601169172							False			chr7	-10791.0	SNV	CLEM4_99794975_C_T	8.0	152102.0	5.26e-05	7.242528125150886e-05	0.0	0.0	0.0	0.0	5.880623346074684e-05	6.551362683438155e-05	0.0	0.0	3	0	0	0	0	4	1	0	0	41422	912	3472
CLEM4	99794976	G	A		True	0.0280317084698469	0.558761332979812	0.413250569182986	-0.120373854100892	0.818200216313314	False	0.0280317084698469							False			chr7	-10792.0	SNV	CLEM4_99794976_G_A	8.0	152140.0	5.26e-05	2.414176041716962e-05	0.0	0.0	0.0	0.0	8.821453775582216e-05	6.542789845590159e-05	0.0	0.0	1	0	0	0	0	6	1	0	0	41422	912	3470
CLEM4	99794976	G	GT		True	0.0111843788034292	0.806080385892098	0.722113679028338	-0.11574091347919	0.355639272982653	False	0.0111843788034292							False			chr7	-10792.0	indel	CLEM4_99794976_G_GT	2.0	152140.0	1.31e-05	0.0	0.0	0.0	0.0	0.0	0.0	0.0	0.0	0.00041511000415110004	0	0	0	0	0	0	0	0	2	41422	912	3470
CLEM4	99794997	G	A		True	0.111662218031232	0.0022060587250143	0.0007123731299525	-0.0957189816043627	3.38518792196969	True	0.111662218031232							False			chr7	-10813.0	SNV	CLEM4_99794997_G_A	1.0	152176.0	6.57e-06	2.4127780726728754e-05	0.0	0.0	0.0	0.0	0.0	0.0	0.0	0.0	1	0	0	0	0	0	0	0	0	41446	912	3472
CLEM4	99795000	G	C		True	0.0571669600585773	0.197398406516133	0.116177187168349	-0.117942564425509	1.57107739821912	False	0.0571669600585773							False			chr7	-10816.0	SNV	CLEM4_99795000_G_C				0.0	0.0	0.0	0.0	0.0	0.0	0.0	0.0	0.0	0	0	0	0	0	0	0	0	0	0	0	0
CLEM4	99795004	C	T		True	0.0213152582153579	0.71755727926837	0.611543012340074	-0.112649798838692	0.507878486123414	False	0.0213152582153579							False			chr7	-10820.0	SNV	CLEM4_99795004_C_T	1.0	152158.0	6.57e-06	0.0	0.0	0.0	0.0	0.0	1.4699397324709688e-05	0.0	0.0	0.0	0	0	0	0	0	1	0	0	0	41434	912	3470
CLEM4	99795005	A	G		True	-0.0004397677703	0.993042500024591	0.991185201119248	-0.107499770173629	-0.0110480463814018	False	0.0004397677703							False			chr7	-10821.0	SNV	CLEM4_99795005_A_G	4.0	152202.0	2.63e-05	0.0	0.0	0.0	0.0	0.0	5.880623346074684e-05	0.0	0.0	0.0	0	0	0	0	0	4	0	0	0	41460	912	3472
CLEM4	99795008	A	C		True	0.0785717034124444	0.075227206494025	0.039180836715638	-0.113342553318445	2.06238991307878	False	0.0785717034124444							False			chr7	-10824.0	SNV	CLEM4_99795008_A_C	1.0	152198.0	6.57e-06	0.0	0.0	0.0	0.0	9.410878976096367e-05	0.0	0.0	0.0	0.0	0	0	0	0	1	0	0	0	0	41450	912	3470
CLEM4	99795015	G	C		True	0.313642589594366	9.33635005497237e-15	1.31292422648049e-15	-0.0947007038930425	7.99852139251634	True	0.313642589594366							False			chr7	-10831.0	SNV	CLEM4_99795015_G_C	1.0	152198.0	6.57e-06	2.4125452352231604e-05	0.0	0.0	0.0	0.0	0.0	0.0	0.0	0.0	1	0	0	0	0	0	0	0	0	41450	912	3470
CLEM4	99795021	C	T		True	0.130217129410225	0.000652111348135	0.000190199143206	-0.106427570189461	3.7322405462632	True	0.130217129410225							False			chr7	-10837.0	SNV	CLEM4_99795021_C_T	3.0	152064.0	1.97e-05	7.245326764237067e-05	0.0	0.0	0.0	0.0	0.0	0.0	0.0	0.0	3	0	0	0	0	0	0	0	0	41406	912	3470
CLEM4	99795023	G	A		True	0.104960470519096	0.0152882802378346	0.0060516109274762	-0.0937575126930425	2.74520380390291	True	0.104960470519096							False			chr7	-10839.0	SNV	CLEM4_99795023_G_A	1.0	152142.0	6.57e-06	0.0	0.0	0.0	0.0	0.0	1.4702855294498192e-05	0.0	0.0	0.0	0	0	0	0	0	1	0	0	0	41434	912	3470
CLEM4	99795039	G	T		False																					44.0	152184.0	0.000289124	0.0009168556676156927	0.0	0.0	0.0	0.0	0.0	0.00039282440748985203	0.0	0.0	38	0	0	0	0	0	6	0	0	41446	912	3468
CLEM4	99795047	G	A		False																					11.0	152162.0	7.23e-05	4.825789016504198e-05	0.0	0.0	0.0	0.0	2.9403981299067892e-05	0.0004582351400890285	0.0	0.0	2	0	0	0	0	2	7	0	0	41444	912	3468
CLEM4	99795049	T	C		True	0.0208802092287835	0.626304333362234	0.486038258702984	-0.105197426302228	0.696633952177842	False	0.0208802092287835							False			chr7	-10865.0	SNV	CLEM4_99795049_T_C				0.0	0.0	0.0	0.0	0.0	0.0	0.0	0.0	0.0	0	0	0	0	0	0	0	0	0	0	0	0
CLEM4	99795052	C	T		True	0.0639419457714816	0.142902976782085	0.0803829244399227	-0.112795075179429	1.74853874570161	False	0.0639419457714816							False			chr7	-10868.0	SNV	CLEM4_99795052_C_T	1.0	152144.0	6.57e-06	0.0	0.0	0.0	0.0	0.0	1.4705449839710597e-05	0.0	0.0	0.0	0	0	0	0	0	1	0	0	0	41436	912	3472
CLEM4	99795053	T	C		True	0.159770723953072	8.3807588431118e-05	2.18248928206036e-05	-0.102326563871439	4.24615330006506	True	0.159770723953072							False			chr7	-10869.0	SNV	CLEM4_99795053_T_C	7.0	152130.0	4.6e-05	7.240081088908195e-05	0.0	0.0	0.0	0.0	0.0	0.00019648938957296305	0.0	0.0	3	0	0	0	0	0	3	0	0	41436	912	3472
CLEM4	99795054	A	T		True	-0.0218890000436742	0.660940686887513	0.537014308096104	-0.121687446641403	-0.617342633715563	False	0.0218890000436742							False			chr7	-10870.0	SNV	CLEM4_99795054_A_T	2.0	152204.0	1.31e-05	4.825323296660876e-05	0.0	0.0	0.0	0.0	0.0	0.0	0.0	0.0	2	0	0	0	0	0	0	0	0	41448	912	3468
CLEM4	99795058	A	C		True	-0.0534037382035126	0.185441208302838	0.108174038176656	-0.117130012702851	-1.60651142447589	False	0.0534037382035126							False			chr7	-10874.0	SNV	CLEM4_99795058_A_C	1.0	152210.0	6.57e-06	0.0	0.0	0.0	0.0	0.0	1.470112610625974e-05	0.0	0.0	0.0	0	0	0	0	0	1	0	0	0	41458	912	3470
CLEM4	99795065	C	T		True	-0.0078506586532601	0.903425931987846	0.8305439854335	-0.103430071858815	-0.214006153154348	False	0.0078506586532601							False			chr7	-10881.0	SNV	CLEM4_99795065_C_T	1.0	152168.0	6.57e-06	0.0	0.0	0.0	0.0	0.0	0.0	6.544502617801048e-05	0.0	0.0	0	0	0	0	0	0	1	0	0	41430	912	3470
CLEM4	99795066	T	A		True	-0.0164774973405459	0.74484174311329	0.655615909302844	-0.109307190923703	-0.44597945324815	False	0.0164774973405459							False			chr7	-10882.0	SNV	CLEM4_99795066_T_A	1.0	152154.0	6.57e-06	2.4135933577910794e-05	0.0	0.0	0.0	0.0	0.0	0.0	0.0	0.0	1	0	0	0	0	0	0	0	0	41432	912	3466
CLEM4	99795067	G	C		True	0.0282516869164239	0.600183378940988	0.456389444403043	-0.12306103413331	0.744816742438805	False	0.0282516869164239							False			chr7	-10883.0	SNV	CLEM4_99795067_G_C	1.0	152180.0	6.57e-06	0.0	0.0	0.0	0.0	0.0	0.0	6.543646119617851e-05	0.0	0.0	0	0	0	0	0	0	1	0	0	41438	912	3470
CLEM4	99795068	A	G		True	-0.0072642274922327	0.90023198526576	0.820523944903687	-0.10592660247485	-0.226873486679984	False	0.0072642274922327							False			chr7	-10884.0	SNV	CLEM4_99795068_A_G	1.0	152192.0	6.57e-06	2.4127780726728754e-05	0.0	0.0	0.0	0.0	0.0	0.0	0.0	0.0	1	0	0	0	0	0	0	0	0	41446	912	3468
CLEM4	99795073	CAG	C		True	0.059329730684644	0.162530987976879	0.0931167118617533	-0.105702513493814	1.67924468992914	False	0.059329730684644							False			chr7	-10889.0	indel	CLEM4_99795073_CAG_C	1.0	152094.0	6.57e-06	0.0	0.0	0.0	0.0001923076923076923	0.0	0.0	0.0	0.0	0.0	0	0	0	1	0	0	0	0	0	41406	912	3472
CLEM4	99795077	G	C		True	-0.0662453063271214	0.105120912252481	0.0569404941367604	-0.0974816734271582	-1.90385425579492	False	0.0662453063271214							False			chr7	-10893.0	SNV	CLEM4_99795077_G_C	1.0	152196.0	6.57e-06	0.0	0.0	0.0	0.0	0.0	0.0	0.0	0.0	0.0002068680182043856	0	0	0	0	0	0	0	0	1	41438	912	3472
CLEM4	99795082	C	T		True	-0.00070215305228	0.993042500024591	0.979524573909391	-0.104329262834972	-0.0256652089599167	False	0.00070215305228							False			chr7	-10898.0	SNV	CLEM4_99795082_C_T	12.0	152058.0	7.89e-05	0.0	0.0	0.0	0.0019252984212552945	0.0	0.0	6.553938917289291e-05	0.0	0.00020729684908789387	0	0	0	10	0	0	1	0	1	41382	912	3472
CLEM4	99795085	C	T		True	0.0813356028786278	0.0540836079084279	0.0261967475806448	-0.104767658093119	2.22341334449882	False	0.0813356028786278							False			chr7	-10901.0	SNV	CLEM4_99795085_C_T	1.0	151926.0	6.58e-06	0.0	0.0	0.0	0.0	0.0	0.0	6.557377049180328e-05	0.0	0.0	0	0	0	0	0	0	1	0	0	41350	912	3470
CLEM4	99795086	G	A		True	-0.0398561220791405	0.34859376665752	0.236027029507696	-0.123398198092006	-1.18500385866583	False	0.0398561220791405							False			chr7	-10902.0	SNV	CLEM4_99795086_G_A	2.0	152164.0	1.31e-05	0.0	0.0	0.0	0.0	0.0	2.940225221251948e-05	0.0	0.0	0.0	0	0	0	0	0	2	0	0	0	41434	912	3468
CLEM4	99795087	G	A		True	0.0982423799793261	0.0076572174843754	0.0028714565566407	-0.118403401741546	2.98146439072026	True	0.0982423799793261							False			chr7	-10903.0	SNV	CLEM4_99795087_G_A				0.0	0.0	0.0	0.0	0.0	0.0	0.0	0.0	0.0	0	0	0	0	0	0	0	0	0	0	0	0
CLEM4	99795091	G	A		True	0.0213431043484408	0.65981776417153	0.527475423260919	-0.109516366370744	0.631873220488529	False	0.0213431043484408							False			chr7	-10907.0	SNV	CLEM4_99795091_G_A	1.0	152166.0	6.57e-06	0.0	0.0	0.0	0.0	0.0	0.0	0.0	0.0	0.00020703933747412008	0	0	0	0	0	0	0	0	1	41438	912	3470
CLEM4	99795097	T	C		True	0.112591670843139	0.002697699109716	0.0009181509626331	-0.0982282570716526	3.31486792680242	True	0.112591670843139							False			chr7	-10913.0	SNV	CLEM4_99795097_T_C	3.0	151976.0	1.97e-05	4.8337200309358084e-05	0.0	0.0	0.0001926040061633282	0.0	0.0	0.0	0.0	0.0	2	0	0	1	0	0	0	0	0	41376	912	3470
CLEM4	99795099	GGAGAAGGC	G		True	-0.0163158025848239	0.71755727926837	0.612913509375066	-0.109991558053558	-0.50592526168127	False	0.0163158025848239							False			chr7	-10915.0	indel	CLEM4_99795099_GGAGAAGGC_G	2.0	152184.0	1.31e-05	0.0	0.0	0.0	0.0	0.0	2.9397930385700848e-05	0.0	0.0	0.0	0	0	0	0	0	2	0	0	0	41450	912	3470
CLEM4	99795103	A	G		True	0.0499356956832199	0.233570049087892	0.143548259335267	-0.109192346507455	1.46274980045605	False	0.0499356956832199							False			chr7	-10919.0	SNV	CLEM4_99795103_A_G	3.0	152138.0	1.97e-05	0.0	0.0	0.0	0.0	0.0	4.409819197412906e-05	0.0	0.0	0.0	0	0	0	0	0	3	0	0	0	41426	912	3466
CLEM4	99795107	C	T		True	0.0057953814461824	0.936552260590653	0.887439259745924	-0.112955593466176	0.141546626809886	False	0.0057953814461824							False			chr7	-10923.0	SNV	CLEM4_99795107_C_T	1.0	152062.0	6.58e-06	2.4165095935430864e-05	0.0	0.0	0.0	0.0	0.0	0.0	0.0	0.0	1	0	0	0	0	0	0	0	0	41382	912	3468
CLEM4	99795110	G	T		True	-0.09164455406051	0.0414271579758861	0.0183401480622412	-0.124282301347959	-2.35883169526334	True	0.09164455406051							False			chr7	-10926.0	SNV	CLEM4_99795110_G_T	1.0	152204.0	6.57e-06	0.0	0.0	0.0	0.0	0.0	1.4698533086397977e-05	0.0	0.0	0.0	0	0	0	0	0	1	0	0	0	41448	912	3472
CLEM4	99795115	G	A		True	0.0629696229549915	0.100316738342575	0.0535271818798625	-0.108014862358259	1.93073318033612	False	0.0629696229549915							False			chr7	-10931.0	SNV	CLEM4_99795115_G_A	1.0	152152.0	6.57e-06	2.414176041716962e-05	0.0	0.0	0.0	0.0	0.0	0.0	0.0	0.0	1	0	0	0	0	0	0	0	0	41422	912	3468
CLEM4	99795132	C	T		True	0.0206301452047129	0.660940686887513	0.534902819107451	-0.102388253595805	0.620547726346395	False	0.0206301452047129							False			chr7	-10948.0	SNV	CLEM4_99795132_C_T	35.0	152098.0	0.000230115	9.659502535619416e-05	0.0	0.0	0.0	9.437523593808984e-05	0.00041161942843702225	0.0001310272536687631	0.0	0.0	4	0	0	0	1	28	2	0	0	41410	912	3472
CLEM4	99795144	G	C		True	-0.547789559679388	2.00746244972677e-57	6.27332015539615e-59	-0.156464513944742	-16.2286538070395	True	0.547789559679388	2.0	1.0	1.0	SREBF1	USF1	USF1	True	3.83010752	USF1(lost); SREBF1(gained)	chr7	-10960.0	SNV	CLEM4_99795144_G_C	1.0	152154.0	6.57e-06	2.4152255820693654e-05	0.0	0.0	0.0	0.0	0.0	0.0	0.0	0.0	1	0	0	0	0	0	0	0	0	41404	912	3470
CLEM4	99795145	A	G		True	-0.0786069521293001	0.0463088043784132	0.0210066679860208	-0.123508401280515	-2.30800864715168	True	0.0786069521293001							False			chr7	-10961.0	SNV	CLEM4_99795145_A_G	1.0	152154.0	6.57e-06	0.0	0.0	0.0	0.0	0.0	0.0	6.544502617801048e-05	0.0	0.0	0	0	0	0	0	0	1	0	0	41430	912	3472
CLEM4	99795146	C	T		True	-0.582783931125093	4.60380360076453e-30	3.83650300063711e-31	-0.126393461330125	-11.6218285652897	True	0.582783931125093	3.0	2.0	1.0	SRF; ZNF234	USF1	USF1	True	8.330831021	SRF(gained); ZNF234(strengthened); USF1(lost)	chr7	-10962.0	SNV	CLEM4_99795146_C_T	9.0	152100.0	5.92e-05	0.0	0.0	0.0	0.0	0.0	0.00013229457592238718	0.0	0.0	0.0	0	0	0	0	0	9	0	0	0	41404	912	3470
CLEM4	99795150	T	G		True	-0.522848399349774	2.20594381974699e-32	1.60850070189885e-33	-0.13213052119894	-12.0830090018345	True	0.522848399349774	4.0	1.0	3.0	SRF	USF1; ZNF226; ZNF234	USF1	True	8.062879822	ZNF226(weakened); SRF(gained); ZNF234(lost); USF1(lost)	chr7	-10966.0	SNV	CLEM4_99795150_T_G	2.0	152132.0	1.31e-05	0.0	0.0	0.0	0.0	0.0001884303749764462	0.0	0.0	0.0	0.0	0	0	0	0	2	0	0	0	0	41424	912	3472
CLEM4	99795153	T	A		True	-0.43721302361171	7.106319695756951e-24	7.772537167234171e-25	-0.132624169104656	-10.3014921334448	True	0.43721302361171							False			chr7	-10969.0	SNV	CLEM4_99795153_T_A	1.0	152042.0	6.58e-06	2.416276035374281e-05	0.0	0.0	0.0	0.0	0.0	0.0	0.0	0.0	1	0	0	0	0	0	0	0	0	41386	912	3472
CLEM4	99795154	T	A		True	-0.130610976605484	0.0006669317689662	0.0001979953689118	-0.116994906017066	-3.72210646183079	True	0.130610976605484							False			chr7	-10970.0	SNV	CLEM4_99795154_T_A	1.0	152102.0	6.57e-06	2.4142926122646064e-05	0.0	0.0	0.0	0.0	0.0	0.0	0.0	0.0	1	0	0	0	0	0	0	0	0	41420	912	3472
CLEM4	99795165	G	A		True	-0.604906636558416	6.764748146067e-60	1.76165316303828e-61	-0.156612802606975	-16.5892921246059	True	0.604906636558416	9.0	2.0	7.0	THRA; ZNF675	ELF3; HNF1A; IRF1; IRF3; STAT1::STAT2; THRB; ZFP14	HNF1A; IRF1; STAT1::STAT2	True	8.372140994	HNF1A(lost); IRF3(lost); ELF3(lost); ZNF675(gained); STAT1::STAT2(lost); ZFP14(lost); THRB(lost); THRA(gained); IRF1(lost)	chr7	-10981.0	SNV	CLEM4_99795165_G_A	2.0	152128.0	1.31e-05	0.0	0.0	0.0	0.0	0.0	1.470112610625974e-05	0.0	0.0031645569620253164	0.0	0	0	0	0	0	1	0	1	0	41426	910	3472
CLEM4	99795169	G	T		True	-0.13935755370337	0.0128814520150896	0.0049647262974824	-0.122435427714346	-2.80956248022335	True	0.13935755370337							False			chr7	-10985.0	SNV	CLEM4_99795169_G_T	4.0	152008.0	2.63e-05	9.665104141497125e-05	0.0	0.0	0.0	0.0	0.0	0.0	0.0	0.0	4	0	0	0	0	0	0	0	0	41386	912	3470
CLEM4	99795181	C	G		True	-0.619724832600999	6.764748146067e-60	1.59829556329722e-61	-0.144922846364806	-16.5952427285447	True	0.619724832600999	1.0	1.0	0.0	FOXO1::ELK3		FOXO1::ELK3	True	3.666755272	FOXO1::ELK3(gained)	chr7	-10997.0	SNV	CLEM4_99795181_C_G	1004.0	152108.0	0.006600573	0.022235634958957026	0.0	0.00028818443804034583	0.0	0.0	0.00020582786909347525	0.003867330886208705	0.0031645569620253164	0.00020729684908789387	921	0	1	0	0	14	59	1	1	41420	912	3470
CLEM4	99795182	A	C		True	-0.672093178829572	7.64863377336317e-101	7.96732684725331e-103	-0.174278785104198	-21.6297642762293	True	0.672093178829572	3.0	2.0	1.0	IRF9; SOX15	ZNF354A	ZNF354A	True	4.113742166	IRF9(low_confidence_strengthened); SOX15(low_confidence_strengthened); ZNF354A(low_confidence_weakened)	chr7	-10998.0	SNV	CLEM4_99795182_A_C	1.0	152216.0	6.57e-06	0.0	0.0	0.0	0.0	0.0	1.4698965192850424e-05	0.0	0.0	0.0	0	0	0	0	0	1	0	0	0	41460	912	3472
CLEM4	99795184	A	G		True	0.475872352978757	3.60505742167921e-32	2.81645111068688e-33	-0.0917862019955046	12.0365661565105	True	0.475872352978757							False			chr7	-11000.0	SNV	CLEM4_99795184_A_G	5.0	152196.0	3.29e-05	0.0	0.0	0.0	0.0	0.0	5.879758929883875e-05	0.0	0.0	0.0	0	0	0	0	0	4	0	0	0	41462	912	3470
CLEM4	99795186	T	G		True	-0.611674332714374	1.02441042390143e-46	5.86901805360194e-48	-0.133003819980062	-14.580443375106	True	0.611674332714374	3.0	3.0	0.0	BHLHA15; TAL1::TCF3; TFAP4		TAL1::TCF3; TFAP4	True	33.21928095	TAL1::TCF3(gained); TFAP4(gained); BHLHA15(gained)	chr7	-11002.0	SNV	CLEM4_99795186_T_G	1.0	152170.0	6.57e-06	0.0	0.0	0.0	0.0	0.0	1.470112610625974e-05	0.0	0.0	0.0	0	0	0	0	0	1	0	0	0	41448	912	3472
CLEM4	99795187	G	A		True	0.754890399680581	7.691743901781769e-103	4.006116615511341e-105	-0.0660071199001095	21.8775239304624	True	0.754890399680581	3.0	0.0	3.0		SOX8; SRY; TAL1::TCF3	SRY; TAL1::TCF3	True	32.08177598	TAL1::TCF3(low_confidence_weakened); SOX8(low_confidence_weakened); SRY(low_confidence_weakened)	chr7	-11003.0	SNV	CLEM4_99795187_G_A	1.0	152156.0	6.57e-06	0.0	0.0	0.0	0.0	0.0	1.4700693872750794e-05	0.0	0.0	0.0	0	0	0	0	0	1	0	0	0	41454	912	3466
CLEM4	99795191	G	C		True	-0.0025218617861556	0.960005579548414	0.935005434247674	-0.116431952516671	-0.081549711195441	False	0.0025218617861556							False			chr7	-11007.0	SNV	CLEM4_99795191_G_C	3.0	152202.0	1.97e-05	7.23589001447178e-05	0.0	0.0	0.0	0.0	0.0	0.0	0.0	0.0	3	0	0	0	0	0	0	0	0	41460	912	3472
CLEM4	99795204	A	G		True	0.121270203291307	0.0026604145348531	0.000886804844951	-0.112334066164853	3.32457132407733	True	0.121270203291307							False			chr7	-11020.0	SNV	CLEM4_99795204_A_G	1.0	152194.0	6.57e-06	0.0	0.0	0.0	0.0	0.0	1.4700261664657632e-05	0.0	0.0	0.0	0	0	0	0	0	1	0	0	0	41448	912	3472
CLEM4	99795205	C	G		True	-0.0908123244434594	0.105279493451881	0.0575747229814975	-0.124097256994548	-1.89900915975733	False	0.0908123244434594							False			chr7	-11021.0	SNV	CLEM4_99795205_C_G	1.0	152150.0	6.57e-06	2.4139429343890312e-05	0.0	0.0	0.0	0.0	0.0	0.0	0.0	0.0	1	0	0	0	0	0	0	0	0	41426	912	3470
CLEM4	99795205	C	T		True	-0.176839041168009	0.0008362206811435	0.0002526083307621	-0.106722418866593	-3.66012550640798	True	0.176839041168009							False			chr7	-11021.0	SNV	CLEM4_99795205_C_T	6.0	152150.0	3.94e-05	4.8278858687780624e-05	0.0	0.0	0.0	0.0	0.0	0.00013089005235602096	0.0	0.0	2	0	0	0	0	0	2	0	0	41426	912	3470
CLEM4	99795208	T	C		True	0.050286646079378	0.216579121123496	0.130849885678779	-0.106648837063128	1.51080780181857	False	0.050286646079378							False			chr7	-11024.0	SNV	CLEM4_99795208_T_C	1.0	152170.0	6.57e-06	0.0	0.0	0.0	0.0	0.0	1.4700693872750794e-05	0.0	0.0	0.0	0	0	0	0	0	1	0	0	0	41446	912	3472
CLEM4	99795211	TCCAGA	T		True	0.202660963950554	1.41909316307224e-07	3.10426629422053e-08	-0.0928656457022945	5.53718507429532	True	0.202660963950554							False			chr7	-11027.0	indel	CLEM4_99795211_TCCAGA_T	7.0	152150.0	4.6e-05	0.0001689433798329874	0.0	0.0	0.0	0.0	0.0	0.0	0.0	0.0	7	0	0	0	0	0	0	0	0	41434	912	3472
CLEM4	99795212	C	A		True	-0.136391071944145	0.0004945471731456	0.000141667158974	-0.128839939332335	-3.80582163869444	True	0.136391071944145							False			chr7	-11028.0	SNV	CLEM4_99795212_C_A	1.0	152122.0	6.57e-06	0.0	0.0	0.0	0.0	0.0	0.0	6.549646319098769e-05	0.0	0.0	0	0	0	0	0	0	1	0	0	41418	912	3472
CLEM4	99795226	A	T		True	0.321039772162934	4.10751845866017e-16	5.34833132638043e-17	-0.102738486682003	8.38468421749024	True	0.321039772162934							False			chr7	-11042.0	SNV	CLEM4_99795226_A_T	9.0	152160.0	5.91e-05	0.00021716050574268893	0.0	0.0	0.0	0.0	0.0	0.0	0.0	0.0	9	0	0	0	0	0	0	0	0	41444	912	3472
CLEM4	99795227	T	C		True	0.083489922846802	0.0363180168095488	0.0156999760166279	-0.106645874851083	2.41597945358296	True	0.083489922846802							False			chr7	-11043.0	SNV	CLEM4_99795227_T_C	1.0	152176.0	6.57e-06	0.0	0.0	0.0	0.00019238168526356292	0.0	0.0	0.0	0.0	0.0	0	0	0	1	0	0	0	0	0	41444	912	3468
CLEM4	99795239	T	C		True	-0.314009066661072	3.95183800227963e-06	9.05629542189082e-07	-0.121702197031684	-4.91234193366181	True	0.314009066661072							False			chr7	-11055.0	SNV	CLEM4_99795239_T_C	1.0	152232.0	6.57e-06	0.0	0.0	0.0	0.0	0.0	1.4698533086397977e-05	0.0	0.0	0.0	0	0	0	0	0	1	0	0	0	41464	912	3472
CLEM4	99795240	C	T		True	-0.186092889640302	5.79368001980349e-05	1.47859542172068e-05	-0.117272508167304	-4.33270397520886	True	0.186092889640302							False			chr7	-11056.0	SNV	CLEM4_99795240_C_T	1.0	152176.0	6.57e-06	2.4127780726728754e-05	0.0	0.0	0.0	0.0	0.0	0.0	0.0	0.0	1	0	0	0	0	0	0	0	0	41446	910	3472
CLEM4	99795242	C	A		True	-0.209599674261147	1.16222125786166e-07	2.36076193003151e-08	-0.119965736192666	-5.58502058780268	True	0.209599674261147							False			chr7	-11058.0	SNV	CLEM4_99795242_C_A	2.0	152146.0	1.31e-05	4.827419744146753e-05	0.0	0.0	0.0	0.0	0.0	0.0	0.0	0.0	2	0	0	0	0	0	0	0	0	41430	912	3470
CLEM4	99795242	C	T		True	-0.134138430260586	0.0038616870085462	0.0013676808155267	-0.116592916136057	-3.2017437884513	True	0.134138430260586							False			chr7	-11058.0	SNV	CLEM4_99795242_C_T	690.0	152144.0	0.004535177	0.0161967751279328	0.0	0.0	0.0	0.0	2.9404845918607387e-05	0.0006545359340227779	0.0	0.00020755500207555002	671	0	0	0	0	2	10	0	1	41428	912	3470
CLEM4	99795243	G	A		True	-0.424266581976864	2.90583329535408e-53	1.2107638730642e-54	-0.158928811305932	-15.604526450278	True	0.424266581976864							False			chr7	-11059.0	SNV	CLEM4_99795243_G_A	4.0	152136.0	2.63e-05	2.4139429343890312e-05	0.0	0.0	0.0	0.0	2.940311673037342e-05	0.0	0.0	0.0	1	0	0	0	0	2	0	0	0	41426	912	3470
CLEM4	99795248	C	T		True	0.389283713034534	1.4962283280905e-27	1.40271405758484e-28	-0.0858174987270016	11.1036050767515	True	0.389283713034534							False			chr7	-11064.0	SNV	CLEM4_99795248_C_T	2.0	152072.0	1.32e-05	0.0	0.0	0.0	0.0	0.0	2.9405710588996384e-05	0.0	0.0	0.0	0	0	0	0	0	2	0	0	0	41410	912	3472
CLEM4	99795249	G	A		True	0.131476111895082	0.0004396767083821	0.0001236590742324	-0.101607116516968	3.83935253334022	True	0.131476111895082							False			chr7	-11065.0	SNV	CLEM4_99795249_G_A	2.0	152148.0	1.31e-05	0.0	0.0	0.0	0.0001926040061633282	0.0	1.4700261664657632e-05	0.0	0.0	0.0	0	0	0	1	0	1	0	0	0	41426	912	3470
CLEM4	99795260	C	T		True	0.40629749679632	2.87611515056632e-25	2.99595328183992e-26	-0.083295931249358	10.6114057568522	True	0.40629749679632							False			chr7	-11076.0	SNV	CLEM4_99795260_C_T				0.0	0.0	0.0	0.0	0.0	0.0	0.0	0.0	0.0	0	0	0	0	0	0	0	0	0	0	0	0
CLEM4	99795261	C	A		True	-0.486768196589655	5.48195196865969e-53	2.56966498530923e-54	-0.143162810849134	-15.5562449983197	True	0.486768196589655							False			chr7	-11077.0	SNV	CLEM4_99795261_C_A				0.0	0.0	0.0	0.0	0.0	0.0	0.0	0.0	0.0	0	0	0	0	0	0	0	0	0	0	0	0
CLEM4	99795264	T	G		True	0.205915461293061	1.51780216810653e-10	2.6087224764331e-11	-0.09876350995366	6.67009855099365	True	0.205915461293061							False			chr7	-11080.0	SNV	CLEM4_99795264_T_G	7.0	152162.0	4.6e-05	2.4132438824267582e-05	0.0	0.0	0.0	0.0	8.821453775582216e-05	0.0	0.0	0.0	1	0	0	0	0	6	0	0	0	41438	912	3472
CLEM4	99795275	C	T		True	0.138669057781823	0.0001855071446933	5.02415183544616e-05	-0.0951759652651125	4.05519839822482	True	0.138669057781823							False			chr7	-11091.0	SNV	CLEM4_99795275_C_T	1.0	152138.0	6.57e-06	0.0	0.0	0.0	0.0	0.0	1.4702422959303694e-05	0.0	0.0	0.0	0	0	0	0	0	1	0	0	0	41450	912	3472
CLEM4	99795276	C	T		True	0.0307217853160568	0.573269832780292	0.432938154964283	-0.118766594288992	0.784186319128522	False	0.0307217853160568							False			chr7	-11092.0	SNV	CLEM4_99795276_C_T				0.0	0.0	0.0	0.0	0.0	0.0	0.0	0.0	0.0	0	0	0	0	0	0	0	0	0	0	0	0
CLEM4	99795279	A	G		True	-0.0734761156302968	0.0695744666029086	0.0351496003150111	-0.117850128138894	-2.10674388503466	False	0.0734761156302968							False			chr7	-11095.0	SNV	CLEM4_99795279_A_G	62.0	152100.0	0.000407627	0.0013751507840772015	0.0	0.0	0.0	0.0	0.0	0.00013099292638197538	0.0	0.0	57	0	0	0	0	0	2	0	0	41450	912	3468
CLEM4	99795280	T	C		True	-0.0911316785481794	0.004348657988167	0.0015854482248525	-0.122518916110427	-3.15891026765789	True	0.0911316785481794							False			chr7	-11096.0	SNV	CLEM4_99795280_T_C	2.0	152098.0	1.31e-05	0.0	0.0	0.0	0.0	0.0	0.0	0.00013092432573972245	0.0	0.0	0	0	0	0	0	0	2	0	0	41460	912	3468
CLEM4	99795291	G	A		True	0.0505489951045449	0.341515023611213	0.228651901155891	-0.120913451579841	1.20386805213755	False	0.0505489951045449							False			chr7	-11107.0	SNV	CLEM4_99795291_G_A	1.0	151826.0	6.59e-06	0.0	0.0	0.0	0.0	0.0	0.0	0.0	0.0	0.0	0	0	0	0	0	0	0	0	0	41412	910	3464
CLEM4	99795295	C	CACA		True	-0.151415061593002	1.80945470983631e-08	3.48697001374705e-09	-0.138857951693097	-5.90891788037549	True	0.151415061593002							False			chr7	-11111.0	indel	CLEM4_99795295_C_CACA	3578.0	152136.0	0.023518431	0.004441440571594091	0.044956140350877194	0.03715437788018433	0.0005771450557906887	0.022182367377760998	0.03386641580432737	0.024034053700065488	0.015822784810126583	0.05184570717544587	184	41	129	3	235	2304	367	5	250	41428	912	3472
CLEM4	99795312	C	T		True	0.19706577149124	1.22324850368552e-07	2.56606323561999e-08	-0.102290263316854	5.57048927281112	True	0.19706577149124							False			chr7	-11128.0	SNV	CLEM4_99795312_C_T	2.0	152112.0	1.31e-05	4.830684507994783e-05	0.0	0.0	0.0	0.0	0.0	0.0	0.0	0.0	2	0	0	0	0	0	0	0	0	41402	912	3472
CLEM4	99795321	A	G		True	0.0845376049734086	0.0203566858958918	0.0083759280509138	-0.10256890085204	2.63673443285124	True	0.0845376049734086							False			chr7	-11137.0	SNV	CLEM4_99795321_A_G	17.0	152244.0	0.000111663	0.0004100733307603242	0.0	0.0	0.0	0.0	0.0	0.0	0.0	0.0	17	0	0	0	0	0	0	0	0	41456	912	3472
CLEM4	99795322	T	G		True	-0.0922319353251976	0.0410945837113594	0.0179788803737197	-0.118692928234973	-2.36620750860859	True	0.0922319353251976							False			chr7	-11138.0	SNV	CLEM4_99795322_T_G	1.0	152206.0	6.57e-06	0.0	0.0	0.0	0.0001923076923076923	0.0	0.0	0.0	0.0	0.0	0	0	0	1	0	0	0	0	0	41444	912	3470
CLEM4	99795323	G	C		True	-0.222123175955677	5.78855659291779e-12	9.04461967643405e-13	-0.123107450456467	-7.14797074032457	True	0.222123175955677							False			chr7	-11139.0	SNV	CLEM4_99795323_G_C	1.0	152130.0	6.57e-06	0.0	0.0	0.0	0.0	0.0	1.4698965192850424e-05	0.0	0.0	0.0	0	0	0	0	0	1	0	0	0	41420	912	3470
CLEM4	99795328	A	G		True	-0.16765626579675	0.0009594006194553	0.0002948158153534	-0.12656243532769	-3.62032122229126	True	0.16765626579675							False			chr7	-11144.0	SNV	CLEM4_99795328_A_G	1.0	152218.0	6.57e-06	0.0	0.0	0.0	0.0	0.0	1.4697668949704576e-05	0.0	0.0	0.0	0	0	0	0	0	1	0	0	0	41450	912	3470
CLEM4	99795333	C	G		True	-0.255649393488522	1.32572402434993e-06	2.96906942953369e-07	-0.136790232142364	-5.12679283701716	True	0.255649393488522							False			chr7	-11149.0	SNV	CLEM4_99795333_C_G	1.0	152138.0	6.57e-06	0.0	0.0	0.0	0.00019223375624759708	0.0	0.0	0.0	0.0	0.0	0	0	0	1	0	0	0	0	0	41432	910	3472
CLEM4	99795348	T	G		True	-0.476859522850574	1.75374756932747e-28	1.5527973270087e-29	-0.152019733379457	-11.2996032862033	True	0.476859522850574							False			chr7	-11164.0	SNV	CLEM4_99795348_T_G	1.0	152174.0	6.57e-06	2.414176041716962e-05	0.0	0.0	0.0	0.0	0.0	0.0	0.0	0.0	1	0	0	0	0	0	0	0	0	41422	912	3472
CLEM4	99795355	C	CACGAGACAGAGATA		True	0.556765189176445	3.90882978499547e-63	6.10754653905542e-65	-0.0762337094585881	17.0661778552506	True	0.556765189176445	3.0	2.0	1.0	GATA2; GATA4	TFEB	GATA4	True	17.71054278	GATA2(low_confidence_strengthened); TFEB(low_confidence_weakened); GATA4(low_confidence_strengthened)	chr7	-11171.0	indel	CLEM4_99795355_C_CACGAGACAGAGATA	1.0	152048.0	6.58e-06	0.0	0.0	0.0	0.0	0.0	1.470674745573269e-05	0.0	0.0	0.0	0	0	0	0	0	1	0	0	0	41396	912	3472
CLEM4	99795357	C	T		True	-0.277372597546256	1.22324850368552e-07	2.61214524224513e-08	-0.135688140633345	-5.56739849381268	True	0.277372597546256							False			chr7	-11173.0	SNV	CLEM4_99795357_C_T	2.0	152074.0	1.32e-05	2.4167431968679008e-05	0.0	0.0	0.0	0.0	1.4698965192850424e-05	0.0	0.0	0.0	1	0	0	0	0	1	0	0	0	41378	912	3470
CLEM4	99795358	G	A		True	-0.311049449571612	8.18506941032334e-22	9.3787253659955e-23	-0.145637827682077	-9.82784992445181	True	0.311049449571612							False			chr7	-11174.0	SNV	CLEM4_99795358_G_A	1.0	152160.0	6.57e-06	0.0	0.0	0.0	0.0	0.0	1.4698533086397977e-05	0.0	0.0	0.0	0	0	0	0	0	1	0	0	0	41420	908	3472
CLEM4	99795361	A	C		True	-0.250264286463938	5.86460717781301e-10	1.03852418773772e-10	-0.131020064090969	-6.46397224819526	True	0.250264286463938							False			chr7	-11177.0	SNV	CLEM4_99795361_A_C	1.0	152202.0	6.57e-06	2.4135933577910794e-05	0.0	0.0	0.0	0.0	0.0	0.0	0.0	0.0	1	0	0	0	0	0	0	0	0	41432	912	3470
CLEM4	99795363	A	G		True	-0.0877940280576844	0.0482993019645582	0.0223887389314879	-0.117466663983623	-2.28384792674647	True	0.0877940280576844							False			chr7	-11179.0	SNV	CLEM4_99795363_A_G	2.0	152246.0	1.31e-05	0.0	0.0	0.0	0.0	0.0	0.0	0.00013083867591259977	0.0	0.0	0	0	0	0	0	0	2	0	0	41466	912	3468
CLEM4	99795366	G	A		True	-0.275167761073434	7.511197850207731e-09	1.36922877477745e-09	-0.111266529035997	-6.06132924575739	True	0.275167761073434							False			chr7	-11182.0	SNV	CLEM4_99795366_G_A	4.0	152160.0	2.63e-05	0.0	0.0	0.0	0.0	0.0	5.880623346074684e-05	0.0	0.0	0.0	0	0	0	0	0	4	0	0	0	41436	912	3472
CLEM4	99795373	T	C		True	0.555179886057061	3.27932776349688e-55	1.19558824710824e-56	-0.0788624305376278	15.8998183503756	True	0.555179886057061	0.0	0.0	0.0				False	0.847980268		chr7	-11189.0	SNV	CLEM4_99795373_T_C	1.0	152194.0	6.57e-06	0.0	0.0	0.0	0.0	0.0	1.4698965192850424e-05	0.0	0.0	0.0	0	0	0	0	0	1	0	0	0	41456	912	3472
CLEM4	99795374	G	A		True	-0.0048910254242704	0.936552260590653	0.889608403732884	-0.124518611052073	-0.138801132194982	False	0.0048910254242704							False			chr7	-11190.0	SNV	CLEM4_99795374_G_A	1.0	152190.0	6.57e-06	0.0	0.0	0.0	0.0	0.0	0.0	6.545359340227778e-05	0.0	0.0	0	0	0	0	0	0	1	0	0	41450	912	3470
CLEM4	99795377	G	T		True	0.584539463086058	8.514269719623709e-36	5.32141857476482e-37	-0.0829215058032901	12.7288191544841	True	0.584539463086058	2.0	2.0	0.0	DNTTIP1; ZNF24		DNTTIP1	True	33.17384952	ZNF24(gained); DNTTIP1(gained)	chr7	-11193.0	SNV	CLEM4_99795377_G_T	1.0	152162.0	6.57e-06	0.0	0.0	0.0	0.00019223375624759708	0.0	0.0	0.0	0.0	0.0	0	0	0	1	0	0	0	0	0	41418	912	3472
CLEM4	99795378	G	A		True	0.0490535228304606	0.219002141899944	0.133454430220278	-0.107419317618085	1.50066592805192	False	0.0490535228304606							False			chr7	-11194.0	SNV	CLEM4_99795378_G_A	146.0	152120.0	0.000959769	0.0033079003283755072	0.0	0.0	0.0	0.0	0.0	0.0005239030779305828	0.0	0.0	137	0	0	0	0	0	8	0	0	41416	912	3468
CLEM4	99795389	G	T		False																								0.0	0.0	0.0	0.0	0.0	0.0	0.0	0.0	0.0	0	0	0	0	0	0	0	0	0	0	0	0
CLEM4	99795390	A	T		True	0.168896184774595	1.99658880195288e-05	4.88748300478048e-06	-0.110714587708274	4.57055010286614	True	0.168896184774595							False			chr7	-11206.0	SNV	CLEM4_99795390_A_T				0.0	0.0	0.0	0.0	0.0	0.0	0.0	0.0	0.0	0	0	0	0	0	0	0	0	0	0	0	0
CLEM4	99795394	C	G		True	0.448878028589525	9.8150712632359e-27	9.7128309375772e-28	-0.0808629693114146	10.9285899734192	True	0.448878028589525							False			chr7	-11210.0	SNV	CLEM4_99795394_C_G	2.0	152092.0	1.31e-05	0.0	0.0	0.0	0.0	0.0	2.9407440082340834e-05	0.0	0.0	0.0	0	0	0	0	0	2	0	0	0	41408	912	3470
CLEM4	99795404	C	A		True	-0.0419026135033425	0.567492705607081	0.422663838030274	-0.122652390811254	-0.801821467384569	False	0.0419026135033425							False			chr7	-11220.0	SNV	CLEM4_99795404_C_A	3.0	152074.0	1.97e-05	0.0	0.0	0.0	0.0	0.0	4.410726887791108e-05	0.0	0.0	0.0	0	0	0	0	0	3	0	0	0	41396	912	3472
CLEM4	99795409	A	G		True	0.216655681022603	4.39260754037256e-17	5.490759425465701e-18	-0.0762914867359223	8.64903363034918	True	0.216655681022603							False			chr7	-11225.0	SNV	CLEM4_99795409_A_G	1.0	152172.0	6.57e-06	0.0	0.0	0.0	0.0	0.0	0.0	0.0	0.0	0.0	0	0	0	0	0	0	0	0	0	41424	912	3470
CLEM4	99795428	A	C		True	0.0645510951888966	0.0729263364232524	0.0376026422182395	-0.0894466928856701	2.07926880742616	False	0.0645510951888966							False			chr7	-11244.0	SNV	CLEM4_99795428_A_C	1.0	152212.0	6.57e-06	0.0	0.0	0.0	0.0	0.0	1.4697668949704576e-05	0.0	0.0	0.0	0	0	0	0	0	1	0	0	0	41442	912	3466
CLEM4	99795434	G	A		True	-0.0273891594195333	0.553661675883974	0.406595293227294	-0.10391488164917	-0.82991386863176	False	0.0273891594195333							False			chr7	-11250.0	SNV	CLEM4_99795434_G_A	1.0	152112.0	6.57e-06	0.0	0.0	0.0	0.0	0.0	1.4698965192850424e-05	0.0	0.0	0.0	0	0	0	0	0	1	0	0	0	41406	912	3470
CLEM4	99795437	G	A		True	-0.101637432978947	0.0540836079084279	0.0260954815949157	-0.122635662632163	-2.22491953982028	False	0.101637432978947							False			chr7	-11253.0	SNV	CLEM4_99795437_G_A	1.0	152172.0	6.57e-06	2.4137098720733766e-05	0.0	0.0	0.0	0.0	0.0	0.0	0.0	0.0	1	0	0	0	0	0	0	0	0	41430	910	3468
CLEM4	99795445	A	G		True	0.270661529123586	1.39473101651339e-15	1.88869825152855e-16	-0.099261353903573	8.23451823374921	True	0.270661529123586							False			chr7	-11261.0	SNV	CLEM4_99795445_A_G	1.0	152218.0	6.57e-06	0.0	0.0	0.0	0.0	0.0	0.0	0.0	0.0	0.0	0	0	0	0	0	0	0	0	0	41460	912	3468
CLEM4	99795448	TATC	T		True	-0.256584568967323	1.17946047311452e-10	1.96576745519086e-11	-0.125114246532594	-6.71160140968706	True	0.256584568967323							False			chr7	-11264.0	indel	CLEM4_99795448_TATC_T	4.0	152156.0	2.63e-05	9.655771737556125e-05	0.0	0.0	0.0	0.0	0.0	0.0	0.0	0.0	4	0	0	0	0	0	0	0	0	41426	910	3470
CLEM4	99795451	C	T		True	-0.0784207904565841	0.254134207211705	0.160157495169876	-0.109934153680237	-1.40458373748442	False	0.0784207904565841							False			chr7	-11267.0	SNV	CLEM4_99795451_C_T	1.0	152130.0	6.57e-06	0.0	0.0	0.0	0.0	0.0	0.0	0.0	0.0	0.00020729684908789387	0	0	0	0	0	0	0	0	1	41422	912	3468
CLEM4	99795456	A	G		True	0.27278940184995	1.78330280202134e-14	2.60064991961446e-15	-0.0908960155166357	7.91367513339228	True	0.27278940184995							False			chr7	-11272.0	SNV	CLEM4_99795456_A_G				0.0	0.0	0.0	0.0	0.0	0.0	0.0	0.0	0.0	0	0	0	0	0	0	0	0	0	0	0	0
CLEM4	99795466	C	T		True	-0.0005336013801367	0.993042500024591	0.986654650398317	-0.112798348804568	-0.0167268599078087	False	0.0005336013801367							False			chr7	-11282.0	SNV	CLEM4_99795466_C_T				0.0	0.0	0.0	0.0	0.0	0.0	0.0	0.0	0.0	0	0	0	0	0	0	0	0	0	0	0	0
CLEM4	99795468	T	A		False																								0.0	0.0	0.0	0.0	0.0	0.0	0.0	0.0	0.0	0	0	0	0	0	0	0	0	0	0	0	0
CLEM4	99795473	C	G		True	0.0772058071127916	0.116200946015843	0.0641526056129134	-0.103922219452881	1.85119917452177	False	0.0772058071127916							False			chr7	-11289.0	SNV	CLEM4_99795473_C_G				0.0	0.0	0.0	0.0	0.0	0.0	0.0	0.0	0.0	0	0	0	0	0	0	0	0	0	0	0	0
CLEM4	99795482	T	A		True	-0.0445894750678517	0.618801525411509	0.476992842504705	-0.124112482482102	-0.711158193914292	False	0.0445894750678517							False			chr7	-11298.0	SNV	CLEM4_99795482_T_A	2.0	152170.0	1.31e-05	4.8276527952109686e-05	0.0	0.0	0.0	0.0	0.0	0.0	0.0	0.0	2	0	0	0	0	0	0	0	0	41428	912	3472
CLEM4	99795490	G	A		True	0.713183924164316	8.305615131360129e-49	4.32584121425007e-50	-0.0964757913952934	14.9148396304307	True	0.713183924164316	5.0	4.0	1.0	ARID5A; HNF1A; HNF1B; ZNF354A	POU4F1	HNF1A	True	6.716207034	ZNF354A(gained); HNF1B(gained); ARID5A(gained); POU4F1(weakened); HNF1A(gained)	chr7	-11306.0	SNV	CLEM4_99795490_G_A	1.0	152134.0	6.57e-06	2.414875633904854e-05	0.0	0.0	0.0	0.0	0.0	0.0	0.0	0.0	1	0	0	0	0	0	0	0	0	41410	910	3470
CLEM4	99795493	T	C		True	0.240392811958632	1.12376127895062e-12	1.69734776508166e-13	-0.0962382598171986	7.37471783674686	True	0.240392811958632							False			chr7	-11309.0	SNV	CLEM4_99795493_T_C	2.0	152196.0	1.31e-05	0.0	0.0	0.0	0.0	0.0	2.9395337899409152e-05	0.0	0.0	0.0	0	0	0	0	0	2	0	0	0	41444	912	3468
CLEM4	99795497	A	G		True	-0.121822382684454	0.001652538095758	0.0005250251241731	-0.124323175838868	-3.46809905021638	True	0.121822382684454							False			chr7	-11313.0	SNV	CLEM4_99795497_A_G	1.0	152178.0	6.57e-06	2.4132438824267582e-05	0.0	0.0	0.0	0.0	0.0	0.0	0.0	0.0	1	0	0	0	0	0	0	0	0	41438	912	3470
CLEM4	99795497	A	T		True	0.101424287002846	0.0358803342241273	0.0151685847804238	-0.0948033483173417	2.42849508429082	True	0.101424287002846							False			chr7	-11313.0	SNV	CLEM4_99795497_A_T	266.0	152176.0	0.001747976	0.005188724780384207	0.0	0.0011527377521613833	0.0	0.0	0.0001763979537837361	0.00216025137470542	0.0031645569620253164	0.0	215	0	4	0	0	12	33	1	0	41436	912	3470
CLEM4	99795500	CAATT	C		True	0.0177444427394408	0.723542135755259	0.621794022914676	-0.111404500295044	0.493315414306432	False	0.0177444427394408							False			chr7	-11316.0	indel	CLEM4_99795500_CAATT_C	3.0	152158.0	1.97e-05	0.0	0.0	0.0	0.0	0.0	0.0	6.547930853850184e-05	0.0	0.0004139072847682119	0	0	0	0	0	0	1	0	2	41428	912	3466
CLEM4	99795502	A	G		True	0.128270578808514	0.002697699109716	0.0009273340689648	-0.105788383503073	3.31208530077753	True	0.128270578808514							False			chr7	-11318.0	SNV	CLEM4_99795502_A_G	2.0	152216.0	1.31e-05	0.0	0.0	0.0	0.0	0.0	1.4696372935159602e-05	6.542789845590159e-05	0.0	0.0	0	0	0	0	0	1	1	0	0	41448	912	3470
CLEM4	99795515	T	C		True	0.0032603585030071	0.960005579548414	0.926090116702425	-0.114487870177614	0.0927661008341555	False	0.0032603585030071							False			chr7	-11331.0	SNV	CLEM4_99795515_T_C	2.0	152216.0	1.31e-05	0.0	0.0	0.0	0.0	0.0	2.9393609829223128e-05	0.0	0.0	0.0	0	0	0	0	0	2	0	0	0	41452	912	3472
CLEM4	99795516	G	A		True	0.09051856699986	0.0964452727489445	0.050734232018976	-0.107709034017538	1.95381456379799	False	0.09051856699986							False			chr7	-11332.0	SNV	CLEM4_99795516_G_A	8.0	152132.0	5.26e-05	2.4146423914618244e-05	0.0	0.0	0.0	0.0	1.4698965192850424e-05	0.0	0.0	0.001035625517812759	1	0	0	0	0	1	0	0	5	41414	912	3464
CLEM4	99795519	C	T		True	0.0969860619952729	0.0646329341801783	0.0323164670900891	-0.115811237059405	2.1405929939044	False	0.0969860619952729							False			chr7	-11335.0	SNV	CLEM4_99795519_C_T	1.0	152168.0	6.57e-06	0.0	0.0	0.0	0.0	0.0	1.4697668949704576e-05	0.0	0.0	0.0	0	0	0	0	0	1	0	0	0	41420	912	3466
CLEM4	99795520	A	G		True	0.0566909039476888	0.321832869492047	0.212879033466094	-0.0957930134350763	1.24571942240947	False	0.0566909039476888							False			chr7	-11336.0	SNV	CLEM4_99795520_A_G	1.0	152206.0	6.57e-06	0.0	0.0	0.0	0.0	0.0	1.4698533086397977e-05	0.0	0.0	0.0	0	0	0	0	0	1	0	0	0	41448	912	3472
CLEM4	99795529	AG	A		True	-0.0004528052597586	0.993042500024591	0.993042500024591	-0.104027358174077	-0.0087201305345405	False	0.0004528052597586							False			chr7	-11345.0	indel	CLEM4_99795529_AG_A	1.0	152192.0	6.57e-06	0.0	0.0	0.0	0.0	0.0	1.4696804914611564e-05	0.0	0.0	0.0	0	0	0	0	0	1	0	0	0	41438	912	3468
CLEM4	99795538	A	C		True	-0.0288157065675718	0.710781760027578	0.588616145022838	-0.106885688012446	-0.540849473890358	False	0.0288157065675718							False			chr7	-11354.0	SNV	CLEM4_99795538_A_C	14.0	152240.0	9.2e-05	2.4118469924268005e-05	0.0	0.0	0.0	0.0	0.0001763409257898604	6.544502617801048e-05	0.0	0.0	1	0	0	0	0	12	1	0	0	41462	912	3472
CLEM4	99795542	T	A		True	-0.144324513545796	4.36433420551902e-05	1.09108355137976e-05	-0.117717927838423	-4.39916930523842	True	0.144324513545796							False			chr7	-11358.0	SNV	CLEM4_99795542_T_A	1.0	152208.0	6.57e-06	2.412661648330438e-05	0.0	0.0	0.0	0.0	0.0	0.0	0.0	0.0	1	0	0	0	0	0	0	0	0	41448	912	3470
CLEM4	99795547	C	A		True	0.04166788773339	0.417709027996243	0.293701660309858	-0.119058983098673	1.05005767662193	False	0.04166788773339							False			chr7	-11363.0	SNV	CLEM4_99795547_C_A				0.0	0.0	0.0	0.0	0.0	0.0	0.0	0.0	0.0	0	0	0	0	0	0	0	0	0	0	0	0
CLEM4	99795547	C	T		True	0.0274945711502127	0.631173736126334	0.493480172252118	-0.12599279475619	0.68479407305686	False	0.0274945711502127							False			chr7	-11363.0	SNV	CLEM4_99795547_C_T	3.0	152134.0	1.97e-05	2.4139429343890312e-05	0.0	0.0	0.0	0.0	1.470155836518671e-05	0.0	0.0	0.0	1	0	0	0	0	1	0	0	0	41426	912	3468
CLEM4	99795548	G	A		True	0.0868880655432167	0.100316738342575	0.0538157502566937	-0.107117307024387	1.92840715379897	False	0.0868880655432167							False			chr7	-11364.0	SNV	CLEM4_99795548_G_A	2.0	152030.0	1.32e-05	0.0	0.0	0.0	0.0	0.0	0.0	0.0	0.0	0.00041407867494824016	0	0	0	0	0	0	0	0	2	41386	912	3466
DRR	99693307	T	C		True	0.100363343113841	0.246963053969026	0.195665090236588	-0.090858512710745	1.29400267659413	False	0.100363343113841							False			chr7	90877.0	SNV	DRRfull::99693307_T_C_RC	1.0	152182.0	6.57e-06	2.412661648330438e-05	0.0	0.0	0.0	0.0	0.0	0.0	0.0	0.0	1	0	0	0	0	0	0	0	0	41448	912	3470
DRR	99693308	C	T		True	0.249182876123679	0.012895404718801	0.0067346920786616	-0.0871076489832417	2.70969728833261	True	0.249182876123679							False			chr7	90876.0	SNV	DRRfull::99693308_C_T_RC	1.0	152156.0	6.57e-06	0.0	0.0	0.0	0.0	0.0	1.4698533086397977e-05	0.0	0.0	0.0	0	0	0	0	0	1	0	0	0	41440	912	3470
DRR	99693309	G	A		True	0.154412677315497	0.0497519793996037	0.0317408770650291	-0.0869725571141018	2.14766470778478	True	0.154412677315497							False			chr7	90875.0	SNV	DRRfull::99693309_G_A_RC	2.0	152084.0	1.32e-05	4.829984544049459e-05	0.0	0.0	0.0	0.0	0.0	0.0	0.0	0.0	2	0	0	0	0	0	0	0	0	41408	912	3472
DRR	99693309	G	T		True	0.272131916996192	0.0131767050120841	0.0069207026324596	-0.0878205554264243	2.70064717314749	True	0.272131916996192							False			chr7	90875.0	SNV	DRRfull::99693309_G_T_RC	1.0	152084.0	6.58e-06	0.0	0.0	0.0	0.0	0.0	1.4703720041170417e-05	0.0	0.0	0.0	0	0	0	0	0	1	0	0	0	41408	912	3472
DRR	99693313	T	G		True	0.265934090786494	0.0283818274841226	0.0168438145306365	-0.0897402270043946	2.39010734704883	True	0.265934090786494							False			chr7	90871.0	SNV	DRRfull::99693313_T_G_RC	3.0	152172.0	1.97e-05	2.4120796951131264e-05	0.0	0.0	0.0	0.0	2.940225221251948e-05	0.0	0.0	0.0	1	0	0	0	0	2	0	0	0	41458	912	3470
DRR	99693316	A	C		True	0.213819921568257	0.0257680107717951	0.0152161250551549	-0.0877868931788475	2.42720211562762	True	0.213819921568257							False			chr7	90868.0	SNV	DRRfull::99693316_A_C_RC	1.0	152116.0	6.57e-06	0.0	0.0	0.0	0.0	0.0	0.0	6.547930853850184e-05	0.0	0.0	0	0	0	0	0	0	1	0	0	41414	912	3468
DRR	99693324	G	A		True	0.0990577466218841	0.452135887140238	0.40383650453772	-0.0937724003559901	0.834789731972477	False	0.0990577466218841							False			chr7	90860.0	SNV	DRRfull::99693324_G_A_RC	27.0	152224.0	0.00017737	0.0002652775768099166	0.0	0.0	0.002696456086286595	0.0	0.0	6.541077969649399e-05	0.0	0.0	11	0	0	14	0	0	1	0	0	41466	912	3470
DRR	99693338	G	A		True	0.213432897725854	0.0327581598005329	0.0198298652798478	-0.0880941276283396	2.32955899174022	True	0.213432897725854							False			chr7	90846.0	SNV	DRRfull::99693338_G_A_RC	1.0	152210.0	6.57e-06	0.0	0.0	0.00028818443804034583	0.0	0.0	0.0	0.0	0.0	0.0	0	0	1	0	0	0	0	0	0	41442	912	3470
DRR	99693344	AG	A		True	0.347315636732078	0.0017407313823138	0.0005836873774524	-0.0855749522804685	3.43910532382485	True	0.347315636732078							False			chr7	90840.0	indel	DRRfull::99693344_AG_A_RC	1.0	152192.0	6.57e-06	2.412661648330438e-05	0.0	0.0	0.0	0.0	0.0	0.0	0.0	0.0	1	0	0	0	0	0	0	0	0	41448	912	3472
DRR	99693345	G	A		False																					1.0	152206.0	6.57e-06	0.0	0.0	0.0	0.0	0.0	1.4699829481978009e-05	0.0	0.0	0.0	0	0	0	0	0	1	0	0	0	41460	912	3472
DRR	99693347	G	C		True	0.0947232560567289	0.301455004024681	0.252256116127478	-0.0915904064291811	1.1448879613348	False	0.0947232560567289							False			chr7	90837.0	SNV	DRRfull::99693347_G_C_RC	40.0	152180.0	0.000262847	0.0009168114263655665	0.0	0.0	0.0	0.0	0.0	6.547073458164201e-05	0.0	0.0	38	0	0	0	0	0	1	0	0	41448	912	3470
DRR	99693348	G	A		True	0.265583430094195	0.0075667272211165	0.0035700582437908	-0.0864386282493788	2.91385987012483	True	0.265583430094195							False			chr7	90836.0	SNV	DRRfull::99693348_G_A_RC	1.0	152198.0	6.57e-06	0.0	0.0	0.0	0.0	0.0	1.4698533086397977e-05	0.0	0.0	0.0	0	0	0	0	0	1	0	0	0	41456	912	3472
DRR	99693350	G	T		False																					2.0	152216.0	1.31e-05	2.4114980225716216e-05	0.0	0.0	0.0	0.0	1.4698965192850424e-05	0.0	0.0	0.0	1	0	0	0	0	1	0	0	0	41468	912	3470
DRR	99693374	G	T		True	0.272797377677409	0.0040640933656693	0.0016280492711138	-0.0848379401726113	3.15085122483809	True	0.272797377677409							False			chr7	90810.0	SNV	DRRfull::99693374_G_T_RC	1.0	152204.0	6.57e-06	0.0	0.0	0.0	0.0	0.0	0.0	0.0	0.0	0.00020712510356255177	0	0	0	0	0	0	0	0	1	41458	912	3472
DRR	99693378	A	G		True	-0.0946901605653268	0.274067747604484	0.224459045515838	-0.0999361382991991	-1.21475781277156	False	0.0946901605653268							False			chr7	90806.0	SNV	DRRfull::99693378_A_G_RC	28.0	152176.0	0.000183997	2.413127413127413e-05	0.0	0.0	0.0	0.0	0.00022046503424556866	0.00026174584478471405	0.0	0.001451077943615257	1	0	0	0	0	15	4	0	7	41440	912	3468
DRR	99693381	C	T		False																					4.0	152190.0	2.63e-05	9.652975529707033e-05	0.0	0.0	0.0	0.0	0.0	0.0	0.0	0.0	4	0	0	0	0	0	0	0	0	41438	912	3472
DRR	99693382	G	A		True	-0.173422763103306	0.146314725489265	0.109844586198173	-0.0998864615414126	-1.59889489622162	False	0.173422763103306							False			chr7	90802.0	SNV	DRRfull::99693382_G_A_RC	7.0	152182.0	4.6e-05	2.4124288333494164e-05	0.0	0.0	0.00019252984212552945	0.0	1.4696804914611564e-05	6.551362683438155e-05	0.0031645569620253164	0.0	1	0	0	1	0	1	1	1	0	41452	912	3466
DRR	99693391	G	A		True	0.270384507703412	0.0043739270804968	0.0017963619775301	-0.0853271001015383	3.12200149605135	True	0.270384507703412							False			chr7	90793.0	SNV	DRRfull::99693391_G_A_RC	2.0	152200.0	1.31e-05	0.0	0.0	0.0	0.0	0.0	2.9392745870319205e-05	0.0	0.0	0.0	0	0	0	0	0	2	0	0	0	41434	912	3472
DRR	99693392	C	T		True	0.0833676863154296	0.363080246560151	0.315675110510755	-0.0920254900228515	1.00338605876078	False	0.0833676863154296							False			chr7	90792.0	SNV	DRRfull::99693392_C_T_RC	1.0	152198.0	6.57e-06	0.0	0.0	0.0	0.0	0.0	1.4695077149155033e-05	0.0	0.0	0.0	0	0	0	0	0	1	0	0	0	41450	912	3466
DRR	99693393	T	G		True	0.354942472197223	0.0017452868109575	0.0005903937580093	-0.086095139299155	3.43601140730269	True	0.354942472197223							False			chr7	90791.0	SNV	DRRfull::99693393_T_G_RC	2.0	152198.0	1.31e-05	2.4124288333494164e-05	0.0	0.0	0.0	0.0	1.4696372935159602e-05	0.0	0.0	0.0	1	0	0	0	0	1	0	0	0	41452	912	3470
DRR	99693395	G	A		True	0.0570127010529073	0.47910070323359	0.432185797575701	-0.092595943660219	0.785457417226091	False	0.0570127010529073							False			chr7	90789.0	SNV	DRRfull::99693395_G_A_RC	3.0	152184.0	1.97e-05	4.8264877648535163e-05	0.0	0.0	0.0	0.0	1.4699829481978009e-05	0.0	0.0	0.0	2	0	0	0	0	1	0	0	0	41438	912	3472
DRR	99693401	C	T		True	0.258721836732583	0.0044662609088285	0.0018554199621246	-0.084762947622644	3.11246564395478	True	0.258721836732583							False			chr7	90783.0	SNV	DRRfull::99693401_C_T_RC	7.0	152172.0	4.6e-05	0.00014479463294560547	0.0	0.0	0.0	0.0	0.0	6.547930853850184e-05	0.0	0.0	6	0	0	0	0	0	1	0	0	41438	912	3470
DRR	99693402	G	A		False																					6.0	152168.0	3.94e-05	9.656704166867848e-05	0.0	0.0	0.00019252984212552945	0.0	0.0	6.544502617801048e-05	0.0	0.0	4	0	0	1	0	0	1	0	0	41422	912	3470
DRR	99693402	G	T		True	0.063842815792264	0.596430204385532	0.557494107956803	-0.0938718350757916	0.586568051632088	False	0.063842815792264							False			chr7	90782.0	SNV	DRRfull::99693402_G_T_RC	1.0	152168.0	6.57e-06	0.0	0.0	0.0	0.0	0.0	0.0	6.544502617801048e-05	0.0	0.0	0	0	0	0	0	0	1	0	0	41422	912	3470
DRR	99693405	C	T		True	0.214161894151717	0.0074339932177187	0.0034853736747761	-0.0844693220070983	2.92134657803152	True	0.214161894151717							False			chr7	90779.0	SNV	DRRfull::99693405_C_T_RC	16.0	152218.0	0.000105112	0.00038600723763570566	0.0	0.0	0.0	0.0	0.0	0.0	0.0	0.0	16	0	0	0	0	0	0	0	0	41450	912	3470
DRR	99693406	TGAGA	T		True	0.169997394220468	0.0196457273741102	0.0111928179698195	-0.0841581827961013	2.53662998124942	True	0.169997394220468							False			chr7	90778.0	indel	DRRfull::99693406_TGAGA_T_RC	9.0	152232.0	5.91e-05	0.00021706622931841205	0.0	0.0	0.0	0.0	0.0	0.0	0.0	0.0	9	0	0	0	0	0	0	0	0	41462	912	3466
DRR	99693413	AC	A		True	0.151891037359103	0.132600853469698	0.0983685856600136	-0.0903447254182491	1.65281774390275	False	0.151891037359103							False			chr7	90771.0	indel	DRRfull::99693413_AC_A_RC	1.0	152040.0	6.58e-06	2.416276035374281e-05	0.0	0.0	0.0	0.0	0.0	0.0	0.0	0.0	1	0	0	0	0	0	0	0	0	41386	912	3468
DRR	99693416	A	G		True	0.290247893548159	0.0175649696790673	0.0097467339168711	-0.0890815907298879	2.58469720055963	True	0.290247893548159							False			chr7	90768.0	SNV	DRRfull::99693416_A_G_RC	1.0	152212.0	6.57e-06	0.0	0.0	0.0	0.0	0.0	1.4696804914611564e-05	0.0	0.0	0.0	0	0	0	0	0	1	0	0	0	41438	912	3470
DRR	99693418	T	G		True	0.171628270693002	0.0167194539279765	0.0091783352423609	-0.0840210662837897	2.60534925227729	True	0.171628270693002							False			chr7	90766.0	SNV	DRRfull::99693418_T_G_RC	1.0	152228.0	6.57e-06	2.4117306579201234e-05	0.0	0.0	0.0	0.0	0.0	0.0	0.0	0.0	1	0	0	0	0	0	0	0	0	41464	912	3470
DRR	99693422	C	G		True	0.0779385131802193	0.454572988354543	0.407362143866682	-0.093175586420002	0.828545301020527	False	0.0779385131802193							False			chr7	90762.0	SNV	DRRfull::99693422_C_G_RC	1.0	152200.0	6.57e-06	0.0	0.0	0.0	0.0	0.0	0.0	0.0	0.0	0.00020712510356255177	0	0	0	0	0	0	0	0	1	41438	912	3470
DRR	99693423	T	A		True	-0.0226623288618236	0.797643808108691	0.77160795680544	-0.0970531942901673	-0.290272419243003	False	0.0226623288618236							False			chr7	90761.0	SNV	DRRfull::99693423_T_A_RC				0.0	0.0	0.0	0.0	0.0	0.0	0.0	0.0	0.0	0	0	0	0	0	0	0	0	0	0	0	0
DRR	99693428	A	C		True	-0.194121467373838	0.0771605772608205	0.0528904847099393	-0.101207465311035	-1.93581857381913	False	0.194121467373838							False			chr7	90756.0	SNV	DRRfull::99693428_A_C_RC	10.0	152202.0	6.57e-05	2.4125452352231604e-05	0.0	0.0	0.0	0.0	0.00013226735641643642	0.0	0.0	0.0	1	0	0	0	0	9	0	0	0	41450	912	3470
DRR	99693430	A	T		True	-0.0377490044730933	0.654789719432889	0.619815787831132	-0.0977802515467447	-0.496111747892263	False	0.0377490044730933							False			chr7	90754.0	SNV	DRRfull::99693430_A_T_RC	2.0	152154.0	1.31e-05	0.0	0.0	0.0	0.0	0.0	2.9395337899409152e-05	0.0	0.0	0.0	0	0	0	0	0	2	0	0	0	41412	912	3470
DRR	99693437	A	C		True	0.161708431615865	0.0336642772332177	0.0204782695335597	-0.0862919470099846	2.31747501100706	True	0.161708431615865							False			chr7	90747.0	SNV	DRRfull::99693437_A_C_RC	2.0	152214.0	1.31e-05	4.8267207259387974e-05	0.0	0.0	0.0	0.0	0.0	0.0	0.0	0.0	2	0	0	0	0	0	0	0	0	41436	912	3470
DRR	99693442	G	C		True	0.266084369202575	0.0008864211150355	0.0002741213922237	-0.0811981192715339	3.63862836851624	True	0.266084369202575							False			chr7	90742.0	SNV	DRRfull::99693442_G_C_RC	3.0	152248.0	1.97e-05	0.0	0.0	0.0	0.0	0.0	4.408782294330306e-05	0.0	0.0	0.0	0	0	0	0	0	3	0	0	0	41470	912	3470
DRR	99693446	C	T		True	0.068689967071182	0.523764064602339	0.48024657555526	-0.0934578391093027	0.705906558468276	False	0.068689967071182							False			chr7	90738.0	SNV	DRRfull::99693446_C_T_RC	1.0	152176.0	6.57e-06	0.0	0.0	0.0	0.00019245573518090838	0.0	0.0	0.0	0.0	0.0	0	0	0	1	0	0	0	0	0	41432	912	3470
DRR	99693447	G	A		True	0.0511123687637835	0.506271739256111	0.459615895834882	-0.09246842635163	0.739480047855895	False	0.0511123687637835							False			chr7	90737.0	SNV	DRRfull::99693447_G_A_RC	1.0	152222.0	6.57e-06	2.411614334635605e-05	0.0	0.0	0.0	0.0	0.0	0.0	0.0	0.0	1	0	0	0	0	0	0	0	0	41466	912	3472
DRR	99693447	G	T		True	0.230100745548365	0.0107136661614417	0.0054363113163398	-0.0858623302268587	2.77998687897636	True	0.230100745548365							False			chr7	90737.0	SNV	DRRfull::99693447_G_T_RC	1.0	152222.0	6.57e-06	0.0	0.0	0.0	0.0	0.0	0.0	6.541933795629989e-05	0.0	0.0	0	0	0	0	0	0	1	0	0	41466	912	3472
DRR	99693455	C	T		True	0.182439940916333	0.007684962607576	0.0036486469353476	-0.0822405863773366	2.90705523294268	True	0.182439940916333							False			chr7	90729.0	SNV	DRRfull::99693455_C_T_RC	1.0	152258.0	6.57e-06	0.0	0.0	0.0	0.0	0.0	1.4696372935159602e-05	0.0	0.0	0.0	0	0	0	0	0	1	0	0	0	41476	912	3472
DRR	99693462	G	A		True	-0.006320279916133	0.96272116298097	0.951294205556863	-0.0959317978054786	-0.0610816521882782	False	0.006320279916133							False			chr7	90722.0	SNV	DRRfull::99693462_G_A_RC	1.0	152226.0	6.57e-06	0.0	0.0	0.0	0.0	0.0	1.4698533086397977e-05	0.0	0.0	0.0	0	0	0	0	0	1	0	0	0	41466	912	3472
DRR	99693465	T	A		True	0.0793352616617539	0.434310072810485	0.384048669725592	-0.0929640390502219	0.87046149230494	False	0.0793352616617539							False			chr7	90719.0	SNV	DRRfull::99693465_T_A_RC	2.0	152250.0	1.31e-05	0.0	0.0	0.0	0.0	0.0	2.939620201070022e-05	0.0	0.0	0.0	0	0	0	0	0	2	0	0	0	41472	912	3470
DRR	99693471	T	C		True	0.173394899699049	0.0094078324653423	0.0046062087738322	-0.0817950972381905	2.83336848945282	True	0.173394899699049							False			chr7	90713.0	SNV	DRRfull::99693471_T_C_RC	13.0	152216.0	8.54e-05	0.00031366114944747384	0.0	0.0	0.0	0.0	0.0	0.0	0.0	0.0	13	0	0	0	0	0	0	0	0	41446	910	3472
DRR	99693472	C	G		True	0.28791296190241	0.0002258900537193	5.20869261280257e-05	-0.0793333711109154	4.04609475019606	True	0.28791296190241							False			chr7	90712.0	SNV	DRRfull::99693472_C_G_RC	1.0	152196.0	6.57e-06	0.0	0.0	0.0	0.0	0.0	0.0	6.546216286986122e-05	0.0	0.0	0	0	0	0	0	0	1	0	0	41454	912	3470
DRR	99693475	C	A		True	0.144925567729336	0.15964968368398	0.122224386915332	-0.0908405665435938	1.54550666511575	False	0.144925567729336							False			chr7	90709.0	SNV	DRRfull::99693475_C_A_RC	1.0	152206.0	6.57e-06	0.0	0.0	0.0	0.0	0.0	1.470155836518671e-05	0.0	0.0	0.0	0	0	0	0	0	1	0	0	0	41458	912	3470
DRR	99693492	C	A		True	0.236977900079989	0.0171708748026222	0.0094771000394294	-0.0874172782310036	2.59435617987645	True	0.236977900079989							False			chr7	90692.0	SNV	DRRfull::99693492_C_A_RC	3.0	152248.0	1.97e-05	7.233796296296296e-05	0.0	0.0	0.0	0.0	0.0	0.0	0.0	0.0	3	0	0	0	0	0	0	0	0	41472	912	3472
DRR	99693495	C	A		True	0.157140704159079	0.105724591849419	0.0765483691728735	-0.0897474545173573	1.77107780737792	False	0.157140704159079							False			chr7	90689.0	SNV	DRRfull::99693495_C_A_RC	1.0	152252.0	6.57e-06	0.0	0.0	0.0	0.0	0.0	0.0	0.0	0.0	0.00020703933747412008	0	0	0	0	0	0	0	0	1	41470	912	3472
DRR	99693495	C	T		True	0.0447712096716307	0.599790143264352	0.562414496354704	-0.0938921486713433	0.579259279854243	False	0.0447712096716307							False			chr7	90689.0	SNV	DRRfull::99693495_C_T_RC	34.0	152252.0	0.000223314	0.0	0.0	0.0	0.0	0.0	0.0	0.0022239665096807954	0.0	0.0	0	0	0	0	0	0	34	0	0	41470	912	3472
DRR	99693499	GC	G		True	0.187034130603089	0.0064072664285657	0.002870911663838	-0.0821968442595458	2.98124669101559	True	0.187034130603089							False			chr7	90685.0	indel	DRRfull::99693499_GC_G_RC	1.0	152250.0	6.57e-06	0.0	0.0	0.0	0.0	0.0	0.0	0.0	0.0	0.0	0	0	0	0	0	0	0	0	0	41466	912	3472
DRR	99693502	C	G		True	0.15768251621116	0.0954690230086926	0.067706517801417	-0.0895206135687031	1.82695905642892	False	0.15768251621116							False			chr7	90682.0	SNV	DRRfull::99693502_C_G_RC	1.0	152260.0	6.57e-06	2.4114980225716216e-05	0.0	0.0	0.0	0.0	0.0	0.0	0.0	0.0	1	0	0	0	0	0	0	0	0	41468	910	3472
DRR	99693503	C	G		True	0.157006419787178	0.193568837770415	0.149915331329609	-0.0919005860761053	1.43983279935788	False	0.157006419787178							False			chr7	90681.0	SNV	DRRfull::99693503_C_G_RC	2.0	152226.0	1.31e-05	4.8243921265920496e-05	0.0	0.0	0.0	0.0	0.0	0.0	0.0	0.0	2	0	0	0	0	0	0	0	0	41456	912	3472
DRR	99693521	G	A		True	0.22817848960486	0.0074180949078835	0.0034559077167291	-0.0848142930958587	2.92399043238841	True	0.22817848960486							False			chr7	90663.0	SNV	DRRfull::99693521_G_A_RC	3030.0	152262.0	0.019899909	0.005351460804165461	0.007675438596491228	0.005472350230414746	0.0	0.0481837003576134	0.027087007642563197	0.020075856657075595	0.012658227848101266	0.014693708609271524	222	7	19	0	512	1843	307	4	71	41484	912	3472
DRR	99693528	T	C		True	0.187372008751955	0.150507556898452	0.114332150047489	-0.0917621301367644	1.57901977451636	False	0.187372008751955							False			chr7	90656.0	SNV	DRRfull::99693528_T_C_RC	2.0	152244.0	1.31e-05	2.4112654320987653e-05	0.0	0.0	0.00019252984212552945	0.0	0.0	0.0	0.0	0.0	1	0	0	1	0	0	0	0	0	41472	912	3472
DRR	99693542	C	T		True	0.106831003776997	0.227664525657388	0.179699595919482	-0.0906130827613738	1.34168241731126	False	0.106831003776997							False			chr7	90642.0	SNV	DRRfull::99693542_C_T_RC	1.0	152242.0	6.57e-06	0.0	0.0	0.0	0.0	0.0	1.4694645271263151e-05	0.0	0.0	0.0	0	0	0	0	0	1	0	0	0	41462	910	3472
DRR	99693545	C	T		True	-0.109864815912009	0.104146334586724	0.0750966151471039	-0.104149567357741	-1.7798774934059	False	0.109864815912009							False			chr7	90639.0	SNV	DRRfull::99693545_C_T_RC	2.0	152216.0	1.31e-05	2.41196333815726e-05	0.0	0.0	0.0	0.0	1.4697668949704576e-05	0.0	0.0	0.0	1	0	0	0	0	1	0	0	0	41460	912	3472
DRR	99693547	G	T		True	0.179913329979189	0.0143162189808762	0.0077316078769123	-0.0843708393002257	2.66358177924613	True	0.179913329979189							False			chr7	90637.0	SNV	DRRfull::99693547_G_T_RC	38.0	152236.0	0.000249612	2.4120796951131264e-05	0.0	0.0	0.005001923816852636	0.0	0.0	0.0005234231876472127	0.0	0.0	1	0	0	26	0	0	8	0	0	41458	910	3472
DRR	99693565	G	A		False																					150.0	152156.0	0.00098583	0.0034025096525096524	0.0	0.0	0.0	0.0	2.939620201070022e-05	0.0003274823159549384	0.0	0.0	141	0	0	0	0	2	5	0	0	41440	912	3466
DRR	99693575	G	A		True	-0.224054659503078	0.0479345311659127	0.030439138485179	-0.101722474411758	-2.16433472313994	True	0.224054659503078							False			chr7	90609.0	SNV	DRRfull::99693575_G_A_RC	1.0	152186.0	6.57e-06	0.0	0.0	0.0	0.0	0.0	1.469594098110102e-05	0.0	0.0	0.0	0	0	0	0	0	1	0	0	0	41436	912	3466
DRR	99693576	C	A		True	0.0302533173986852	0.744393508326103	0.713469148929767	-0.0946133734015588	0.367201132679453	False	0.0302533173986852							False			chr7	90608.0	SNV	DRRfull::99693576_C_A_RC	8.0	152246.0	5.25e-05	4.82322866927121e-05	0.0	0.0	0.0	0.0	7.347322635631576e-05	6.543646119617851e-05	0.0	0.0	2	0	0	0	0	5	1	0	0	41466	912	3468
DRR	99693577	C	T		True	0.103416220071112	0.269601881386005	0.218401524090147	-0.0915711609564271	1.23079125065359	False	0.103416220071112							False			chr7	90607.0	SNV	DRRfull::99693577_C_T_RC	72.0	152198.0	0.000473068	0.0001688374336710082	0.0	0.0	0.0	0.000282539084573366	0.0007349050502675054	0.0006543646119617851	0.0031645569620253164	0.0	7	0	0	0	3	50	10	1	0	41460	912	3468
DRR	99693583	G	A		True	-0.0146579805192175	0.87738429243334	0.859159692887246	-0.0963544372424881	-0.177444034593613	False	0.0146579805192175							False			chr7	90601.0	SNV	DRRfull::99693583_G_A_RC	1.0	152184.0	6.57e-06	0.0	0.0	0.0	0.0	0.0	1.4697668949704576e-05	0.0	0.0	0.0	0	0	0	0	0	1	0	0	0	41446	912	3472
DRR	99693601	T	C		True	0.122293233712939	0.157156587562706	0.119849385767405	-0.0901160873078644	1.55540872779165	False	0.122293233712939							False			chr7	90583.0	SNV	DRRfull::99693601_T_C_RC	1.0	152232.0	6.57e-06	0.0	0.0	0.0	0.0	0.0	1.4697236919459142e-05	0.0	0.0	0.0	0	0	0	0	0	1	0	0	0	41466	912	3470
DRR	99693602	C	G		True	0.446096378722918	3.4855647704673e-08	1.50475100532191e-09	-0.0716621346975998	6.04396733265225	True	0.446096378722918							False			chr7	90582.0	SNV	DRRfull::99693602_C_G_RC	2.0	152226.0	1.31e-05	0.0	0.0	0.0	0.0	0.0	0.0	0.00013082155939298797	0.0	0.0	0	0	0	0	0	0	2	0	0	41456	912	3468
DRR	99693605	G	C		True	0.288243355525546	0.0002258900537193	5.19212082650305e-05	-0.0792398632550565	4.04684107229317	True	0.288243355525546							False			chr7	90579.0	SNV	DRRfull::99693605_G_C_RC	1.0	152186.0	6.57e-06	0.0	0.0	0.0	0.0	0.0	1.469810100535011e-05	0.0	0.0	0.0	0	0	0	0	0	1	0	0	0	41448	910	3466
DRR	99693607	C	T		True	0.235513736274232	0.0073342883627692	0.0033951008444866	-0.0851521328121352	2.92951186841342	True	0.235513736274232							False			chr7	90577.0	SNV	DRRfull::99693607_C_T_RC	1.0	152244.0	6.57e-06	2.4114980225716216e-05	0.0	0.0	0.0	0.0	0.0	0.0	0.0	0.0	1	0	0	0	0	0	0	0	0	41468	910	3470
DRR	99693609	C	T		False																					1.0	152228.0	6.57e-06	0.0	0.0	0.0	0.0	0.0	1.4696372935159602e-05	0.0	0.0	0.0	0	0	0	0	0	1	0	0	0	41468	912	3468
DRR	99693616	G	A		True	-0.0480432855715956	0.628184529868311	0.590903548867224	-0.0976681658067035	-0.537527475927255	False	0.0480432855715956							False			chr7	90568.0	SNV	DRRfull::99693616_G_A_RC	1.0	152202.0	6.57e-06	0.0	0.0	0.0	0.0	0.0	1.4698965192850424e-05	0.0	0.0	0.0	0	0	0	0	0	1	0	0	0	41460	912	3468
DRR	99693619	T	G		True	0.530118665407362	3.11602341054623e-07	1.7568084510498e-08	-0.078190916032007	5.63447991804073	True	0.530118665407362	3.0	2.0	1.0	NFKB1; YY2	IRF5		False	6.049083417	YY2(low_confidence_strengthened); NFKB1(low_confidence_strengthened); IRF5(low_confidence_weakened)	chr7	90565.0	SNV	DRRfull::99693619_T_G_RC				0.0	0.0	0.0	0.0	0.0	0.0	0.0	0.0	0.0	0	0	0	0	0	0	0	0	0	0	0	0
DRR	99693622	T	C		True	0.299432656042721	0.0147448131866378	0.008006827338738	-0.0889998389537444	2.6517923561135	True	0.299432656042721							False			chr7	90562.0	SNV	DRRfull::99693622_T_C_RC	19.0	152234.0	0.000124808	0.0003859327512181002	0.0	0.0	0.0003846153846153846	0.0	0.0	6.544502617801048e-05	0.0	0.0	16	0	0	2	0	0	1	0	0	41458	912	3470
DRR	99693625	C	T		True	0.327128384237414	0.0107136661614417	0.0054175225561693	-0.0889904565980857	2.7811109975351	True	0.327128384237414							False			chr7	90559.0	SNV	DRRfull::99693625_C_T_RC				0.0	0.0	0.0	0.0	0.0	0.0	0.0	0.0	0.0	0	0	0	0	0	0	0	0	0	0	0	0
DRR	99693626	C	T		True	0.122964350644041	0.25608654590281	0.205933097743803	-0.0920873783727605	1.26482933844737	False	0.122964350644041							False			chr7	90558.0	SNV	DRRfull::99693626_C_T_RC	2.0	152216.0	1.31e-05	0.0	0.0	0.0	0.0	0.0	1.4695509052433577e-05	6.542789845590159e-05	0.0	0.0	0	0	0	0	0	1	1	0	0	41450	910	3470
DRR	99693628	T	C		True	0.104882249459513	0.314287679520421	0.268590064397274	-0.0921608123438192	1.10631653950198	False	0.104882249459513							False			chr7	90556.0	SNV	DRRfull::99693628_T_C_RC				0.0	0.0	0.0	0.0	0.0	0.0	0.0	0.0	0.0	0	0	0	0	0	0	0	0	0	0	0	0
DRR	99693629	C	T		True	0.351119758233044	0.0003147754459124	8.31306073774714e-05	-0.0827810760217275	3.93522309172569	True	0.351119758233044							False			chr7	90555.0	SNV	DRRfull::99693629_C_T_RC	2.0	152244.0	1.31e-05	0.0	0.0	0.0	0.0	0.0	2.9391018104867154e-05	0.0	0.0	0.0	0	0	0	0	0	2	0	0	0	41466	912	3470
DRR	99693634	A	G		True	-0.015794652491047	0.847048309190653	0.824426840992683	-0.096790100754702	-0.221855014622021	False	0.015794652491047							False			chr7	90550.0	SNV	DRRfull::99693634_A_G_RC	3.0	152198.0	1.97e-05	4.8243921265920496e-05	0.0	0.0	0.0	0.0	1.4698533086397977e-05	0.0	0.0	0.0	2	0	0	0	0	1	0	0	0	41456	912	3468
DRR	99693635	T	C		True	-0.0721824236238987	0.458608769783554	0.412339635740109	-0.0984443768919878	-0.819784011184799	False	0.0721824236238987							False			chr7	90549.0	SNV	DRRfull::99693635_T_C_RC	2.0	152204.0	1.31e-05	2.4120796951131264e-05	0.0	0.0	0.0	0.0	1.4697668949704576e-05	0.0	0.0	0.0	1	0	0	0	0	1	0	0	0	41458	912	3470
DRR	99693647	A	G		True	-0.0407498603063722	0.758203864496176	0.728955644204038	-0.0966056035370198	-0.346515284805917	False	0.0407498603063722							False			chr7	90537.0	SNV	DRRfull::99693647_A_G_RC	6.0	152194.0	3.94e-05	7.23623908533938e-05	0.0	0.0	0.0	0.0	4.409689557855127e-05	0.0	0.0	0.0	3	0	0	0	0	3	0	0	0	41458	912	3470
DRR	99693650	T	A		True	0.0032753874798492	0.977326189163305	0.971526033738003	-0.0955798957402684	0.0356944204208566	False	0.0032753874798492							False			chr7	90534.0	SNV	DRRfull::99693650_T_A_RC	1.0	152194.0	6.57e-06	2.4125452352231604e-05	0.0	0.0	0.0	0.0	0.0	0.0	0.0	0.0	1	0	0	0	0	0	0	0	0	41450	912	3470
DRR	99693651	C	G		True	-0.295080209979541	0.0042091987234989	0.0016986677341123	-0.105035020482247	-3.13842746716564	True	0.295080209979541							False			chr7	90533.0	SNV	DRRfull::99693651_C_G_RC	1.0	152216.0	6.57e-06	0.0	0.0	0.0	0.0	0.0	1.4696372935159602e-05	0.0	0.0	0.0	0	0	0	0	0	1	0	0	0	41446	912	3472
DRR	99693654	G	A		True	0.134335090887548	0.282177472757	0.232775481977584	-0.0930400955871855	1.19324121044568	False	0.134335090887548							False			chr7	90530.0	SNV	DRRfull::99693654_G_A_RC	2.0	152224.0	1.31e-05	4.823693984853601e-05	0.0	0.0	0.0	0.0	0.0	0.0	0.0	0.0	2	0	0	0	0	0	0	0	0	41462	912	3470
DRR	99693661	T	G		True	-0.0298250867993652	0.708252937511793	0.672525044521583	-0.097513963872527	-0.422685325019558	False	0.0298250867993652							False			chr7	90523.0	SNV	DRRfull::99693661_T_G_RC	2.0	152238.0	1.31e-05	0.0	0.0	0.0	0.0	0.0	2.9397066172795955e-05	0.0	0.0	0.0	0	0	0	0	0	2	0	0	0	41460	912	3466
DRR	99693667	T	G		True	0.197027177782797	0.0830836436581255	0.0576901264569773	-0.0902849459098081	1.89804955273577	False	0.197027177782797							False			chr7	90517.0	SNV	DRRfull::99693667_T_G_RC	1.0	152246.0	6.57e-06	2.411614334635605e-05	0.0	0.0	0.0	0.0	0.0	0.0	0.0	0.0	1	0	0	0	0	0	0	0	0	41466	912	3472
DRR	99693673	A	G		True	0.256160190109408	0.0038671295168903	0.0015147213537968	-0.08423441273191	3.17186568046836	True	0.256160190109408							False			chr7	90511.0	SNV	DRRfull::99693673_A_G_RC	3.0	152218.0	1.97e-05	0.0	0.0	0.0	0.0003846153846153846	0.0	1.4699397324709688e-05	0.0	0.0	0.0	0	0	0	2	0	1	0	0	0	41464	912	3466
DRR	99693674	C	T		False																					3.0	152228.0	1.97e-05	2.4118469924268005e-05	0.0	0.0	0.0	0.0	2.939620201070022e-05	0.0	0.0	0.0	1	0	0	0	0	2	0	0	0	41462	912	3468
DRR	99693678	C	A		True	0.306229145752013	0.0006791411921186	0.0001954798090074	-0.0826072381832378	3.724815039197	True	0.306229145752013							False			chr7	90506.0	SNV	DRRfull::99693678_C_A_RC	1.0	152238.0	6.57e-06	0.0	0.0	0.0	0.0	0.0	0.0	0.0	0.0	0.00020695364238410596	0	0	0	0	0	0	0	0	1	41472	912	3470
DRR	99693678	C	T		True	0.144806814296712	0.148078157922277	0.112047270831396	-0.0906228982331382	1.58906090734031	False	0.144806814296712							False			chr7	90506.0	SNV	DRRfull::99693678_C_T_RC	1.0	152238.0	6.57e-06	0.0	0.0	0.0	0.0	0.0	1.4697236919459142e-05	0.0	0.0	0.0	0	0	0	0	0	1	0	0	0	41472	912	3470
DRR	99693682	GAGCA	G		True	0.179006180079657	0.0060172046366844	0.0026425705822828	-0.0804783552703743	3.00653455014677	True	0.179006180079657							False			chr7	90502.0	indel	DRRfull::99693682_GAGCA_G_RC	1.0	152244.0	6.57e-06	0.0	0.0	0.0	0.0	0.0	1.4696372935159602e-05	0.0	0.0	0.0	0	0	0	0	0	1	0	0	0	41468	912	3472
DRR	99693684	G	A		True	0.297724238481259	0.0013731252478672	0.0004441265638502	-0.0839842480500367	3.51239486617024	True	0.297724238481259							False			chr7	90500.0	SNV	DRRfull::99693684_G_A_RC	1.0	152238.0	6.57e-06	2.411614334635605e-05	0.0	0.0	0.0	0.0	0.0	0.0	0.0	0.0	1	0	0	0	0	0	0	0	0	41466	912	3472
DRR	99693687	A	G		True	0.34117953134983	4.0195499459552e-05	5.00952812255544e-06	-0.0778163425409904	4.56443782757425	True	0.34117953134983							False			chr7	90497.0	SNV	DRRfull::99693687_A_G_RC	1.0	152220.0	6.57e-06	0.0	0.0	0.0	0.0	0.0	1.4696804914611564e-05	0.0	0.0	0.0	0	0	0	0	0	1	0	0	0	41454	912	3470
DRR	99693690	C	G		True	0.336787679462619	2.6871453336963e-05	2.87675429588374e-06	-0.0769163253807905	4.67948190067718	True	0.336787679462619							False			chr7	90494.0	SNV	DRRfull::99693690_C_G_RC	1.0	152256.0	6.57e-06	0.0	0.0	0.0	0.0	0.0	1.4694645271263151e-05	0.0	0.0	0.0	0	0	0	0	0	1	0	0	0	41468	912	3470
DRR	99693693	C	T		True	0.161594584134572	0.0871748768909295	0.0615656400594695	-0.0896688087180351	1.86941528504123	False	0.161594584134572							False			chr7	90491.0	SNV	DRRfull::99693693_C_T_RC	1.0	152200.0	6.57e-06	0.0	0.0	0.0	0.0	0.0	1.4698533086397977e-05	0.0	0.0	0.0	0	0	0	0	0	1	0	0	0	41448	912	3472
DRR	99693694	G	C		True	0.148085548142189	0.0871748768909295	0.0614193569980209	-0.0885802049891512	1.87046857524001	False	0.148085548142189							False			chr7	90490.0	SNV	DRRfull::99693694_G_C_RC	1.0	152222.0	6.57e-06	2.412661648330438e-05	0.0	0.0	0.0	0.0	0.0	0.0	0.0	0.0	1	0	0	0	0	0	0	0	0	41448	912	3472
DRR	99693711	C	A		True	0.0086384177710522	0.900543461424958	0.887182282472065	-0.0946820245208986	0.141870589262742	False	0.0086384177710522							False			chr7	90473.0	SNV	DRRfull::99693711_C_A_RC	1.0	152230.0	6.57e-06	2.4123124427075796e-05	0.0	0.0	0.0	0.0	0.0	0.0	0.0	0.0	1	0	0	0	0	0	0	0	0	41454	912	3468
DRR	99693711	C	G		True	0.173188912858957	0.0603425309153723	0.0404670978838995	-0.0886195986991802	2.04895433613559	False	0.173188912858957							False			chr7	90473.0	SNV	DRRfull::99693711_C_G_RC	3.0	152230.0	1.97e-05	7.236937328122738e-05	0.0	0.0	0.0	0.0	0.0	0.0	0.0	0.0	3	0	0	0	0	0	0	0	0	41454	912	3468
DRR	99693712	G	A		True	0.261276878746531	0.002871354637623	0.0010650425213735	-0.0835529342876303	3.2727753722651	True	0.261276878746531							False			chr7	90472.0	SNV	DRRfull::99693712_G_A_RC	6.0	152258.0	3.94e-05	4.8225308641975306e-05	0.0	0.0	0.0	0.0	5.878203620973431e-05	0.0	0.0	0.0	2	0	0	0	0	4	0	0	0	41472	912	3472
DRR	99693714	T	G		True	0.138077903070929	0.0871748768909295	0.0612827457687813	-0.0884556528415003	1.87145410217054	False	0.138077903070929							False			chr7	90470.0	SNV	DRRfull::99693714_T_G_RC	38178.0	152080.0	0.251038927	0.5857660705654906	0.0668859649122807	0.09919261822376009	0.2792983808789514	0.06764650461654419	0.08579324944137363	0.22049770792403406	0.2120253164556962	0.3360995850622407	24239	61	344	1449	718	5836	3367	67	1620	41380	912	3468
DRR	99693715	C	G		True	0.0501066360037128	0.593060999886404	0.552585026600388	-0.0936967316813045	0.593891387768044	False	0.0501066360037128							False			chr7	90469.0	SNV	DRRfull::99693715_C_G_RC	1.0	152218.0	6.57e-06	0.0	0.0	0.0	0.0	0.0	1.4696804914611564e-05	0.0	0.0	0.0	0	0	0	0	0	1	0	0	0	41456	912	3470
DRR	99693715	C	T		True	0.132256141119464	0.0813274618125854	0.0562293727072178	-0.087986634637197	1.90925810078714	False	0.132256141119464							False			chr7	90469.0	SNV	DRRfull::99693715_C_T_RC	15.0	152218.0	9.85e-05	4.8243921265920496e-05	0.0	0.0	0.0	0.0	0.00014696804914611562	0.00019630938358853554	0.0	0.0	2	0	0	0	0	10	3	0	0	41456	912	3470
DRR	99693716	G	A		False																					41.0	152238.0	0.000269315	7.235540977280401e-05	0.0	0.0	0.0	9.412650602409639e-05	0.00048502307534025103	6.541077969649399e-05	0.0	0.0006211180124223603	3	0	0	0	1	33	1	0	3	41462	912	3470
DRR	99693717	AG	A		True	0.14372744927806	0.0964542189759177	0.0686914319116328	-0.0890800777053446	1.82044780407815	False	0.14372744927806							False			chr7	90467.0	indel	DRRfull::99693717_AG_A_RC	1.0	152228.0	6.57e-06	0.0	0.0	0.0	0.00019238168526356292	0.0	0.0	0.0	0.0	0.0	0	0	0	1	0	0	0	0	0	41468	912	3468
DRR	99693722	C	T		True	0.194567324024546	0.0572385277629889	0.0382156342631232	-0.0893943556697932	2.07253982463233	False	0.194567324024546							False			chr7	90462.0	SNV	DRRfull::99693722_C_T_RC	2.0	152222.0	1.31e-05	0.0	0.0	0.0	0.0	0.0	1.4698533086397977e-05	0.0	0.0	0.00020703933747412008	0	0	0	0	0	1	0	0	1	41466	912	3472
DRR	99693723	G	A		True	-0.0251402789407581	0.731785348627114	0.699213300468637	-0.0973831858875683	-0.386382866854475	False	0.0251402789407581							False			chr7	90461.0	SNV	DRRfull::99693723_G_A_RC	4.0	152220.0	2.63e-05	2.4118469924268005e-05	0.0	0.0	0.00019245573518090838	0.0	1.4697668949704576e-05	0.0	0.0	0.00020721094073767094	1	0	0	1	0	1	0	0	1	41462	912	3472
DRR	99693724	G	T		True	-0.0961284876326459	0.280720777045565	0.230740816740716	-0.0999945429624292	-1.19845417612935	False	0.0961284876326459							False			chr7	90460.0	SNV	DRRfull::99693724_G_T_RC	6.0	152230.0	3.94e-05	7.23589001447178e-05	0.0	0.0	0.0	0.0	4.409041474383469e-05	0.0	0.0	0.0	3	0	0	0	0	3	0	0	0	41460	912	3472
DRR	99693725	G	A		True	0.312645300230194	0.0008920834890323	0.0002805959935828	-0.0835576241066695	3.63261072197476	True	0.312645300230194							False			chr7	90459.0	SNV	DRRfull::99693725_G_A_RC	3.0	152270.0	1.97e-05	0.0	0.0	0.0	0.0	0.0	4.408782294330306e-05	0.0	0.0	0.0	0	0	0	0	0	3	0	0	0	41480	912	3472
DRR	99693729	G	GT		True	0.247715697227582	0.0014854027428151	0.0004936650065142	-0.0814550596931656	3.48419318776111	True	0.247715697227582							False			chr7	90455.0	indel	DRRfull::99693729_G_GT_RC	2.0	152224.0	1.31e-05	4.823461315840247e-05	0.0	0.0	0.0	0.0	0.0	0.0	0.0	0.0	2	0	0	0	0	0	0	0	0	41464	912	3472
DRR	99693732	T	C		True	0.3109793167182	0.0006153600403982	0.00017346944759	-0.08268506344949	3.7548433293139	True	0.3109793167182							False			chr7	90452.0	SNV	DRRfull::99693732_T_C_RC	1.0	152218.0	6.57e-06	0.0	0.0	0.0	0.00019238168526356292	0.0	0.0	0.0	0.0	0.0	0	0	0	1	0	0	0	0	0	41456	912	3472
DRR	99693732	T	G		True	-0.101252037876603	0.31119015636832	0.265019510022872	-0.099282286183646	-1.11460674745227	False	0.101252037876603							False			chr7	90452.0	SNV	DRRfull::99693732_T_G_RC	1.0	152218.0	6.57e-06	0.0	0.0	0.0	0.0	0.0	1.4698533086397977e-05	0.0	0.0	0.0	0	0	0	0	0	1	0	0	0	41456	912	3472
DRR	99693735	C	T		True	-0.0024311399539183	0.978297738161972	0.975394777514607	-0.0959346069974658	-0.0308429779266389	False	0.0024311399539183							False			chr7	90449.0	SNV	DRRfull::99693735_C_T_RC	1.0	152224.0	6.57e-06	2.41196333815726e-05	0.0	0.0	0.0	0.0	0.0	0.0	0.0	0.0	1	0	0	0	0	0	0	0	0	41460	912	3472
DRR	99693737	T	C		True	0.118845711332838	0.271104807689555	0.220423493492398	-0.0920996258963831	1.22540432050424	False	0.118845711332838							False			chr7	90447.0	SNV	DRRfull::99693737_T_C_RC	1.0	152272.0	6.57e-06	2.4108003857280618e-05	0.0	0.0	0.0	0.0	0.0	0.0	0.0	0.0	1	0	0	0	0	0	0	0	0	41480	912	3472
DRR	99693740	T	G		True	0.16305761797929	0.0189386264679247	0.0106775638839932	-0.0841644914331967	2.55308735010161	True	0.16305761797929							False			chr7	90444.0	SNV	DRRfull::99693740_T_G_RC	1.0	152258.0	6.57e-06	0.0	0.0	0.0	0.0	0.0	1.4695509052433577e-05	0.0	0.0	0.0	0	0	0	0	0	1	0	0	0	41470	912	3472
DRR	99693741	C	T		True	0.181067313541113	0.112860326805033	0.0827195867087334	-0.0908224201219246	1.73512326466589	False	0.181067313541113							False			chr7	90443.0	SNV	DRRfull::99693741_C_T_RC	1.0	152242.0	6.57e-06	0.0	0.0	0.0	0.0	0.0	1.4696804914611564e-05	0.0	0.0	0.0	0	0	0	0	0	1	0	0	0	41468	912	3472
DRR	99693751	C	A		False																								0.0	0.0	0.0	0.0	0.0	0.0	0.0	0.0	0.0	0	0	0	0	0	0	0	0	0	0	0	0
DRR	99693751	C	T		True	0.026974079460321	0.845257809623328	0.820175975509876	-0.0952011873426954	0.227318764365179	False	0.026974079460321							False			chr7	90433.0	SNV	DRRfull::99693751_C_T_RC	41.0	152232.0	0.000269326	0.0004341324586368241	0.0	0.0	0.0	0.0	0.0001763461086292029	0.0006543646119617851	0.0	0.0	18	0	0	0	0	12	10	0	0	41462	912	3468
DRR	99693754	A	AG		True	0.299725442461401	0.0107136661614417	0.0054275781193114	-0.0881489303667919	2.78050894314284	True	0.299725442461401							False			chr7	90430.0	indel	DRRfull::99693754_A_AG_RC	1.0	152216.0	6.57e-06	0.0	0.0	0.0	0.0	0.0	1.4697236919459142e-05	0.0	0.0	0.0	0	0	0	0	0	1	0	0	0	41458	912	3472
DRR	99693778	C	T		True	0.104387441195913	0.146337270893029	0.110295747201274	-0.0885511913610146	1.59686806725801	False	0.104387441195913							False			chr7	90406.0	SNV	DRRfull::99693778_C_T_RC	15.0	152214.0	9.85e-05	2.4114980225716216e-05	0.0	0.0	0.0	0.0	0.00020579761274769213	0.0	0.0	0.0	1	0	0	0	0	14	0	0	0	41468	912	3468
DRR	99693781	C	G		True	0.257960634319379	2.88712135945742e-05	3.25550776437335e-06	-0.0716509289698269	4.65405621459343	True	0.257960634319379							False			chr7	90403.0	SNV	DRRfull::99693781_C_G_RC	1.0	152210.0	6.57e-06	0.0	0.0	0.0	0.0001928268414963363	0.0	0.0	0.0	0.0	0.0	0	0	0	1	0	0	0	0	0	41470	912	3468
DRR	99693781	C	T		True	0.265866713987409	0.0001896491361441	4.10812668798932e-05	-0.0775340348337997	4.10134917961381	True	0.265866713987409							False			chr7	90403.0	SNV	DRRfull::99693781_C_T_RC				0.0	0.0	0.0	0.0	0.0	0.0	0.0	0.0	0.0	0	0	0	0	0	0	0	0	0	0	0	0
DRR	99693782	T	C		True	0.261245956094347	6.30857400628114e-05	1.02958922951176e-05	-0.0739884977506797	4.41090893517443	True	0.261245956094347							False			chr7	90402.0	SNV	DRRfull::99693782_T_C_RC	2.0	152238.0	1.31e-05	4.821833261005834e-05	0.0	0.0	0.0	0.0	0.0	0.0	0.0	0.0	2	0	0	0	0	0	0	0	0	41478	912	3470
DRR	99693784	T	A		True	0.260397080307494	0.0002258900537193	5.22831578341611e-05	-0.0777347851369584	4.04521391120707	True	0.260397080307494							False			chr7	90400.0	SNV	DRRfull::99693784_T_A_RC	4.0	152238.0	2.63e-05	0.0	0.0	0.0	0.0	0.0	5.8787219658446256e-05	0.0	0.0	0.0	0	0	0	0	0	4	0	0	0	41468	912	3468
DRR	99693785	C	G		True	0.283276780171504	0.0001612087649456	3.3485500137085e-05	-0.0782118718646166	4.14840473199437	True	0.283276780171504							False			chr7	90399.0	SNV	DRRfull::99693785_C_G_RC	1.0	152202.0	6.57e-06	0.0	0.0	0.0	0.0	0.0	1.469810100535011e-05	0.0	0.0	0.0	0	0	0	0	0	1	0	0	0	41454	912	3470
DRR	99693785	C	T		True	0.250029756252846	2.38655473517173e-05	2.33698238162217e-06	-0.0700769734313787	4.72191404247689	True	0.250029756252846							False			chr7	90399.0	SNV	DRRfull::99693785_C_T_RC	3.0	152202.0	1.97e-05	0.0	0.0	0.0	0.0	0.0	4.409430301605033e-05	0.0	0.0	0.0	0	0	0	0	0	3	0	0	0	41454	912	3470
DRR	99693788	C	T		True	0.0729065864900436	0.307113135633426	0.25972475862174	-0.0906242211613563	1.127043188977	False	0.0729065864900436							False			chr7	90396.0	SNV	DRRfull::99693788_C_T_RC	3.0	152192.0	1.97e-05	0.0	0.0	0.0	0.0	0.00018825301204819278	1.4698533086397977e-05	0.0	0.0	0.0	0	0	0	0	2	1	0	0	0	41450	912	3466
DRR	99693794	C	T		True	0.136874279114108	0.127140827121033	0.0939408485256296	-0.0899428600516591	1.67496944359258	False	0.136874279114108							False			chr7	90390.0	SNV	DRRfull::99693794_C_T_RC	1.0	152206.0	6.57e-06	0.0	0.0	0.0	0.0	0.0	0.0	0.0	0.0031645569620253164	0.0	0	0	0	0	0	0	0	1	0	41458	912	3472
DRR	99693796	A	G		True	0.288197530801067	0.0001571185766759	3.18797807188548e-05	-0.0784516427896276	4.15964328210343	True	0.288197530801067							False			chr7	90388.0	SNV	DRRfull::99693796_A_G_RC	3.0	152188.0	1.97e-05	4.8243921265920496e-05	0.0	0.0	0.0	0.0	1.4697236919459142e-05	0.0	0.0	0.0	2	0	0	0	0	1	0	0	0	41456	912	3472
DRR	99693798	C	A		True	0.181446532751333	0.0070138984113506	0.0032051642591929	-0.0820854306762206	2.94735818732499	True	0.181446532751333							False			chr7	90386.0	SNV	DRRfull::99693798_C_A_RC	19.0	152216.0	0.000124823	0.00038587690526721975	0.0	0.0	0.00038580246913580245	0.0	0.0	6.543646119617851e-05	0.0	0.0	16	0	0	2	0	0	1	0	0	41464	912	3472
DRR	99693805	G	A		True	0.26152488250633	0.0001571185766759	3.10283259576258e-05	-0.0767452817231443	4.1658228164978	True	0.26152488250633							False			chr7	90379.0	SNV	DRRfull::99693805_G_A_RC	1.0	152184.0	6.57e-06	2.4133603629693987e-05	0.0	0.0	0.0	0.0	0.0	0.0	0.0	0.0	1	0	0	0	0	0	0	0	0	41436	912	3472
DRR	99693810	T	C		True	0.352560301791151	8.33555772617131e-12	2.22611333933358e-13	-0.0514549222923626	7.33466324869365	True	0.352560301791151							False			chr7	90374.0	SNV	DRRfull::99693810_T_C_RC	1.0	152222.0	6.57e-06	0.0	0.0	0.0	0.0	0.0	0.0	0.0	0.0	0.0	0	0	0	0	0	0	0	0	0	41462	912	3472
DRR	99693813	A	C		True	0.136740250698338	0.0557019442514461	0.0370244377220295	-0.0858398297868004	2.08550003396104	False	0.136740250698338							False			chr7	90371.0	SNV	DRRfull::99693813_A_C_RC	2.0	152208.0	1.31e-05	0.0	0.0	0.0	0.0	0.0	2.9394473838918284e-05	0.0	0.0	0.0	0	0	0	0	0	2	0	0	0	41462	912	3472
DRR	99693814	G	T		True	0.132548616047179	0.0226539138488796	0.0131083477760579	-0.0825579429441733	2.48082085023183	True	0.132548616047179							False			chr7	90370.0	SNV	DRRfull::99693814_G_T_RC	1.0	152220.0	6.57e-06	0.0	0.0	0.0	0.0	0.0	1.4696372935159602e-05	0.0	0.0	0.0	0	0	0	0	0	1	0	0	0	41464	912	3470
DRR	99693817	T	C		True	0.198665106526751	5.48287612661869e-05	8.11118642241654e-06	-0.0668450222858093	4.46227433821057	True	0.198665106526751							False			chr7	90367.0	SNV	DRRfull::99693817_T_C_RC	1.0	152208.0	6.57e-06	0.0	0.0	0.0	0.0	0.0	1.469810100535011e-05	0.0	0.0	0.0	0	0	0	0	0	1	0	0	0	41460	912	3470
DRR	99693819	G	A		True	0.256299019385758	2.6871453336963e-05	2.87469004740526e-06	-0.0703448695960197	4.67962908800128	True	0.256299019385758							False			chr7	90365.0	SNV	DRRfull::99693819_G_A_RC	1.0	152196.0	6.57e-06	0.0	0.0	0.0	0.0	0.0	0.0	6.542789845590159e-05	0.0	0.0	0	0	0	0	0	0	1	0	0	41460	912	3470
DRR	99693833	C	T		True	-0.276920212497957	4.28193778632713e-06	2.92239077405116e-07	-0.123481771409466	-5.12845408398411	True	0.276920212497957							False			chr7	90351.0	SNV	DRRfull::99693833_C_T_RC	4.0	152166.0	2.63e-05	0.0	0.0	0.0	0.0003853564547206166	0.0	1.4697236919459142e-05	6.546216286986122e-05	0.0	0.0	0	0	0	2	0	1	1	0	0	41438	912	3472
DRR	99693834	G	A		True	-0.01208917020865	0.852072178000067	0.831844945287899	-0.0969383443796185	-0.212336067289067	False	0.01208917020865							False			chr7	90350.0	SNV	DRRfull::99693834_G_A_RC	27.0	152118.0	0.000177494	0.0001931154347511225	0.0	0.0	0.0	0.0	5.880277549100318e-05	0.0009162303664921466	0.0	0.0	8	0	0	0	0	4	14	0	0	41426	912	3470
DRR	99693835	G	A		True	-0.286555401738982	1.63866927025441e-05	1.45875602693271e-06	-0.119302105521472	-4.81686226299562	True	0.286555401738982							False			chr7	90349.0	SNV	DRRfull::99693835_G_A_RC	2870.0	152144.0	0.018863708	0.06517119814555464	0.0	0.006340057636887608	0.0	0.0	0.00019105284815707483	0.0068717277486911	0.006329113924050633	0.00020703933747412008	2699	0	22	0	0	13	105	2	1	41414	912	3470
DRR	99693836	C	A		True	-0.43964641383526	3.993174616329989e-11	1.18491828377744e-12	-0.128837084139145	-7.10729908928896	True	0.43964641383526							False			chr7	90348.0	SNV	DRRfull::99693836_C_A_RC	1.0	152194.0	6.57e-06	0.0	0.0	0.0	0.0	0.0	0.0	6.541933795629989e-05	0.0	0.0	0	0	0	0	0	0	1	0	0	41438	912	3472
DRR	99693837	C	A		True	-0.301329189863601	2.21791599046207e-07	1.18464355573642e-08	-0.128054452700753	-5.70201648744306	True	0.301329189863601							False			chr7	90347.0	SNV	DRRfull::99693837_C_A_RC	1.0	152188.0	6.57e-06	0.0	0.0	0.0	0.0	0.0	1.4698533086397977e-05	0.0	0.0	0.0	0	0	0	0	0	1	0	0	0	41454	912	3472
DRR	99693838	A	G		True	-0.455554351443181	9.47714164224921e-18	1.12488328097914e-19	-0.148531471549446	-9.07652115490757	True	0.455554351443181							False			chr7	90346.0	SNV	DRRfull::99693838_A_G_RC	2.0	152218.0	1.31e-05	2.4123124427075796e-05	0.0	0.0	0.0	0.0	1.469594098110102e-05	0.0	0.0	0.0	1	0	0	0	0	1	0	0	0	41454	912	3472
DRR	99693853	C	T		True	0.0321989726605636	0.571947091251974	0.531214954189519	-0.092215050510779	0.626152880352695	False	0.0321989726605636							False			chr7	90331.0	SNV	DRRfull::99693853_C_T_RC				0.0	0.0	0.0	0.0	0.0	0.0	0.0	0.0	0.0	0	0	0	0	0	0	0	0	0	0	0	0
DRR	99693876	A	G		True	0.194185747397585	0.0053323201162351	0.0022901758653116	-0.0822333979195494	3.04978441683055	True	0.194185747397585							False			chr7	90308.0	SNV	DRRfull::99693876_A_G_RC				0.0	0.0	0.0	0.0	0.0	0.0	0.0	0.0	0.0	0	0	0	0	0	0	0	0	0	0	0	0
DRR	99693880	A	G		True	0.0637275328085305	0.308964797631905	0.262207513717284	-0.0904587778707068	1.12119003951517	False	0.0637275328085305							False			chr7	90304.0	SNV	DRRfull::99693880_A_G_RC	2.0	152210.0	1.31e-05	4.824857666698833e-05	0.0	0.0	0.0	0.0	0.0	0.0	0.0	0.0	2	0	0	0	0	0	0	0	0	41452	912	3472
DRR	99693887	C	T		True	0.0528669869147393	0.377147157454678	0.329024523120698	-0.0901841496686367	0.976081549382064	False	0.0528669869147393							False			chr7	90297.0	SNV	DRRfull::99693887_C_T_RC	9.0	152130.0	5.92e-05	0.00016900048285852244	0.0	0.0	0.0003853564547206166	0.0	0.0	0.0	0.0	0.0	7	0	0	2	0	0	0	0	0	41420	910	3468
DRR	99693893	A	G		True	0.0444576087544766	0.507290548653084	0.463636465831305	-0.091956298495444	0.732872619297957	False	0.0444576087544766							False			chr7	90291.0	SNV	DRRfull::99693893_A_G_RC	1.0	152222.0	6.57e-06	2.4121960632960248e-05	0.0	0.0	0.0	0.0	0.0	0.0	0.0	0.0	1	0	0	0	0	0	0	0	0	41456	912	3470
DRR	99693894	T	C		True	0.241779975118033	7.56671107311286e-05	1.27982946933956e-05	-0.072683676589534	4.36356906663014	True	0.241779975118033							False			chr7	90290.0	SNV	DRRfull::99693894_T_C_RC	4.0	152202.0	2.63e-05	9.651578033008396e-05	0.0	0.0	0.0	0.0	0.0	0.0	0.0	0.0	4	0	0	0	0	0	0	0	0	41444	912	3472
DRR	99693919	A	G		True	0.184185774700768	0.0022569492727913	0.0007902671044195	-0.0778172431697232	3.3562018706685	True	0.184185774700768							False			chr7	90265.0	SNV	DRRfull::99693919_A_G_RC	10.0	152226.0	6.57e-05	4.8243921265920496e-05	0.0	0.0	0.0	0.0	0.00010288368264793204	0.0	0.0	0.0	2	0	0	0	0	7	0	0	0	41456	912	3472
DRR	99693933	G	T		True	0.245858098847175	0.0003016345552975	7.69749903726704e-05	-0.0772562106433998	3.95366087196078	True	0.245858098847175							False			chr7	90251.0	SNV	DRRfull::99693933_G_T_RC				0.0	0.0	0.0	0.0	0.0	0.0	0.0	0.0	0.0	0	0	0	0	0	0	0	0	0	0	0	0
DRR	99693934	C	G		True	0.28383330656751	3.39681342383031e-05	3.93103037179176e-06	-0.0743749191064557	4.61504705322596	True	0.28383330656751							False			chr7	90250.0	SNV	DRRfull::99693934_C_G_RC	1.0	152138.0	6.57e-06	0.0	0.0	0.0	0.0	0.0	0.0	6.552221202987813e-05	0.0	0.0	0	0	0	0	0	0	1	0	0	41432	912	3468
DRR	99693938	C	A		True	0.231846106038848	0.0011701117523319	0.0003749913034179	-0.0793786656134843	3.55711021281986	True	0.231846106038848							False			chr7	90246.0	SNV	DRRfull::99693938_C_A_RC	1.0	152090.0	6.58e-06	0.0	0.0	0.0	0.0	0.0	0.0	0.0	0.0	0.00020695364238410596	0	0	0	0	0	0	0	0	1	41416	912	3470
DRR	99693944	G	A		True	0.143232497176419	0.04756274378022	0.0300084562209566	-0.0859643125303664	2.16998489971595	True	0.143232497176419							False			chr7	90240.0	SNV	DRRfull::99693944_G_A_RC	3.0	152224.0	1.97e-05	0.0	0.0	0.0	0.00019223375624759708	0.0	0.0	0.0	0.0	0.0004137360364087712	0	0	0	1	0	0	0	0	2	41450	912	3472
DRR	99693966	C	T		True	0.217492607851453	9.4253808356474e-05	1.62847193171343e-05	-0.0714388716486419	4.3105943937088	True	0.217492607851453							False			chr7	90218.0	SNV	DRRfull::99693966_C_T_RC				0.0	0.0	0.0	0.0	0.0	0.0	0.0	0.0	0.0	0	0	0	0	0	0	0	0	0	0	0	0
DRR	99693967	A	G		True	0.251542012490133	4.29739380397719e-06	3.06045849541402e-07	-0.065289084509068	5.11975457140417	True	0.251542012490133							False			chr7	90217.0	SNV	DRRfull::99693967_A_G_RC	2.0	152250.0	1.31e-05	4.82322866927121e-05	0.0	0.0	0.0	0.0	0.0	0.0	0.0	0.0	2	0	0	0	0	0	0	0	0	41466	912	3472
DRR	99693972	G	A		True	0.14902696974083	0.0134738245296836	0.0071967015292078	-0.0817147780784807	2.68761346076415	True	0.14902696974083							False			chr7	90212.0	SNV	DRRfull::99693972_G_A_RC				0.0	0.0	0.0	0.0	0.0	0.0	0.0	0.0	0.0	0	0	0	0	0	0	0	0	0	0	0	0
DRR	99693982	GAAAAC	G		True	0.228028727551357	0.0002281900271289	5.34926176355725e-05	-0.0750167180601266	4.03985310623912	True	0.228028727551357							False			chr7	90202.0	indel	DRRfull::99693982_GAAAAC_G_RC	7.0	152226.0	4.6e-05	0.0001688374336710082	0.0	0.0	0.0	0.0	0.0	0.0	0.0	0.0	7	0	0	0	0	0	0	0	0	41460	912	3470
DRR	99693987	C	CAG		True	0.157867660775344	0.0019503716319644	0.0006655570850917	-0.0744993132756518	3.40340921773287	True	0.157867660775344							False			chr7	90197.0	indel	DRRfull::99693987_C_CAG_RC	1.0	152158.0	6.57e-06	0.0	0.0	0.0	0.0	0.0	1.4699397324709688e-05	0.0	0.0	0.0	0	0	0	0	0	1	0	0	0	41416	912	3472
DRR	99693987	C	G		True	0.192282343406515	0.0009593410861633	0.0003045979116304	-0.0758582829430739	3.6113831432656	True	0.192282343406515							False			chr7	90197.0	SNV	DRRfull::99693987_C_G_RC	1.0	152158.0	6.57e-06	2.4145257871354065e-05	0.0	0.0	0.0	0.0	0.0	0.0	0.0	0.0	1	0	0	0	0	0	0	0	0	41416	912	3472
DRR	99693995	G	A		True	0.21584085909025	6.99309124295902e-06	5.20532781383603e-07	-0.0621675513672292	5.01865097483248	True	0.21584085909025							False			chr7	90189.0	SNV	DRRfull::99693995_G_A_RC	1.0	152220.0	6.57e-06	0.0	0.0	0.0	0.00019223375624759708	0.0	0.0	0.0	0.0	0.0	0	0	0	1	0	0	0	0	0	41456	912	3470
DRR	99694008	G	A		True	0.0671276903040639	0.248656353522741	0.198482371209547	-0.0887579493996593	1.28588906813375	False	0.0671276903040639							False			chr7	90176.0	SNV	DRRfull::99694008_G_A_RC				0.0	0.0	0.0	0.0	0.0	0.0	0.0	0.0	0.0	0	0	0	0	0	0	0	0	0	0	0	0
DRR	99694011	A	G		True	0.210199811511516	0.0001142947051497	2.10393141188173e-05	-0.0710035921328193	4.25360608491002	True	0.210199811511516							False			chr7	90173.0	SNV	DRRfull::99694011_A_G_RC				0.0	0.0	0.0	0.0	0.0	0.0	0.0	0.0	0.0	0	0	0	0	0	0	0	0	0	0	0	0
DRR	99694024	CTT	C		True	0.268919322194667	5.7821133271274e-05	9.09261114449628e-06	-0.0746256061770304	4.43774352901317	True	0.268919322194667							False			chr7	90160.0	indel	DRRfull::99694024_CTT_C_RC	6.0	152174.0	3.94e-05	0.0	0.0010964912280701754	0.0	0.0	9.43040362127499e-05	5.8790675798818305e-05	0.0	0.0	0.0	0	1	0	0	1	4	0	0	0	41438	912	3470
DRR	99694027	G	T		True	0.0631265321786845	0.408456590769937	0.357551021593862	-0.091781402666345	0.920042442262232	False	0.0631265321786845							False			chr7	90157.0	SNV	DRRfull::99694027_G_T_RC				0.0	0.0	0.0	0.0	0.0	0.0	0.0	0.0	0.0	0	0	0	0	0	0	0	0	0	0	0	0
DRR	99694036	C	G		True	0.170015027067481	0.009758256253808	0.0048067375018757	-0.0823536653085269	2.81972049005855	True	0.170015027067481							False			chr7	90148.0	SNV	DRRfull::99694036_C_G_RC	1.0	152150.0	6.57e-06	2.4135933577910794e-05	0.0	0.0	0.0	0.0	0.0	0.0	0.0	0.0	1	0	0	0	0	0	0	0	0	41432	912	3466
DRR	99694043	C	T		True	0.200016906782888	0.0003951881509848	0.0001067125274172	-0.0740839477589892	3.87483032719414	True	0.200016906782888							False			chr7	90141.0	SNV	DRRfull::99694043_C_T_RC	1.0	152166.0	6.57e-06	2.413127413127413e-05	0.0	0.0	0.0	0.0	0.0	0.0	0.0	0.0	1	0	0	0	0	0	0	0	0	41440	912	3470
DRR	99694044	T	A		True	0.21283246162534	0.0002670912572447	6.34044527583901e-05	-0.0739988775451398	3.99980236828109	True	0.21283246162534							False			chr7	90140.0	SNV	DRRfull::99694044_T_A_RC	1.0	152216.0	6.57e-06	0.0	0.0	0.0	0.0	0.0	1.469810100535011e-05	0.0	0.0	0.0	0	0	0	0	0	1	0	0	0	41466	912	3470
DRR	99694048	G	A		True	0.16449176609679	0.0040640933656693	0.0016223309234015	-0.0785524045403031	3.15187882660579	True	0.16449176609679							False			chr7	90136.0	SNV	DRRfull::99694048_G_A_RC	2.0	152202.0	1.31e-05	0.0	0.0	0.0	0.0	0.0	1.4699397324709688e-05	6.545359340227778e-05	0.0	0.0	0	0	0	0	0	1	1	0	0	41444	910	3470
DRR	99694062	TATC	T		True	0.197412635088264	0.0527361813089542	0.0344271806764686	-0.0891781952819925	2.11503821409503	False	0.197412635088264							False			chr7	90122.0	indel	DRRfull::99694062_TATC_T_RC	1.0	152212.0	6.57e-06	0.0	0.0	0.0	0.0	0.0	0.0	6.544502617801048e-05	0.0	0.0	0	0	0	0	0	0	1	0	0	41460	912	3468
DRR	99694063	A	C		True	0.0916385020050866	0.198043559594691	0.153968583423766	-0.0894992594435087	1.42565496141702	False	0.0916385020050866							False			chr7	90121.0	SNV	DRRfull::99694063_A_C_RC	1.0	152218.0	6.57e-06	2.4123124427075796e-05	0.0	0.0	0.0	0.0	0.0	0.0	0.0	0.0	1	0	0	0	0	0	0	0	0	41454	912	3472
DRR	99694066	A	G		True	0.196489803031448	0.0040640933656693	0.0016135060680522	-0.0813737986749734	3.15347123654826	True	0.196489803031448							False			chr7	90118.0	SNV	DRRfull::99694066_A_G_RC	13.0	152182.0	8.54e-05	0.0	0.0	0.0	0.0	0.0	0.0	0.0	0.0	0.002691511387163561	0	0	0	0	0	0	0	0	13	41444	912	3470
DRR	99694067	T	G		True	0.212272362135802	0.0105016549071853	0.0052352463632259	-0.0852209195449427	2.79220307873133	True	0.212272362135802							False			chr7	90117.0	SNV	DRRfull::99694067_T_G_RC	1.0	152216.0	6.57e-06	0.0	0.0	0.0	0.0	0.0	1.4696804914611564e-05	0.0	0.0	0.0	0	0	0	0	0	1	0	0	0	41456	912	3472
DRR	99694070	T	C		True	0.0571715859384832	0.50700995667243	0.461875539164499	-0.0925601996707727	0.735762582463216	False	0.0571715859384832							False			chr7	90114.0	SNV	DRRfull::99694070_T_C_RC	3.0	152226.0	1.97e-05	7.23519197376037e-05	0.0	0.0	0.0	0.0	0.0	0.0	0.0	0.0	3	0	0	0	0	0	0	0	0	41464	910	3472
DRR	99694071	G	A		True	0.150209932049056	0.0756549524349934	0.0516339437983634	-0.0887546209054632	1.94617778162211	False	0.150209932049056							False			chr7	90113.0	SNV	DRRfull::99694071_G_A_RC	2.0	152186.0	1.31e-05	2.4121960632960248e-05	0.0	0.0	0.0	0.0	0.0	0.0	0.0	0.00020703933747412008	1	0	0	0	0	0	0	0	1	41456	912	3470
DRR	99694080	A	G		True	0.171713644310554	0.0860599727006536	0.0600121471354706	-0.0897635059949059	1.88070859334654	False	0.171713644310554							False			chr7	90104.0	SNV	DRRfull::99694080_A_G_RC	2.0	152212.0	1.31e-05	4.823693984853601e-05	0.0	0.0	0.0	0.0	0.0	0.0	0.0	0.0	2	0	0	0	0	0	0	0	0	41462	912	3470
DRR	99694081	G	A		True	0.247332379857418	0.002871354637623	0.0010582309093433	-0.0832769279018084	3.27458861085002	True	0.247332379857418							False			chr7	90103.0	SNV	DRRfull::99694081_G_A_RC	19.0	152158.0	0.00012487	0.00038606312132033585	0.0	0.0	0.00038491147036181676	0.0	0.0	6.545359340227778e-05	0.0	0.0	16	0	0	2	0	0	1	0	0	41444	912	3470
DRR	99694082	G	T		True	0.23877262353239	0.0001954367499121	4.29148946394728e-05	-0.0752999481325129	4.0912349151504	True	0.23877262353239							False			chr7	90102.0	SNV	DRRfull::99694082_G_T_RC	3.0	152170.0	1.97e-05	2.4123124427075796e-05	0.0	0.0	0.0	0.0	2.9400523329315263e-05	0.0	0.0	0.0	1	0	0	0	0	2	0	0	0	41454	910	3472
DRR	99694095	T	C		True	0.13869946716104	0.0322558911568697	0.0193343917320109	-0.0844525083872655	2.33902765020228	True	0.13869946716104							False			chr7	90089.0	SNV	DRRfull::99694095_T_C_RC	1.0	152240.0	6.57e-06	0.0	0.0	0.0	0.0	0.0	1.4695077149155033e-05	0.0	0.0	0.0	0	0	0	0	0	1	0	0	0	41462	912	3472
DRR	99694106	T	C		True	0.235359999942396	0.0001142947051497	2.13027938998808e-05	-0.0738408550666263	4.25081964420957	True	0.235359999942396							False			chr7	90078.0	SNV	DRRfull::99694106_T_C_RC	1.0	152242.0	6.57e-06	2.4120796951131264e-05	0.0	0.0	0.0	0.0	0.0	0.0	0.0	0.0	1	0	0	0	0	0	0	0	0	41458	912	3470
DRR	99694112	C	T		True	0.138317963697637	0.0180810843260116	0.0101404300819472	-0.0815548940644715	2.57101322616602	True	0.138317963697637							False			chr7	90072.0	SNV	DRRfull::99694112_C_T_RC	1.0	152122.0	6.57e-06	0.0	0.0	0.0	0.00019245573518090838	0.0	0.0	0.0	0.0	0.0	0	0	0	1	0	0	0	0	0	41436	912	3472
DRR	99694117	TC	T		True	0.0549176784324791	0.420563591442054	0.370645064267923	-0.0909052671909558	0.895266514378205	False	0.0549176784324791							False			chr7	90067.0	indel	DRRfull::99694117_TC_T_RC	2.0	152250.0	1.31e-05	0.0	0.0	0.0	0.0	0.0	2.9390154298310065e-05	0.0	0.0	0.0	0	0	0	0	0	2	0	0	0	41458	912	3470
DRR	99694118	C	T		True	0.241879545427482	0.0003147754459124	8.24699229391083e-05	-0.0773025306652361	3.93713903910188	True	0.241879545427482							False			chr7	90066.0	SNV	DRRfull::99694118_C_T_RC				0.0	0.0	0.0	0.0	0.0	0.0	0.0	0.0	0.0	0	0	0	0	0	0	0	0	0	0	0	0
DRR	99694123	A	G		True	0.180939450986764	0.0034664925700426	0.0013372226531321	-0.0795235984964863	3.20788727231572	True	0.180939450986764							False			chr7	90061.0	SNV	DRRfull::99694123_A_G_RC	1.0	152080.0	6.58e-06	2.416276035374281e-05	0.0	0.0	0.0	0.0	0.0	0.0	0.0	0.0	1	0	0	0	0	0	0	0	0	41386	912	3470
DRR	99694126	G	A		True	0.267386072060791	0.0002737429080294	6.62750994394825e-05	-0.0787734140797466	3.98931014345791	True	0.267386072060791							False			chr7	90058.0	SNV	DRRfull::99694126_G_A_RC	4.0	152154.0	2.63e-05	4.826254826254826e-05	0.0	0.0	0.0	0.0	2.9397066172795955e-05	0.0	0.0	0.0	2	0	0	0	0	2	0	0	0	41440	910	3466
DRR	99694128	C	G		True	0.211306463871453	5.48287612661869e-05	8.13483104839568e-06	-0.0688542778648781	4.46165071288277	True	0.211306463871453							False			chr7	90056.0	SNV	DRRfull::99694128_C_G_RC	58.0	152166.0	0.000381163	0.0012308137851143933	0.0	0.0	0.0	0.0	0.0	0.00045829514207149406	0.0	0.0	51	0	0	0	0	0	7	0	0	41436	912	3468
DRR	99694130	C	A		True	0.155026610729819	0.0126956931297239	0.0065550463043678	-0.0818489901019642	2.71865358469332	True	0.155026610729819							False			chr7	90054.0	SNV	DRRfull::99694130_C_A_RC	3.0	152158.0	1.97e-05	0.0	0.0	0.0	0.0003846153846153846	0.0	0.0	6.547073458164201e-05	0.0	0.0	0	0	0	2	0	0	1	0	0	41430	912	3472
DRR	99694137	C	T		True	0.172979377260198	0.0005686197289822	0.0001582084356353	-0.0720536166024297	3.77784665140315	True	0.172979377260198							False			chr7	90047.0	SNV	DRRfull::99694137_C_T_RC	1.0	152178.0	6.57e-06	0.0	0.0	0.0	0.0001921598770176787	0.0	0.0	0.0	0.0	0.0	0	0	0	1	0	0	0	0	0	41450	912	3470
DRR	99694139	C	G		True	0.17103872037067	0.0064915414267634	0.0029279355990149	-0.0805781137999519	2.97521877958876	True	0.17103872037067							False			chr7	90045.0	SNV	DRRfull::99694139_C_G_RC	1.0	152204.0	6.57e-06	0.0	0.0	0.0	0.0	0.0	0.0	6.548788474132285e-05	0.0	0.0	0	0	0	0	0	0	1	0	0	41458	912	3468
DRR	99694145	T	A		True	0.276919390180867	2.6871453336963e-05	2.95027825954787e-06	-0.073069776550638	4.67430442195313	True	0.276919390180867							False			chr7	90039.0	SNV	DRRfull::99694145_T_A_RC	5.0	152216.0	3.28e-05	0.00012062144166747081	0.0	0.0	0.0	0.0	0.0	0.0	0.0	0.0	5	0	0	0	0	0	0	0	0	41452	912	3470
DRR	99694154	G	A		True	0.236297725345661	1.62688264860728e-06	9.65508990271385e-08	-0.0615143602609308	5.33317652708297	True	0.236297725345661							False			chr7	90030.0	SNV	DRRfull::99694154_G_A_RC	1.0	152166.0	6.57e-06	2.413127413127413e-05	0.0	0.0	0.0	0.0	0.0	0.0	0.0	0.0	1	0	0	0	0	0	0	0	0	41440	912	3472
DRR	99694154	G	T		True	0.101939213451249	0.0356216186786408	0.0217746393109792	-0.0806651255938762	2.29428333088876	True	0.101939213451249							False			chr7	90030.0	SNV	DRRfull::99694154_G_T_RC	1788.0	152166.0	0.011750325	0.0028716216216216218	0.010964912280701754	0.053283410138248846	0.0	0.007070135746606335	0.017022903007673538	0.012048192771084338	0.03164556962025317	0.002900953170327393	119	10	185	0	75	1158	184	10	14	41440	912	3472
DRR	99694155	A	G		True	0.186510606403251	0.0042505813514038	0.0017279811428555	-0.0807443225749395	3.1334094923592	True	0.186510606403251							False			chr7	90029.0	SNV	DRRfull::99694155_A_G_RC	1.0	152170.0	6.57e-06	0.0	0.0	0.0	0.0	0.0	0.0	6.549646319098769e-05	0.0	0.0	0	0	0	0	0	0	1	0	0	41442	912	3470
DRR	99694170	A	G		True	0.186203823465675	0.0031299495635301	0.0011819607383111	-0.079405524866625	3.24321648097376	True	0.186203823465675							False			chr7	90014.0	SNV	DRRfull::99694170_A_G_RC	1.0	152202.0	6.57e-06	0.0	0.0	0.0	0.0	0.0	1.4698965192850424e-05	0.0	0.0	0.0	0	0	0	0	0	1	0	0	0	41454	912	3468
DRR	99694181	C	T		True	0.291622295377006	9.99564903079069e-06	8.00838349647919e-07	-0.0718979756158167	4.93522521053088	True	0.291622295377006							False			chr7	90003.0	SNV	DRRfull::99694181_C_T_RC	1.0	152202.0	6.57e-06	0.0	0.0	0.0	0.0	0.0	1.469810100535011e-05	0.0	0.0	0.0	0	0	0	0	0	1	0	0	0	41450	912	3470
DRR	99694195	AAG	A		True	0.186046450018652	0.0008864211150355	0.0002761846204116	-0.0753353052204137	3.63669642498076	True	0.186046450018652							False			chr7	89989.0	indel	DRRfull::99694195_AAG_A_RC	1.0	152216.0	6.57e-06	0.0	0.0	0.0	0.00019223375624759708	0.0	0.0	0.0	0.0	0.0	0	0	0	1	0	0	0	0	0	41454	912	3468
DRR	99694198	AGAGT	A		True	0.157950950269639	0.0034594724925543	0.0013242491143605	-0.0770802297475776	3.21069021543121	True	0.157950950269639							False			chr7	89986.0	indel	DRRfull::99694198_AGAGT_A_RC	2.0	152230.0	1.31e-05	4.82392667631452e-05	0.0	0.0	0.0	0.0	0.0	0.0	0.0	0.0	2	0	0	0	0	0	0	0	0	41460	912	3466
DRR	99694199	G	A		True	0.205977298561839	4.18067208108551e-05	5.33438870880347e-06	-0.0670232138274942	4.55123698080387	True	0.205977298561839							False			chr7	89985.0	SNV	DRRfull::99694199_G_A_RC	1.0	152208.0	6.57e-06	0.0	0.0	0.0	0.0	0.0	1.4697236919459142e-05	0.0	0.0	0.0	0	0	0	0	0	1	0	0	0	41438	912	3466
DRR	99694199	G	C		True	0.223195834956523	2.98809640801036e-06	1.95068608238065e-07	-0.0615874841133902	5.2040491853514	True	0.223195834956523							False			chr7	89985.0	SNV	DRRfull::99694199_G_C_RC	13.0	152208.0	8.54e-05	0.00031372170471547856	0.0	0.0	0.0	0.0	0.0	0.0	0.0	0.0	13	0	0	0	0	0	0	0	0	41438	912	3466
DRR	99694200	A	G		True	0.194003259321759	0.0007126359672941	0.000209350031935	-0.0750700441003555	3.70748527394492	True	0.194003259321759							False			chr7	89984.0	SNV	DRRfull::99694200_A_G_RC	1.0	152136.0	6.57e-06	0.0	0.0	0.0	0.0	0.0	0.0	6.550504388837941e-05	0.0	0.0	0	0	0	0	0	0	1	0	0	41428	912	3466
DRR	99694205	G	A		True	0.247139517132486	3.64994968211812e-05	4.33228448916097e-06	-0.0712882727827538	4.59481971219052	True	0.247139517132486							False			chr7	89979.0	SNV	DRRfull::99694205_G_A_RC				0.0	0.0	0.0	0.0	0.0	0.0	0.0	0.0	0.0	0	0	0	0	0	0	0	0	0	0	0	0
DRR	99694218	A	G		True	0.133963573193759	0.0458076045505909	0.0286807256978477	-0.0854618676785662	2.18785361050132	True	0.133963573193759							False			chr7	89966.0	SNV	DRRfull::99694218_A_G_RC	2.0	152188.0	1.31e-05	0.0	0.0	0.0	0.0	0.0	2.940311673037342e-05	0.0	0.0	0.0	0	0	0	0	0	2	0	0	0	41458	912	3470
DRR	99694227	CTT	C		True	0.199442153560071	7.21669304196462e-05	1.19921308709204e-05	-0.0679035170904676	4.37777472186631	True	0.199442153560071							False			chr7	89957.0	indel	DRRfull::99694227_CTT_C_RC	1.0	152192.0	6.57e-06	0.0	0.0	0.0	0.0	0.0	0.0	6.545359340227778e-05	0.0	0.0	0	0	0	0	0	0	1	0	0	41444	912	3468
DRR	99694234	C	A		True	0.197560387375898	0.0031299495635301	0.0011888235730915	-0.0805241920560703	3.24156666595866	True	0.197560387375898							False			chr7	89950.0	SNV	DRRfull::99694234_C_A_RC	1.0	152160.0	6.57e-06	0.0	0.0	0.0	0.0	0.0	0.0	0.0	0.0	0.00020738282870178348	0	0	0	0	0	0	0	0	1	41428	912	3472
DRR	99694236	C	A		True	0.105896993994054	0.282918083182682	0.234225950172013	-0.0916083823215511	1.18954470829051	False	0.105896993994054							False			chr7	89948.0	SNV	DRRfull::99694236_C_A_RC	1.0	152184.0	6.57e-06	2.412661648330438e-05	0.0	0.0	0.0	0.0	0.0	0.0	0.0	0.0	1	0	0	0	0	0	0	0	0	41448	912	3472
DRR	99694242	A	G		True	0.250548536823939	0.0134282891567572	0.0071325334096722	-0.0873181130810837	2.69060316276346	True	0.250548536823939							False			chr7	89942.0	SNV	DRRfull::99694242_A_G_RC	1.0	152184.0	6.57e-06	0.0	0.0	0.0	0.0	0.0	0.0	6.546216286986122e-05	0.0	0.0	0	0	0	0	0	0	1	0	0	41446	912	3470
DRR	99694249	T	C		True	0.178876857887023	0.0519305807281345	0.0337471726393515	-0.0885540077428369	2.12308552362198	False	0.178876857887023							False			chr7	89935.0	SNV	DRRfull::99694249_T_C_RC	1.0	152208.0	6.57e-06	0.0	0.0	0.0	0.00019275250578257516	0.0	0.0	0.0	0.0	0.0	0	0	0	1	0	0	0	0	0	41464	912	3472
DRR	99694254	A	G		True	0.330113129969256	2.03327510962008e-05	1.93070633554429e-06	-0.0760972738454486	4.76060122852786	True	0.330113129969256							False			chr7	89930.0	SNV	DRRfull::99694254_A_G_RC	2.0	152174.0	1.31e-05	0.0	0.0	0.0	0.0	0.0	2.9399658963956018e-05	0.0	0.0	0.0	0	0	0	0	0	2	0	0	0	41450	912	3466
DRR	99694258	A	C		True	0.084692647319371	0.415514430129856	0.364962229431565	-0.0929056423477662	0.905950986533715	False	0.084692647319371							False			chr7	89926.0	SNV	DRRfull::99694258_A_C_RC	1.0	152146.0	6.57e-06	0.0	0.0	0.0	0.0	0.0	1.470155836518671e-05	0.0	0.0	0.0	0	0	0	0	0	1	0	0	0	41430	912	3470
DRR	99694265	C	G		False																					1.0	152166.0	6.57e-06	0.0	0.0	0.0	0.00019238168526356292	0.0	0.0	0.0	0.0	0.0	0	0	0	1	0	0	0	0	0	41436	912	3472
DRR	99694266	A	G		True	0.189642437707133	0.111284214054091	0.0809039538375439	-0.0910917194058161	1.74546854354311	False	0.189642437707133							False			chr7	89918.0	SNV	DRRfull::99694266_A_G_RC	41.0	152134.0	0.000269499	0.0	0.0	0.0	0.0	0.0	2.9403981299067892e-05	0.002552021986650962	0.0	0.0	0	0	0	0	0	2	39	0	0	41426	912	3472
DRR	99694270	C	A		False																					2.0	152118.0	1.31e-05	0.0	0.0	0.0	0.0	0.0	2.9399658963956018e-05	0.0	0.0	0.0	0	0	0	0	0	2	0	0	0	41398	910	3472
DRR	99694270	C	T		True	-0.0623916609989329	0.635827931790853	0.599980066200271	-0.0966968537985372	-0.524429511004762	False	0.0623916609989329							False			chr7	89914.0	SNV	DRRfull::99694270_C_T_RC	2.0	152118.0	1.31e-05	4.8311512633460555e-05	0.0	0.0	0.0	0.0	0.0	0.0	0.0	0.0	2	0	0	0	0	0	0	0	0	41398	910	3472
DRR	99694271	G	A		True	-0.100457188104295	0.443082109159682	0.393120328304881	-0.0975416500930202	-0.853973050422867	False	0.100457188104295							False			chr7	89913.0	SNV	DRRfull::99694271_G_A_RC	28.0	152120.0	0.000184065	0.0	0.0	0.0	0.004618937644341801	0.0	2.939620201070022e-05	0.0	0.0	0.0	0	0	0	24	0	2	0	0	0	41406	910	3472
DRR	99694276	A	G		True	0.252850394313581	0.0237346215500719	0.0138041122368371	-0.0888956377818471	2.46232947542519	True	0.252850394313581							False			chr7	89908.0	SNV	DRRfull::99694276_A_G_RC	1.0	152236.0	6.57e-06	0.0	0.0	0.0	0.0001923076923076923	0.0	0.0	0.0	0.0	0.0	0	0	0	1	0	0	0	0	0	41464	912	3472
DRR	99694303	A	G		False																					63.0	152224.0	0.000413864	0.00014475969889982628	0.0	0.0	0.0	0.0006588855421686747	0.0007054259008876609	6.539366989275438e-05	0.0	0.0	6	0	0	0	7	48	1	0	0	41448	912	3472
DRR	99694313	G	A		False																					1.0	152132.0	6.57e-06	0.0	0.0	0.0	0.0	0.0	0.0	6.546216286986122e-05	0.0	0.0	0	0	0	0	0	0	1	0	0	41426	912	3470
DRR	99694314	A	T		True	-0.122947343608367	0.302682303415173	0.254181281502949	-0.0986539219316449	-1.1402534174374	False	0.122947343608367							False			chr7	89870.0	SNV	DRRfull::99694314_A_T_RC	1.0	152080.0	6.58e-06	2.416276035374281e-05	0.0	0.0	0.0	0.0	0.0	0.0	0.0	0.0	1	0	0	0	0	0	0	0	0	41386	912	3472
DRR	99694326	C	T		True	0.315896080547731	0.0132456025685156	0.0069961936415305	-0.089103343405179	2.697036474827	True	0.315896080547731							False			chr7	89858.0	SNV	DRRfull::99694326_C_T_RC	1.0	152128.0	6.57e-06	2.4159257827599535e-05	0.0	0.0	0.0	0.0	0.0	0.0	0.0	0.0	1	0	0	0	0	0	0	0	0	41392	912	3470
DRR	99694330	C	T		True	0.373065385533485	0.0002870182675939	7.15416453349999e-05	-0.0834419122937747	3.9711327377992	True	0.373065385533485							False			chr7	89854.0	SNV	DRRfull::99694330_C_T_RC	1.0	152132.0	6.57e-06	0.0	0.0	0.0	0.0	0.0	0.0	0.0	0.0	0.0	0	0	0	0	0	0	0	0	0	41406	912	3470
DRR	99694341	A	G		False																					2.0	152176.0	1.31e-05	4.826953709513926e-05	0.0	0.0	0.0	0.0	0.0	0.0	0.0	0.0	2	0	0	0	0	0	0	0	0	41434	912	3472
DRR	99694351	C	G		True	0.168708438632061	0.112271631044909	0.0819549591603784	-0.0903584438066102	1.73945735229711	False	0.168708438632061							False			chr7	89833.0	SNV	DRRfull::99694351_C_G_RC	1.0	152170.0	6.57e-06	0.0	0.0	0.0	0.0	0.0	1.470155836518671e-05	0.0	0.0	0.0	0	0	0	0	0	1	0	0	0	41434	912	3472
DRR	99694353	T	C		True	0.274634204709963	0.0007065883854556	0.000205476741171	-0.0814550200782413	3.71221345163593	True	0.274634204709963							False			chr7	89831.0	SNV	DRRfull::99694353_T_C_RC	2409.0	152176.0	0.015830354	0.003450938751870264	0.0668859649122807	0.02334293948126801	0.0	0.026752072343632253	0.02208044219687169	0.014330585001963094	0.056962025316455694	0.012836438923395446	143	61	81	0	284	1502	219	18	62	41438	912	3470
DRR	99694360	G	A		True	0.232135949248211	0.0113452352317075	0.0057904464684085	-0.0862247417361605	2.75942954211717	True	0.232135949248211							False			chr7	89824.0	SNV	DRRfull::99694360_G_A_RC	1.0	152208.0	6.57e-06	0.0	0.0	0.0	0.00019238168526356292	0.0	0.0	0.0	0.0	0.0	0	0	0	1	0	0	0	0	0	41444	912	3472
DRR	99694363	T	G		True	0.213231675749174	0.0514420928472782	0.0331244336731732	-0.0897628573800041	2.1305776782529	False	0.213231675749174							False			chr7	89821.0	SNV	DRRfull::99694363_T_G_RC	2.0	152108.0	1.31e-05	0.0	0.0	0.0	0.0	0.0	2.9409169779137136e-05	0.0	0.0	0.0	0	0	0	0	0	2	0	0	0	41408	910	3470
DRR	99694364	G	A		True	0.140875041809014	0.202665856184106	0.158163561354362	-0.0918958403841573	1.41127703570329	False	0.140875041809014							False			chr7	89820.0	SNV	DRRfull::99694364_G_A_RC	9.0	152206.0	5.91e-05	0.0001688944650871013	0.0	0.0	0.0	0.0	0.0	0.00013080444735120994	0.0	0.0	7	0	0	0	0	0	2	0	0	41446	912	3472
DRR	99694369	A	G		True	0.120039062446159	0.253660604551067	0.203229564477116	-0.0919491862085207	1.27240579414261	False	0.120039062446159							False			chr7	89815.0	SNV	DRRfull::99694369_A_G_RC	1.0	152190.0	6.57e-06	2.4132438824267582e-05	0.0	0.0	0.0	0.0	0.0	0.0	0.0	0.0	1	0	0	0	0	0	0	0	0	41438	912	3470
DRR	99694385	A	C		True	0.29369015816047	0.011591786839896	0.0059506798911038	-0.0883569253514553	2.75049845124999	True	0.29369015816047							False			chr7	89799.0	SNV	DRRfull::99694385_A_C_RC	1.0	152216.0	6.57e-06	2.4123124427075796e-05	0.0	0.0	0.0	0.0	0.0	0.0	0.0	0.0	1	0	0	0	0	0	0	0	0	41454	912	3468
DRR	99694388	G	A		True	0.176853659277242	0.0604083724351278	0.040690506061644	-0.0888957806672076	2.04667518185613	False	0.176853659277242							False			chr7	89796.0	SNV	DRRfull::99694388_G_A_RC	1.0	152200.0	6.57e-06	0.0	0.0	0.0	0.0	0.0	1.469810100535011e-05	0.0	0.0	0.0	0	0	0	0	0	1	0	0	0	41454	912	3470
DRR	99694419	C	G		True	-0.0001235285584378	0.99905122139611	0.99905122139611	-0.0955528010973497	-0.0011891185085232	False	0.0001235285584378							False			chr7	89765.0	SNV	DRRfull::99694419_C_G_RC	4.0	152170.0	2.63e-05	9.653907419027852e-05	0.0	0.0	0.0	0.0	0.0	0.0	0.0	0.0	4	0	0	0	0	0	0	0	0	41434	912	3470
DRR	99694424	C	T		True	0.316871621166913	0.002820263971138	0.0010293545057862	-0.0859761359562517	3.28239738525931	True	0.316871621166913							False			chr7	89760.0	SNV	DRRfull::99694424_C_T_RC	38056.0	151942.0	0.250463993	0.5846612098609968	0.0668859649122807	0.09913544668587897	0.27865688923195675	0.06779981114258735	0.08576679900014704	0.2201468082317473	0.2088607594936709	0.33485477178423234	24143	61	344	1444	718	5833	3359	66	1614	41294	912	3470
DRR	99694446	C	T		True	0.228562819418376	0.021615274370905	0.0123790740462453	-0.0878124795657068	2.5011590006851	True	0.228562819418376							False			chr7	89738.0	SNV	DRRfull::99694446_C_T_RC	2.0	152156.0	1.31e-05	4.828118964851294e-05	0.0	0.0	0.0	0.0	0.0	0.0	0.0	0.0	2	0	0	0	0	0	0	0	0	41424	912	3472
DRR	99694451	C	A		True	0.0863400874849823	0.33911378982214	0.291818988274245	-0.0922073364284711	1.05414074946517	False	0.0863400874849823							False			chr7	89733.0	SNV	DRRfull::99694451_C_A_RC	1.0	152198.0	6.57e-06	0.0	0.0	0.0	0.0	0.0	1.4698533086397977e-05	0.0	0.0	0.0	0	0	0	0	0	1	0	0	0	41446	912	3472
DRR	99694457	A	G		True	0.257064873089382	0.0045210853217975	0.0018916113660933	-0.085027298987024	3.10675887056644	True	0.257064873089382							False			chr7	89727.0	SNV	DRRfull::99694457_A_G_RC	1.0	152194.0	6.57e-06	2.413127413127413e-05	0.0	0.0	0.0	0.0	0.0	0.0	0.0	0.0	1	0	0	0	0	0	0	0	0	41440	912	3472
DRR	99694458	T	C		True	0.267295305591922	0.0043739270804968	0.0018040826830536	-0.0854804243861598	3.1207386350312	True	0.267295305591922							False			chr7	89726.0	SNV	DRRfull::99694458_T_C_RC	6.0	152192.0	3.94e-05	0.0	0.0	0.0	0.0	0.0	0.0	0.0003925673907354096	0.0	0.0	0	0	0	0	0	0	6	0	0	41436	912	3466
DRR	99694458	T	G		True	0.11447837334601	0.258857091028348	0.208929165459082	-0.0915620627350433	1.25651701163034	False	0.11447837334601							False			chr7	89726.0	SNV	DRRfull::99694458_T_G_RC	1.0	152192.0	6.57e-06	0.0	0.0	0.0	0.0001921598770176787	0.0	0.0	0.0	0.0	0.0	0	0	0	1	0	0	0	0	0	41436	912	3466
DRR	99694474	A	C		True	0.183519073866425	0.04756274378022	0.0300619122409106	-0.0884831643234752	2.16927982977955	True	0.183519073866425							False			chr7	89710.0	SNV	DRRfull::99694474_A_C_RC	1.0	152222.0	6.57e-06	0.0	0.0	0.0	0.0	0.0	1.4696804914611564e-05	0.0	0.0	0.0	0	0	0	0	0	1	0	0	0	41446	912	3470
DRR	99694477	A	G		True	0.139222113576029	0.161032546898893	0.123760918833274	-0.0909216144747125	1.53918028207553	False	0.139222113576029							False			chr7	89707.0	SNV	DRRfull::99694477_A_G_RC	1.0	152214.0	6.57e-06	0.0	0.0	0.0	0.0	0.0	1.4696372935159602e-05	0.0	0.0	0.0	0	0	0	0	0	1	0	0	0	41456	912	3466
DRR	99694480	C	T		True	0.092927962066466	0.332590655902109	0.285218693043648	-0.0920520521937805	1.06867047432541	False	0.092927962066466							False			chr7	89704.0	SNV	DRRfull::99694480_C_T_RC	1.0	152200.0	6.57e-06	0.0	0.0	0.0	0.0001923076923076923	0.0	0.0	0.0	0.0	0.0	0	0	0	1	0	0	0	0	0	41462	912	3468
DRR	99694489	C	A		False																					7.0	152140.0	4.6e-05	0.0	0.0	0.0	0.0	0.0	0.00010288368264793204	0.0	0.0	0.0	0	0	0	0	0	7	0	0	0	41408	912	3468
DRR	99694489	C	T		True	0.421620039029907	0.0001988364645732	4.42514387032446e-05	-0.0843236462951828	4.08411769436143	True	0.421620039029907							False			chr7	89695.0	SNV	DRRfull::99694489_C_T_RC	1.0	152140.0	6.57e-06	0.0	0.0	0.0	0.0	9.42684766214178e-05	0.0	0.0	0.0	0.0	0	0	0	0	1	0	0	0	0	41408	912	3468
DRR	99694490	G	A		True	-0.218572266291509	0.0444691752077184	0.0277107619988749	-0.102035823524099	-2.20136337437912	True	0.218572266291509							False			chr7	89694.0	SNV	DRRfull::99694490_G_A_RC	1.0	152128.0	6.57e-06	0.0	0.0	0.0	0.00019223375624759708	0.0	0.0	0.0	0.0	0.0	0	0	0	1	0	0	0	0	0	41416	912	3470
DRR	99694513	A	G		True	-0.572338850656559	7.92611093882509e-08	3.99833489495628e-09	-0.113520940329482	-5.88436638549629	True	0.572338850656559	2.0	1.0	1.0	ZNF721	IRF3	ZNF721	True	9.072560445	IRF3(lost); ZNF721(strengthened)	chr7	89671.0	SNV	DRRfull::99694513_A_G_RC	95.0	152258.0	0.000623941	0.00031354010901548404	0.0	0.0	0.0001920860545524395	0.0	0.0008229485069362803	0.0003924646781789639	0.0	0.0028961522548613984	13	0	0	1	0	56	6	0	14	41462	912	3472
DRR	99694522	G	GTTTTCTACA		True	0.0149691916558258	0.888799937792582	0.872975606555919	-0.095251366191107	0.159880077632041	False	0.0149691916558258							False			chr7	89662.0	indel	DRRfull::99694522_G_GTTTTCTACA_RC	2.0	152170.0	1.31e-05	0.0	0.0	0.0	0.0	0.0	2.940138774550159e-05	0.0	0.0	0.0	0	0	0	0	0	2	0	0	0	41434	912	3470
DRR	99694531	A	G		True	0.200845162263224	0.122748653796376	0.0903313535356121	-0.0915881328800285	1.69365566077191	False	0.200845162263224							False			chr7	89653.0	SNV	DRRfull::99694531_A_G_RC	39.0	152212.0	0.000256222	0.0008443500916722956	0.0	0.0	0.0	0.0	0.0	6.544502617801048e-05	0.0	0.0	35	0	0	0	0	0	1	0	0	41452	912	3472
DRR	99694536	A	G		False																					1.0	152210.0	6.57e-06	2.4133603629693987e-05	0.0	0.0	0.0	0.0	0.0	0.0	0.0	0.0	1	0	0	0	0	0	0	0	0	41436	912	3472
DRR	99694540	T	C		True	-1.16261171521365	1.8783312085525e-25	1.67210493342952e-27	-0.124951149504764	-10.8667350038749	True	1.16261171521365	3.0	0.0	3.0		HNF1A; HNF1B; NR1H2::RXRA	HNF1A	True	3.96119536	HNF1B(lost); NR1H2::RXRA(weakened); HNF1A(lost)	chr7	89644.0	SNV	DRRfull::99694540_T_C_RC	2.0	152144.0	1.31e-05	0.0	0.0	0.0	0.0	0.0	2.9393609829223128e-05	0.0	0.0	0.0	0	0	0	0	0	2	0	0	0	41372	912	3470
DRR	99694542	G	T		True	-0.611325989180921	8.5414568539288e-09	3.04146831593904e-10	-0.114616752783565	-6.29677723967565	True	0.611325989180921	4.0	1.0	3.0	STAT2	HNF1A; HNF1B; NR1H2::RXRA		False	33.21928095	STAT2(gained); HNF1B(lost); NR1H2::RXRA(lost); HNF1A(lost)	chr7	89642.0	SNV	DRRfull::99694542_G_T_RC	1.0	152040.0	6.58e-06	0.0	0.0	0.0	0.0	0.0	1.4698533086397977e-05	0.0	0.0	0.0	0	0	0	0	0	1	0	0	0	41302	912	3470
DRR	99694548	T	G		True	-1.02264332257915	3.06561217884611e-42	9.09677204405375e-45	-0.150927498033546	-14.0396026262564	True	1.02264332257915	3.0	0.0	3.0		HNF1A; HNF1B; NR1H2::RXRA	HNF1A; HNF1B	True	33.21928095	HNF1B(lost); NR1H2::RXRA(lost); HNF1A(lost)	chr7	89636.0	SNV	DRRfull::99694548_T_G_RC	8.0	151516.0	5.28e-05	0.00017138380178239153	0.0	0.0	0.0	0.0	0.0	0.0	0.0	0.0	7	0	0	0	0	0	0	0	0	40844	912	3472
DRR	99694550	A	G		True	-0.762160949223516	2.32866652975554e-15	3.64994719287651e-17	-0.12230090466286	-8.4239314996934	True	0.762160949223516	3.0	0.0	3.0		HNF1A; HNF1B; NR1H2::RXRA	HNF1A	True	33.21928095	HNF1B(lost); NR1H2::RXRA(lost); HNF1A(lost)	chr7	89634.0	SNV	DRRfull::99694550_A_G_RC	1.0	151110.0	6.62e-06	2.470844040324175e-05	0.0	0.0	0.0	0.0	0.0	0.0	0.0	0.0	1	0	0	0	0	0	0	0	0	40472	912	3470
DRR	99694562	A	AAAGATCCC		False																					1.0	145896.0	6.85e-06	0.0	0.0	0.0	0.0	0.0	1.4718003061344637e-05	0.0	0.0	0.0	0	0	0	0	0	1	0	0	0	35996	910	3466
DRR	99694577	G	A		True	-0.702537964512206	2.32866652975554e-15	4.14599382152321e-17	-0.124472635391521	-8.408994121451	True	0.702537964512206	6.0	2.0	4.0	HMGA1; ZNF680	FOXD2; TEAD1; TEAD3; TEAD4	TEAD1; TEAD3	True	33.00925053	FOXD2(weakened); TEAD4(lost); HMGA1(gained); TEAD3(lost); ZNF680(gained); TEAD1(lost)	chr7	89607.0	SNV	DRRfull::99694577_G_A_RC	5.0	134862.0	3.71e-05	0.0	0.0	0.0	0.0	0.0	5.930846331771544e-05	6.943480072212192e-05	0.0	0.0	0	0	0	0	0	4	1	0	0	26908	908	3436
DRR	99694579	T	G		False																					255.0	134902.0	0.001890261	0.000483343248066627	0.0	0.002910360884749709	0.0	9.46969696969697e-05	0.002622688477951636	0.002013609220941536	0.0033783783783783786	0.0038240917782026767	13	0	10	0	1	177	29	1	16	26896	908	3436
DRR	99694580	T	C		True	-1.14544677303158	3.27592023958121e-30	1.94416631429152e-32	-0.131193858791477	-11.859339003266	True	1.14544677303158	4.0	2.0	2.0	GLIS2; ZNF680	FOXC1; FOXD2	FOXD2	True	33.12922452	ZNF680(gained); FOXD2(lost); GLIS2(gained); FOXC1(lost)	chr7	89604.0	SNV	DRRfull::99694580_T_C_RC	255.0	134770.0	0.001892112	0.000485328156499664	0.0	0.0029086678301337987	0.0	9.471490812653911e-05	0.002622921668000356	0.0020144484579049738	0.0033783783783783786	0.003833253473885961	13	0	10	0	1	177	29	1	16	26786	908	3438
DRR	99694582	TC	T		False																					1.0	134572.0	7.43e-06	0.0	0.0	0.0	0.0	0.0	0.0	0.0	0.0	0.0002405002405002405	0	0	0	0	0	0	0	0	1	26704	908	3436
DRR	99694585	T	G		True	-0.326282585482806	0.0078856448674823	0.0037673258862453	-0.103293791249312	-2.89702781570737	True	0.326282585482806							False			chr7	89599.0	SNV	DRRfull::99694585_T_G_RC	1.0	152058.0	6.58e-06	0.0	0.0	0.0	0.0	0.0	1.4701990649533946e-05	0.0	0.0	0.0	0	0	0	0	0	1	0	0	0	41334	912	3472
DRR	99694585	T	TG		True	0.16457029596671	0.136803094585761	0.102219431752466	-0.090589513110273	1.634190740897	False	0.16457029596671							False			chr7	89599.0	indel	DRRfull::99694585_T_TG_RC	1.0	152058.0	6.58e-06	0.0	0.0	0.0	0.0	0.0	1.4701990649533946e-05	0.0	0.0	0.0	0	0	0	0	0	1	0	0	0	41334	912	3472
DRR	99694585	TG	T		False																					38085.0	152012.0	0.250539431	0.5847293502469255	0.0668859649122807	0.09907834101382489	0.2786979969183359	0.06772795779954785	0.08587937777516394	0.21992924528301888	0.2120253164556962	0.3351284175642088	24154	61	344	1447	719	5841	3357	67	1618	41308	912	3472
DRR	99694586	G	T		False																					1.0	92580.0	1.08e-05	0.0	0.0	0.0	0.0	0.0	0.0	0.0	0.0	0.0004633920296570899	0	0	0	0	0	0	0	0	1	7200	792	2816
DRR	99694587	G	T		True	0.395986909171906	0.0008286989456096	0.0002483637789512	-0.0859648345823517	3.66396750750316	True	0.395986909171906							False			chr7	89597.0	SNV	DRRfull::99694587_G_T_RC	1.0	92644.0	1.08e-05	0.0	0.0	0.0	0.0	0.0	0.0	0.0	0.004807692307692308	0.0	0	0	0	0	0	0	0	1	0	7236	792	2816
DRR	99694595	A	G		False																					4.0	152172.0	2.63e-05	0.0	0.0	0.0	0.0	0.0	0.0	0.0	0.0	0.0008274720728175424	0	0	0	0	0	0	0	0	4	41414	912	3466
DRR	99694596	T	A		True	0.303799108248304	0.0054291013345874	0.0023520735752218	-0.0868969032020622	3.04176523674368	True	0.303799108248304							False			chr7	89588.0	SNV	DRRfull::99694596_T_A_RC	1.0	152156.0	6.57e-06	0.0	0.0	0.0	0.0	0.0	1.4699397324709688e-05	0.0	0.0	0.0	0	0	0	0	0	1	0	0	0	41408	912	3468
DRR	99694599	A	G		False																					12356.0	152196.0	0.081184788	0.13196891441811073	0.05482456140350877	0.06026528258362168	0.026356290881108118	0.052993222891566265	0.061243386243386246	0.07713949227950798	0.12974683544303797	0.07767191383595692	5468	50	209	137	563	4167	1179	41	375	41434	912	3468
DRR	99694600	C	T		False																					1.0	152110.0	6.57e-06	0.0	0.0	0.0	0.00019223375624759708	0.0	0.0	0.0	0.0	0.0	0	0	0	1	0	0	0	0	0	41400	912	3470
DRR	99694620	AG	A		False																					1.0	152222.0	6.57e-06	2.4124288333494164e-05	0.0	0.0	0.0	0.0	0.0	0.0	0.0	0.0	1	0	0	0	0	0	0	0	0	41452	910	3472
DRR	99694626	C	T		True	0.256507437642639	0.0025210458531476	0.000890220939242	-0.0831513619358275	3.32312270849506	True	0.256507437642639							False			chr7	89558.0	SNV	DRRfull::99694626_C_T_RC	14.0	152072.0	9.21e-05	0.00021734930448222566	0.0	0.0	0.0	0.0	2.9399658963956018e-05	0.00019654088050314466	0.0	0.0	9	0	0	0	0	2	3	0	0	41408	912	3468
DRR	99694627	G	A		True	0.245502369405308	0.0242195173675713	0.0141579967994408	-0.0886849795492246	2.4532380800957	True	0.245502369405308							False			chr7	89557.0	SNV	DRRfull::99694627_G_A_RC	7.0	152162.0	4.6e-05	0.0	0.0	0.0008645533141210375	0.0	0.0	1.4697236919459142e-05	0.0	0.0	0.0006224066390041493	0	0	3	0	0	1	0	0	3	41440	912	3470
DRR	99694631	A	G		True	0.0283530910313864	0.797643808108691	0.771109819641954	-0.0949935556151499	0.290923667570736	False	0.0283530910313864							False			chr7	89553.0	SNV	DRRfull::99694631_A_G_RC	1.0	152222.0	6.57e-06	2.412661648330438e-05	0.0	0.0	0.0	0.0	0.0	0.0	0.0	0.0	1	0	0	0	0	0	0	0	0	41448	912	3472
DRR	99694637	T	C		True	0.58189594123293	4.30451387791272e-09	1.40503420347299e-10	-0.0754316911465181	6.4154803425422	True	0.58189594123293	4.0	1.0	3.0	ZNF721	ZNF689; ZNF700; ZSCAN31	ZNF689	True	9.123153439	ZNF721(gained); ZNF700(lost); ZSCAN31(lost); ZNF689(lost)	chr7	89547.0	SNV	DRRfull::99694637_T_C_RC	5.0	152238.0	3.28e-05	7.23589001447178e-05	0.0	0.0	0.0	0.0	2.9391018104867154e-05	0.0	0.0	0.0	3	0	0	0	0	2	0	0	0	41460	912	3470
DRR	99694659	A	G		True	0.173058943029261	0.0996441401659005	0.0715545457571155	-0.0905287036652162	1.80194571085137	False	0.173058943029261							False			chr7	89525.0	SNV	DRRfull::99694659_A_G_RC	1.0	152228.0	6.57e-06	2.4123124427075796e-05	0.0	0.0	0.0	0.0	0.0	0.0	0.0	0.0	1	0	0	0	0	0	0	0	0	41454	912	3470
DRR	99694684	C	A		True	0.169134817728536	0.136803094585761	0.102297863013685	-0.0917736261286765	1.6338172110042	False	0.169134817728536							False			chr7	89500.0	SNV	DRRfull::99694684_C_A_RC	1.0	152138.0	6.57e-06	2.4135933577910794e-05	0.0	0.0	0.0	0.0	0.0	0.0	0.0	0.0	1	0	0	0	0	0	0	0	0	41432	912	3470
DRR	99694689	A	C		False																					1.0	152220.0	6.57e-06	0.0	0.0	0.0	0.0	0.0	1.4696372935159602e-05	0.0	0.0	0.0	0	0	0	0	0	1	0	0	0	41444	912	3470
DRR	99694702	G	T		True	0.229179183445392	0.062798273575235	0.0424866658016427	-0.0903895980827083	2.02872664652348	False	0.229179183445392							False			chr7	89482.0	SNV	DRRfull::99694702_G_T_RC				0.0	0.0	0.0	0.0	0.0	0.0	0.0	0.0	0.0	0	0	0	0	0	0	0	0	0	0	0	0
DRR	99694708	T	C		True	0.223107906854482	0.0140362381668397	0.007538751062902	-0.0866406979985519	2.67206928065748	True	0.223107906854482							False			chr7	89476.0	SNV	DRRfull::99694708_T_C_RC	3.0	152066.0	1.97e-05	7.250580046403712e-05	0.0	0.0	0.0	0.0	0.0	0.0	0.0	0.0	3	0	0	0	0	0	0	0	0	41376	912	3466
DRR	99694709	T	C		True	0.239411686091047	0.0519305807281345	0.0336539171301652	-0.0905115672387371	2.12419990908042	False	0.239411686091047							False			chr7	89475.0	SNV	DRRfull::99694709_T_C_RC	1.0	151996.0	6.58e-06	0.0	0.0	0.0	0.0	0.0	0.0	0.0	0.0	0.0002079002079002079	0	0	0	0	0	0	0	0	1	41350	912	3470
DRR	99694713	A	G		True	0.110153555407676	0.272210558700089	0.222130277870993	-0.0919797264206234	1.22088462726682	False	0.110153555407676							False			chr7	89471.0	SNV	DRRfull::99694713_A_G_RC	2798.0	152004.0	0.01840741	0.06442861987114276	0.0	0.0	0.00019252984212552945	0.0	0.00016166960611405055	0.006747019520503079	0.0031645569620253164	0.0	2660	0	0	1	0	11	103	1	0	41286	912	3470
DRR	99694716	A	C		True	0.488112427541151	1.08334854812309e-08	4.17908935477751e-10	-0.0728957039160594	6.24731187982759	True	0.488112427541151							False			chr7	89468.0	SNV	DRRfull::99694716_A_C_RC	1.0	151762.0	6.59e-06	0.0	0.0	0.0	0.0	0.0	1.4697668949704576e-05	0.0	0.0	0.0	0	0	0	0	0	1	0	0	0	41082	912	3472
DRR	99694717	G	A		True	0.131537974942972	0.291286111887966	0.242882484986701	-0.0925086782163545	1.16781367304274	False	0.131537974942972							False			chr7	89467.0	SNV	DRRfull::99694717_G_A_RC	3.0	151692.0	1.98e-05	2.4367659242653152e-05	0.0	0.0	0.0	0.0	2.939620201070022e-05	0.0	0.0	0.0	1	0	0	0	0	2	0	0	0	41038	912	3472
DRR	99694723	C	T		True	0.412193130407051	0.0001142947051497	2.13666659478727e-05	-0.08281161943965	4.25014910474036	True	0.412193130407051							False			chr7	89461.0	SNV	DRRfull::99694723_C_T_RC	2.0	150848.0	1.33e-05	0.0	0.0	0.0	0.00038714672861014324	0.0	0.0	0.0	0.0	0.0	0	0	0	2	0	0	0	0	0	40328	912	3470
DRR	99694725	A	G		False																					2.0	149968.0	1.33e-05	2.5271670457417235e-05	0.0	0.0	0.0	0.0	0.0	0.0	0.0	0.0002126754572522331	1	0	0	0	0	0	0	0	1	39570	912	3468
DRR	99694726	G	A		True	0.191651800101474	0.0530612844427299	0.0349543179415016	-0.0890327624442329	2.10889292409465	False	0.191651800101474							False			chr7	89458.0	SNV	DRRfull::99694726_G_A_RC				0.0	0.0	0.0	0.0	0.0	0.0	0.0	0.0	0.0	0	0	0	0	0	0	0	0	0	0	0	0
DRR	99694730	C	G		True	0.413534314474181	5.7821133271274e-05	9.09353134533389e-06	-0.0821293268026696	4.43772173935253	True	0.413534314474181							False			chr7	89454.0	SNV	DRRfull::99694730_C_G_RC	5.0	147476.0	3.39e-05	5.3367488525989965e-05	0.0	0.0	0.0	0.0	4.415011037527594e-05	0.0	0.0	0.0	2	0	0	0	0	3	0	0	0	37476	912	3464
DRR	99694731	A	C		True	0.29233241662278	0.00212047622533	0.0007298968609444	-0.0845737789377168	3.37811648911123	True	0.29233241662278							False			chr7	89453.0	SNV	DRRfull::99694731_A_C_RC	9.0	146746.0	6.13e-05	0.0	0.0	0.0	0.0	0.0	0.00011774749050660858	0.0	0.0	0.0	0	0	0	0	0	8	0	0	0	36862	912	3462
DRR	99694732	G	A		True	0.311243877520796	0.0100561003245184	0.0049832900717939	-0.0886125711155975	2.80812434305749	True	0.311243877520796							False			chr7	89452.0	SNV	DRRfull::99694732_G_A_RC	5.0	145782.0	3.43e-05	2.7745408134953666e-05	0.0	0.0	0.0	0.0	5.889454930946141e-05	0.0	0.0	0.0	1	0	0	0	0	4	0	0	0	36042	910	3458
DRR	99694732	G	T		True	0.241251714841231	0.0317185643022786	0.0189181941387478	-0.089292879123656	2.34714662194116	True	0.241251714841231							False			chr7	89452.0	SNV	DRRfull::99694732_G_T_RC	1.0	145782.0	6.86e-06	2.7745408134953666e-05	0.0	0.0	0.0	0.0	0.0	0.0	0.0	0.0	1	0	0	0	0	0	0	0	0	36042	910	3458
DRR	99694733	G	A		True	0.412255891472389	0.0001652217218907	3.48093241965618e-05	-0.0837528781326737	4.13951776452469	True	0.412255891472389							False			chr7	89451.0	SNV	DRRfull::99694733_G_A_RC	2.0	145010.0	1.38e-05	5.6490792000903855e-05	0.0	0.0	0.0	0.0	0.0	0.0	0.0	0.0	2	0	0	0	0	0	0	0	0	35404	912	3466
DRR	99694738	C	T		True	0.103418527468896	0.363080246560151	0.315087140286833	-0.0929894873558849	1.00460589587287	False	0.103418527468896							False			chr7	89446.0	SNV	DRRfull::99694738_C_T_RC	40.0	140678.0	0.000284337	0.000157153633392004	0.0	0.0	0.0	0.0	0.000413491641561817	0.0004765146358066712	0.0	0.0	5	0	0	0	0	28	7	0	0	31816	910	3458
DRR	99694739	G	A		True	0.326925966580635	0.0053323201162351	0.0022943217117332	-0.087663015951113	3.04924113453078	True	0.326925966580635							False			chr7	89445.0	SNV	DRRfull::99694739_G_A_RC	70.0	139792.0	0.000500744	0.00209353259469209	0.0	0.0	0.0	9.46790380609733e-05	1.4771921531552825e-05	0.00020514223194748358	0.0	0.0	65	0	0	0	1	1	3	0	0	31048	910	3456
DRR	99694741	G	T		True	0.102035909363758	0.247913086979105	0.19715343415549	-0.0910482274536005	1.28970575308471	False	0.102035909363758							False			chr7	89443.0	SNV	DRRfull::99694741_G_T_RC	1.0	138320.0	7.23e-06	0.0	0.0	0.0	0.00020652622883106156	0.0	0.0	0.0	0.0	0.0	0	0	0	1	0	0	0	0	0	29838	910	3448
DRR	99694748	G	A		True	0.364223560499035	6.99309124295902e-06	5.39526327349954e-07	-0.0760951513305952	5.01176017687468	True	0.364223560499035							False			chr7	89436.0	SNV	DRRfull::99694748_G_A_RC				0.0	0.0	0.0	0.0	0.0	0.0	0.0	0.0	0.0	0	0	0	0	0	0	0	0	0	0	0	0
DRR	99694749	A	G		True	0.253544757258285	0.0014163800629723	0.0004623199018604	-0.0820254199704104	3.50171151650523	True	0.253544757258285							False			chr7	89435.0	SNV	DRRfull::99694749_A_G_RC	1867.0	134244.0	0.013907512	0.007077780287628944	0.02197802197802198	0.012521840419336051	0.0	0.006643887623386484	0.020795633213681806	0.0067161046592976075	0.003424657534246575	0.006750241080038573	188	20	43	0	70	1402	96	1	28	26562	910	3434
DRR	99694750	T	C		True	0.202758438091916	0.0530127976751265	0.0347650690985251	-0.0897478818972892	2.11108999531628	False	0.202758438091916							False			chr7	89434.0	SNV	DRRfull::99694750_T_C_RC	1.0	134154.0	7.45e-06	0.0	0.0	0.0	0.0	0.0	1.4835474586832033e-05	0.0	0.0	0.0	0	0	0	0	0	1	0	0	0	26532	910	3432
DRR	99694756	CCA	C		True	0.106008747095129	0.305770400936432	0.257681880907853	-0.0926407013886344	1.13188843492363	False	0.106008747095129							False			chr7	89428.0	indel	DRRfull::99694756_CCA_C_RC	37887.0	151752.0	0.249663925	0.5833454828206249	0.06703296703296703	0.09919261822376009	0.2770897832817337	0.06784298924325344	0.08575209528010587	0.2193201207507547	0.2070063694267516	0.33465058236272877	24007	61	344	1432	719	5832	3342	65	1609	41154	910	3468
DRR	99694759	C	T		True	0.0790197555951725	0.506271739256111	0.459700748404658	-0.0937554550373426	0.739340267652561	False	0.0790197555951725							False			chr7	89425.0	SNV	DRRfull::99694759_C_T_RC	1.0	92610.0	1.08e-05	0.00013785497656465398	0.0	0.0	0.0	0.0	0.0	0.0	0.0	0.0	1	0	0	0	0	0	0	0	0	7254	792	2816
DRR	99694762	A	G		True	0.0893421148659997	0.342837803933513	0.296040952358019	-0.0921652742659177	1.04496217812744	False	0.0893421148659997							False			chr7	89422.0	SNV	DRRfull::99694762_A_G_RC	20.0	151514.0	0.000132001	0.0004879476920074168	0.0	0.0	0.0	0.0	0.0	0.0	0.0	0.0	20	0	0	0	0	0	0	0	0	40988	912	3468
DRR	99694764	C	G		True	0.214786430661992	0.0060525843048912	0.0026760684315394	-0.0838992626410693	3.00270269939634	True	0.214786430661992							False			chr7	89420.0	SNV	DRRfull::99694764_C_G_RC				0.0	0.0	0.0	0.0	0.0	0.0	0.0	0.0	0.0	0	0	0	0	0	0	0	0	0	0	0	0
DRR	99694774	C	G		True	0.235612039302502	0.016362690513815	0.0089339319125874	-0.0875745594592702	2.61458221567294	True	0.235612039302502							False			chr7	89410.0	SNV	DRRfull::99694774_C_G_RC	1.0	152174.0	6.57e-06	0.0	0.0	0.0	0.0	0.0	0.0	6.546216286986122e-05	0.0	0.0	0	0	0	0	0	0	1	0	0	41436	912	3466
DRR	99694789	T	G		False																					1.0	152200.0	6.57e-06	0.0	0.0	0.0	0.0	0.0	1.469810100535011e-05	0.0	0.0	0.0	0	0	0	0	0	1	0	0	0	41444	912	3468
DRR	99694793	G	C		True	0.358217478203174	0.0006565394926868	0.0001870260869375	-0.0846797433205771	3.73595319961497	True	0.358217478203174							False			chr7	89391.0	SNV	DRRfull::99694793_G_C_RC	1.0	152194.0	6.57e-06	0.0	0.0	0.0	0.0	0.0	1.4696372935159602e-05	0.0	0.0	0.0	0	0	0	0	0	1	0	0	0	41436	912	3472
DRR	99694819	G	A		True	0.165039435538645	0.0733651654090342	0.049853480352133	-0.089336350659425	1.96122373159253	False	0.165039435538645							False			chr7	89365.0	SNV	DRRfull::99694819_G_A_RC	2.0	152116.0	1.31e-05	4.830217842824711e-05	0.0	0.0	0.0	0.0	0.0	0.0	0.0	0.0	2	0	0	0	0	0	0	0	0	41406	912	3472
DRR	99694825	G	A		True	-0.061140781985199	0.544878029712198	0.501223113385108	-0.0979220186891427	-0.67256699591856	False	0.061140781985199							False			chr7	89359.0	SNV	DRRfull::99694825_G_A_RC	8.0	152088.0	5.26e-05	0.0	0.0	0.0	0.0	0.0	0.0	0.0005242463958060288	0.0	0.0	0	0	0	0	0	0	8	0	0	41410	912	3470
DRR	99694830	A	G		True	0.233502627170434	0.0179575096239099	0.0100178391967212	-0.0878471131891911	2.57522270110036	True	0.233502627170434							False			chr7	89354.0	SNV	DRRfull::99694830_A_G_RC	1.0	152220.0	6.57e-06	2.4121960632960248e-05	0.0	0.0	0.0	0.0	0.0	0.0	0.0	0.0	1	0	0	0	0	0	0	0	0	41456	912	3470
DRR	99694834	A	G		True	0.169413634683021	0.171777237661011	0.132528432616804	-0.0919483227814142	1.50420805283367	False	0.169413634683021							False			chr7	89350.0	SNV	DRRfull::99694834_A_G_RC	1.0	152216.0	6.57e-06	0.0	0.0	0.0	0.0	0.0	1.4698965192850424e-05	0.0	0.0	0.0	0	0	0	0	0	1	0	0	0	41462	912	3470
DRR	99694837	G	A		True	0.0455922681007136	0.717151918721397	0.683103162936405	-0.0946571897957277	0.408232501009488	False	0.0455922681007136							False			chr7	89347.0	SNV	DRRfull::99694837_G_A_RC	1.0	152148.0	6.57e-06	2.413127413127413e-05	0.0	0.0	0.0	0.0	0.0	0.0	0.0	0.0	1	0	0	0	0	0	0	0	0	41440	910	3468
DRR	99694839	A	G		True	0.193322050240469	0.0984484334572966	0.070403775855218	-0.0908803898992602	1.8093079196745	False	0.193322050240469							False			chr7	89345.0	SNV	DRRfull::99694839_A_G_RC	5.0	152202.0	3.29e-05	0.00012063308241652191	0.0	0.0	0.0	0.0	0.0	0.0	0.0	0.0	5	0	0	0	0	0	0	0	0	41448	912	3466
DRR	99694841	C	T		False																					1.0	152166.0	6.57e-06	0.0	0.0	0.0	0.0	0.0	1.4700261664657632e-05	0.0	0.0	0.0	0	0	0	0	0	1	0	0	0	41444	912	3470
DRR	99694842	A	C		True	0.398124041469482	0.0007416973454602	0.0002200882330742	-0.0858050923437098	3.69479422372127	True	0.398124041469482							False			chr7	89342.0	SNV	DRRfull::99694842_A_C_RC	1.0	152238.0	6.57e-06	0.0	0.0	0.0	0.00019238168526356292	0.0	0.0	0.0	0.0	0.0	0	0	0	1	0	0	0	0	0	41466	912	3468
DRR	99694849	G	C		True	0.441881203855978	0.0002893361825035	7.29779688807211e-05	-0.08563597979977	3.96639506819029	True	0.441881203855978							False			chr7	89335.0	SNV	DRRfull::99694849_G_C_RC	1.0	152130.0	6.57e-06	0.0	0.0	0.0	0.0	0.0	1.4700693872750794e-05	0.0	0.0	0.0	0	0	0	0	0	1	0	0	0	41420	912	3472
DRR	99694852	A	G		True	0.0045951876939378	0.967376151255402	0.958764494122564	-0.0955247760637965	0.0517040958422096	False	0.0045951876939378							False			chr7	89332.0	SNV	DRRfull::99694852_A_G_RC	1.0	152220.0	6.57e-06	0.0	0.0	0.0	0.0	0.0	0.0	0.0	0.0	0.00020695364238410596	0	0	0	0	0	0	0	0	1	41470	912	3470
DRR	99694855	C	T		True	0.362707358953936	5.71771110965196e-05	8.65291592261869e-06	-0.0802905554586664	4.44840410907979	True	0.362707358953936							False			chr7	89329.0	SNV	DRRfull::99694855_C_T_RC	1.0	152088.0	6.58e-06	0.0	0.0	0.0	0.00019252984212552945	0.0	0.0	0.0	0.0	0.0	0	0	0	1	0	0	0	0	0	41410	912	3468
DRR	99694865	C	T		True	0.174483168987121	0.0386711033595092	0.0238682180972638	-0.0875152452147126	2.25925074178608	True	0.174483168987121							False			chr7	89319.0	SNV	DRRfull::99694865_C_T_RC	7.0	152048.0	4.6e-05	0.0001690984636196734	0.0	0.0	0.0	0.0	0.0	0.0	0.0	0.0	7	0	0	0	0	0	0	0	0	41396	912	3468
DRR	99694866	G	A		True	-0.0591488130479286	0.566421258929753	0.524401877703511	-0.0975686987686624	-0.636575192846794	False	0.0591488130479286							False			chr7	89318.0	SNV	DRRfull::99694866_G_A_RC	7.0	152000.0	4.61e-05	0.0001691883791753275	0.0	0.0	0.0	0.0	0.0	0.0	0.0	0.0	7	0	0	0	0	0	0	0	0	41374	912	3472
DRR	99694866	G	C		True	-0.321464083434793	0.0060660859117223	0.002700038239639	-0.103780712055236	-2.99998758491873	True	0.321464083434793							False			chr7	89318.0	SNV	DRRfull::99694866_G_C_RC	1.0	152002.0	6.58e-06	0.0	0.0	0.0	0.0	0.0	0.0	6.551362683438155e-05	0.0	0.0	0	0	0	0	0	0	1	0	0	41376	912	3472
DRR	99694867	A	G		True	0.133450491803554	0.284121827383043	0.236065613255941	-0.0929730650715168	1.18487960166494	False	0.133450491803554							False			chr7	89317.0	SNV	DRRfull::99694867_A_G_RC	199.0	152214.0	0.00130737	0.004366496188362443	0.0	0.0	0.0	0.0	2.9394473838918284e-05	0.0008506739955503206	0.0	0.00020678246484698098	181	0	0	0	0	2	13	0	1	41452	912	3472
DRR	99694875	T	C		True	0.239060135044094	0.0504693040453376	0.0323482779637772	-0.0903434878773021	2.14008623209348	False	0.239060135044094							False			chr7	89309.0	SNV	DRRfull::99694875_T_C_RC	3.0	152158.0	1.97e-05	2.414059482425647e-05	0.0	0.0	0.0	0.0	2.9397066172795955e-05	0.0	0.0	0.0	1	0	0	0	0	2	0	0	0	41424	912	3472
DRR	99694875	TCACAGTC	T		True	-0.235283140092115	0.0128872884373865	0.0066922120965657	-0.105207083632645	-2.71179557669218	True	0.235283140092115							False			chr7	89309.0	indel	DRRfull::99694875_TCACAGTC_T_RC	13.0	152158.0	8.54e-05	2.414059482425647e-05	0.0	0.0	0.0	0.0	0.00016168386395037774	0.0	0.0031645569620253164	0.0	1	0	0	0	0	11	0	1	0	41424	912	3472
DRR	99694876	C	T		True	-0.209367188154978	0.0543905663136838	0.0359913836437729	-0.10177234220237	-2.09703038329096	False	0.209367188154978							False			chr7	89308.0	SNV	DRRfull::99694876_C_T_RC	1.0	152094.0	6.57e-06	2.4147590070510965e-05	0.0	0.0	0.0	0.0	0.0	0.0	0.0	0.0	1	0	0	0	0	0	0	0	0	41412	912	3470
DRR	99694878	C	T		True	0.29436569331743	0.021938895178971	0.0126295123582207	-0.0896541218021944	2.49405790529669	True	0.29436569331743							False			chr7	89306.0	SNV	DRRfull::99694878_C_T_RC	2.0	152096.0	1.31e-05	0.0	0.0	0.0	0.0	0.0	0.0	0.0	0.0	0.0004139072847682119	0	0	0	0	0	0	0	0	2	41422	912	3472
DRR	99694893	A	G		True	0.354440843961476	1.64040998975801e-05	1.50898248316019e-06	-0.077077631617334	4.81010013335407	True	0.354440843961476							False			chr7	89291.0	SNV	DRRfull::99694893_A_G_RC	1.0	152234.0	6.57e-06	2.411614334635605e-05	0.0	0.0	0.0	0.0	0.0	0.0	0.0	0.0	1	0	0	0	0	0	0	0	0	41466	912	3468
DRR	99694895	A	G		True	0.505554427211436	1.78595625954143e-13	3.70970142931455e-15	-0.0608009755709979	7.86461203578895	True	0.505554427211436	1.0	0.0	1.0		ZNF260	ZNF260	True	2.482084983	ZNF260(weakened)	chr7	89289.0	SNV	DRRfull::99694895_A_G_RC				0.0	0.0	0.0	0.0	0.0	0.0	0.0	0.0	0.0	0	0	0	0	0	0	0	0	0	0	0	0
DRR	99694904	T	C		True	0.302503214202742	6.00601129198053e-05	9.62387566074032e-06	-0.0770327342393793	4.42550129917661	True	0.302503214202742							False			chr7	89280.0	SNV	DRRfull::99694904_T_C_RC	2.0	152208.0	1.31e-05	0.0	0.0	0.0	0.00038491147036181676	0.0	0.0	0.0	0.0	0.0	0	0	0	2	0	0	0	0	0	41446	912	3472
DRR	99694909	A	G		True	0.23018956094196	0.0192925878189686	0.0109343746985846	-0.087755112759753	2.54479858392604	True	0.23018956094196							False			chr7	89275.0	SNV	DRRfull::99694909_A_G_RC	1.0	152202.0	6.57e-06	0.0	0.0	0.0	0.0	0.0	1.4698533086397977e-05	0.0	0.0	0.0	0	0	0	0	0	1	0	0	0	41452	912	3468
DRR	99694912	A	G		True	0.284666703966589	0.0052875513898583	0.0022436790764087	-0.086367990689066	3.05593998211396	True	0.284666703966589							False			chr7	89272.0	SNV	DRRfull::99694912_A_G_RC	1.0	152226.0	6.57e-06	0.0	0.0	0.0	0.0	0.0	1.469810100535011e-05	0.0	0.0	0.0	0	0	0	0	0	1	0	0	0	41452	912	3468
DRR	99694927	A	G		True	0.312573752111417	0.0008864211150355	0.0002754947179905	-0.0836631711529991	3.63734091874149	True	0.312573752111417							False			chr7	89257.0	SNV	DRRfull::99694927_A_G_RC	8.0	152212.0	5.26e-05	0.0	0.0	0.0	0.000768344218209758	0.0	0.0	0.00019638648860958367	0.0	0.0	0	0	0	4	0	0	3	0	0	41452	912	3470
DRR	99694934	C	T		True	0.0543573309053388	0.551211486614814	0.508684784383404	-0.0932572566910443	0.660887470604905	False	0.0543573309053388							False			chr7	89250.0	SNV	DRRfull::99694934_C_T_RC				0.0	0.0	0.0	0.0	0.0	0.0	0.0	0.0	0.0	0	0	0	0	0	0	0	0	0	0	0	0
DRR	99694937	C	G		True	0.226565049453864	0.0027156539046652	0.0009831150634099	-0.0822352920104155	3.29533414578382	True	0.226565049453864							False			chr7	89247.0	SNV	DRRfull::99694937_C_G_RC	1.0	151936.0	6.58e-06	0.0	0.0	0.0	0.0	0.0	1.4703287655119684e-05	0.0	0.0	0.0	0	0	0	0	0	1	0	0	0	41290	912	3472
DRR	99694942	T	TA		False																					39.0	152076.0	0.000256451	0.0009187620889748549	0.0	0.0	0.0	0.0	0.0	6.547930853850184e-05	0.0	0.0	38	0	0	0	0	0	1	0	0	41360	912	3472
DRR	99694945	C	T		True	0.161703557823598	0.0394878157132862	0.0244894762138778	-0.0866177864541357	2.24936874073336	True	0.161703557823598							False			chr7	89239.0	SNV	DRRfull::99694945_C_T_RC	1.0	151904.0	6.58e-06	0.0	0.0	0.0	0.0	0.0	0.0	6.550504388837941e-05	0.0	0.0	0	0	0	0	0	0	1	0	0	41220	912	3470
DRR	99694946	A	C		False																					1.0	151872.0	6.58e-06	2.4263599747658564e-05	0.0	0.0	0.0	0.0	0.0	0.0	0.0	0.0	1	0	0	0	0	0	0	0	0	41214	912	3468
DRR	99694946	AC	A		False																					1.0	151870.0	6.58e-06	2.4264777249344852e-05	0.0	0.0	0.0	0.0	0.0	0.0	0.0	0.0	1	0	0	0	0	0	0	0	0	41212	912	3468
DRR	99694952	C	T		True	0.306767587806441	0.0001159747555632	2.20248793948084e-05	-0.0793170714823761	4.24334809643985	True	0.306767587806441							False			chr7	89232.0	SNV	DRRfull::99694952_C_T_RC	9.0	151456.0	5.94e-05	0.0	0.0	0.0	0.0	0.0	0.0	0.0005901639344262295	0.0	0.0	0	0	0	0	0	0	9	0	0	40868	912	3472
DRR	99694964	C	T		True	0.271905558205191	2.6871453336963e-05	2.73857026867893e-06	-0.0718337634969818	4.68956583350907	True	0.271905558205191							False			chr7	89220.0	SNV	DRRfull::99694964_C_T_RC	746.0	148316.0	0.005029801	0.01884323475529966	0.0	0.0	0.0	0.0	4.414751155193219e-05	0.0010626992561105207	0.0031847133757961785	0.0	720	0	0	0	0	3	16	1	0	38210	910	3462
DRR	99694964	CAT	C		True	0.274946642325007	0.0008315793550997	0.0002516946416029	-0.0820495857207436	3.66055561984364	True	0.274946642325007							False			chr7	89220.0	indel	DRRfull::99694964_CAT_C_RC	1.0	148320.0	6.74e-06	0.0	0.0	0.0	0.0	0.0	1.4715837183977396e-05	0.0	0.0	0.0	0	0	0	0	0	1	0	0	0	38214	910	3462
DRR	99694965	A	C		True	0.211356287350796	0.0036968401167675	0.0014370506091885	-0.0817087220493453	3.18712173265822	True	0.211356287350796							False			chr7	89219.0	SNV	DRRfull::99694965_A_C_RC	7.0	147372.0	4.75e-05	0.0	0.0	0.0	0.0	0.0	0.0	0.0	0.0	0.0015112262521588947	0	0	0	0	0	0	0	0	7	37344	910	3466
DRR	99694966	T	C		True	0.351300185085068	7.92611093882509e-08	3.8579958724689e-09	-0.0676045933004078	5.89027401870893	True	0.351300185085068							False			chr7	89218.0	SNV	DRRfull::99694966_T_C_RC	1.0	146866.0	6.81e-06	0.0	0.0	0.0	0.0	0.0	1.4719302893814948e-05	0.0	0.0	0.0	0	0	0	0	0	1	0	0	0	36930	910	3466
DRR	99694967	A	G		True	0.286051021241559	3.4855647704673e-08	1.55143832513381e-09	-0.0591323842272164	6.03903794830825	True	0.286051021241559							False			chr7	89217.0	SNV	DRRfull::99694967_A_G_RC	11.0	146268.0	7.52e-05	0.0	0.0	0.0	0.0	0.0009444654325651682	1.4724504520422888e-05	0.0	0.0	0.0	0	0	0	0	10	1	0	0	0	36466	910	3466
DRR	99694972	T	A		True	0.112827443451174	0.0788569657282703	0.054287287979106	-0.0866322875876777	1.92454165452612	False	0.112827443451174							False			chr7	89212.0	SNV	DRRfull::99694972_T_A_RC	2.0	139952.0	1.43e-05	0.0	0.0	0.0	0.0004048582995951417	0.0	0.0	0.0	0.0	0.0	0	0	0	2	0	0	0	0	0	31134	910	3450
DRR	99694976	C	G		True	0.197922151679361	0.0022518005214411	0.0007817823768801	-0.0797645329599391	3.3591859845633	True	0.197922151679361							False			chr7	89208.0	SNV	DRRfull::99694976_C_G_RC	1.0	135948.0	7.36e-06	0.0	0.0	0.0	0.00020815986677768527	0.0	0.0	0.0	0.0	0.0	0	0	0	1	0	0	0	0	0	27976	908	3432
DRR	99694980	T	A		True	0.280664093395285	3.89144530792329e-05	4.73439933604911e-06	-0.0747625418751381	4.57627551756595	True	0.280664093395285							False			chr7	89204.0	SNV	DRRfull::99694980_T_A_RC	1.0	134842.0	7.42e-06	0.0	0.0	0.0	0.0	0.0	1.4833274000237333e-05	0.0	0.0	0.0	0	0	0	0	0	1	0	0	0	27010	908	3432
DRR	99694984	T	TA		True	0.130104474015164	0.0030585206035333	0.0011435418280273	-0.0718308216520358	3.25261912957345	True	0.130104474015164							False			chr7	89200.0	indel	DRRfull::99694984_T_TA_RC	13548.0	149996.0	0.090322409	0.1810248159524158	0.012141280353200883	0.038908246225319396	0.2513576415826222	0.01503684524995021	0.02337615988579586	0.1049973418394471	0.025806451612903226	0.249055018899622	7426	11	134	1296	151	1572	1580	8	1186	41022	906	3444
DRR	99694984	T	TAA		True	0.281849016442357	4.70488237687875e-05	6.56170539208609e-06	-0.0742048723760566	4.5074794063067	True	0.281849016442357							False			chr7	89200.0	indel	DRRfull::99694984_T_TAA_RC	21055.0	150002.0	0.140364795	0.32859580692345197	0.05518763796909492	0.06097560975609756	0.029240898528272656	0.053276239792869946	0.06317480146337111	0.11275747508305647	0.17419354838709677	0.07868233319345364	13479	50	210	151	535	4248	1697	54	375	41020	906	3444
DRR	99694984	T	TAAA		False																					3235.0	150054.0	0.021558905	0.07317251461988304	0.0	0.0	0.0	9.948269001193792e-05	0.0005203996669442131	0.007239638682252922	0.00967741935483871	0.009643605870020965	3003	0	0	0	1	35	109	3	46	41040	906	3444
DRR	99694984	T	TAAAA		True	0.265747319089768	0.0072932632792398	0.0033544682738343	-0.0864967395606912	2.93325182400597	True	0.265747319089768							False			chr7	89200.0	indel	DRRfull::99694984_T_TAAAA_RC	79.0	150082.0	0.000526379	0.0018021528420437388	0.0	0.0	0.0	0.0	1.4868561912691804e-05	0.00019922964537123124	0.0	0.0	74	0	0	0	0	1	3	0	0	41062	906	3444
DRR	99694984	T	TTA		True	0.214247182108644	0.0005686197289822	0.0001586060965113	-0.0769196201419522	3.77722122712656	True	0.214247182108644							False			chr7	89200.0	indel	DRRfull::99694984_T_TTA_RC	1.0	150082.0	6.66e-06	2.4353416784374847e-05	0.0	0.0	0.0	0.0	0.0	0.0	0.0	0.0	1	0	0	0	0	0	0	0	0	41062	906	3444
DRR	99694984	TA	T		True	0.185917226755267	4.70488237687875e-05	6.44559890795506e-06	-0.0645912605495625	4.51126732344413	True	0.185917226755267							False			chr7	89200.0	indel	DRRfull::99694984_TA_T_RC	20.0	150064.0	0.000133276	2.4353416784374847e-05	0.0	0.0	0.000774593338497289	0.0	8.92140244446427e-05	0.00013281976358082084	0.0	0.0014681208053691276	1	0	0	4	0	6	2	0	7	41062	906	3444
DRR	99694985	A	T		True	0.253097327640623	0.0087860239201544	0.0042756911658912	-0.0865509003935516	2.85708480065127	True	0.253097327640623							False			chr7	89199.0	SNV	DRRfull::99694985_A_T_RC	1.0	90708.0	1.1e-05	0.0	0.0	0.0	0.0	0.0	1.785650512481697e-05	0.0	0.0	0.0	0	0	0	0	0	1	0	0	0	7136	788	2794
DRR	99694994	A	C		True	0.105772312554777	0.225315003809114	0.177176486674823	-0.0910717798727272	1.34950168502273	False	0.105772312554777							False			chr7	89190.0	SNV	DRRfull::99694994_A_C_RC	8.0	151786.0	5.27e-05	2.4297793760326562e-05	0.0	0.0	0.0	0.0	0.00010291696071512585	0.0	0.0	0.0	1	0	0	0	0	7	0	0	0	41156	912	3472
DRR	99694995	C	A		True	0.236246213964178	0.0003042361056385	7.85416652538766e-05	-0.0769210308475242	3.94883948674409	True	0.236246213964178							False			chr7	89189.0	SNV	DRRfull::99694995_C_A_RC	6.0	147748.0	4.06e-05	5.2211141857672424e-05	0.0	0.0	0.00019592476489028212	0.0	2.9577048210588582e-05	6.706008583690987e-05	0.0	0.0	2	0	0	1	0	2	1	0	0	38306	912	3456
DRR	99695001	A	C		True	0.184633688693209	0.0066861889180825	0.0030355694494558	-0.0822202595117239	2.96412726094545	True	0.184633688693209							False			chr7	89183.0	SNV	DRRfull::99695001_A_C_RC	1.0	152116.0	6.57e-06	0.0	0.0	0.0	0.0	0.0	1.470112610625974e-05	0.0	0.0	0.0	0	0	0	0	0	1	0	0	0	41396	912	3468
DRR	99695001	AT	A		True	0.192202993709125	0.0078868404056553	0.0038111719331516	-0.0831616299667283	2.89339569732977	True	0.192202993709125							False			chr7	89183.0	indel	DRRfull::99695001_AT_A_RC	3.0	152116.0	1.97e-05	0.0	0.0	0.0	0.0	0.0	4.410337831877922e-05	0.0	0.0	0.0	0	0	0	0	0	3	0	0	0	41396	912	3468
DRR	99695002	T	G		True	0.239785129189985	0.0026361752252767	0.000938697409594	-0.0828804099227371	3.30830310932087	True	0.239785129189985							False			chr7	89182.0	SNV	DRRfull::99695002_T_G_RC				0.0	0.0	0.0	0.0	0.0	0.0	0.0	0.0	0.0	0	0	0	0	0	0	0	0	0	0	0	0
DRR	99695012	G	A		True	0.236271794651411	0.0003981750027217	0.0001087005942148	-0.0780222762911758	3.87033276929726	True	0.236271794651411							False			chr7	89172.0	SNV	DRRfull::99695012_G_A_RC				0.0	0.0	0.0	0.0	0.0	0.0	0.0	0.0	0.0	0	0	0	0	0	0	0	0	0	0	0	0
DRR	99695021	T	C		True	0.265804874068621	0.0001571185766759	3.21696789039676e-05	-0.0772650499500997	4.15757505482755	True	0.265804874068621							False			chr7	89163.0	SNV	DRRfull::99695021_T_C_RC	3.0	152184.0	1.97e-05	7.237984944991314e-05	0.0	0.0	0.0	0.0	0.0	0.0	0.0	0.0	3	0	0	0	0	0	0	0	0	41448	912	3470
DRR	99695036	T	A		True	0.142900542199509	0.0324362333121018	0.0195387399476459	-0.0850233493836121	2.33509709750633	True	0.142900542199509							False			chr7	89148.0	SNV	DRRfull::99695036_T_A_RC	1.0	152062.0	6.58e-06	0.0	0.0	0.0	0.0	0.0	1.4700693872750794e-05	0.0	0.0	0.0	0	0	0	0	0	1	0	0	0	41374	912	3472
DRR	99695036	T	C		True	0.263634484702364	4.62129672474487e-05	6.17087099743381e-06	-0.0735944845973595	4.5204968032696	True	0.263634484702364							False			chr7	89148.0	SNV	DRRfull::99695036_T_C_RC	2.0	152062.0	1.32e-05	0.0	0.0	0.0	0.0	0.0	2.940138774550159e-05	0.0	0.0	0.0	0	0	0	0	0	2	0	0	0	41374	912	3472
DRR	99695040	C	G		True	0.214650999702933	0.0014563498541301	0.0004796879341496	-0.0791030258142212	3.49187267547547	True	0.214650999702933							False			chr7	89144.0	SNV	DRRfull::99695040_C_G_RC	1.0	151614.0	6.6e-06	0.0	0.0	0.0	0.0	0.0	1.4707612660312978e-05	0.0	0.0	0.0	0	0	0	0	0	1	0	0	0	41180	912	3470
DRR	99695044	A	G		True	0.167054038262993	0.0054384331814516	0.0023722542364195	-0.0802748073901182	3.03919247062859	True	0.167054038262993							False			chr7	89140.0	SNV	DRRfull::99695044_A_G_RC	3.0	152084.0	1.97e-05	4.833019187086173e-05	0.0	0.0	0.0	9.417969485778867e-05	0.0	0.0	0.0	0.0	2	0	0	0	1	0	0	0	0	41382	912	3468
DRR	99695055	G	C		True	0.171136793466093	0.0078868404056553	0.0038147032229134	-0.0818312561308661	2.89310482715262	True	0.171136793466093							False			chr7	89129.0	SNV	DRRfull::99695055_G_C_RC	1.0	151804.0	6.59e-06	0.0	0.0	0.0	0.0	0.0	0.0	6.559097468188377e-05	0.0	0.0	0	0	0	0	0	0	1	0	0	41252	912	3472
DRR	99695074	C	T		True	0.240472338463144	0.0003590110330519	9.58783174322592e-05	-0.0779138989894439	3.9008239000282	True	0.240472338463144							False			chr7	89110.0	SNV	DRRfull::99695074_C_T_RC	1.0	152040.0	6.58e-06	2.418028822903569e-05	0.0	0.0	0.0	0.0	0.0	0.0	0.0	0.0	1	0	0	0	0	0	0	0	0	41356	912	3470
DRR	99695076	G	C		True	0.190952668215201	0.0002737429080294	6.74203601378196e-05	-0.072308005357835	3.98524382639846	True	0.190952668215201							False			chr7	89108.0	SNV	DRRfull::99695076_G_C_RC	2.0	151980.0	1.32e-05	4.8367593712212815e-05	0.0	0.0	0.0	0.0	0.0	0.0	0.0	0.0	2	0	0	0	0	0	0	0	0	41350	912	3468
DRR	99695085	A	G		True	0.272574601174009	5.48287612661869e-05	8.0826422248508e-06	-0.0749626478832675	4.46302950876118	True	0.272574601174009							False			chr7	89099.0	SNV	DRRfull::99695085_A_G_RC	1.0	152172.0	6.57e-06	0.0	0.0	0.0	0.0	0.0	1.4698533086397977e-05	0.0	0.0	0.0	0	0	0	0	0	1	0	0	0	41424	912	3470
DRR	99695086	T	C		True	0.18430180640912	0.0045634304742132	0.0019228698140601	-0.0811193662024538	3.10191008876888	True	0.18430180640912							False			chr7	89098.0	SNV	DRRfull::99695086_T_C_RC	2.0	152118.0	1.31e-05	0.0	0.0	0.0	0.0	0.0	0.0	6.547073458164201e-05	0.0	0.0	0	0	0	0	0	0	1	0	0	41394	912	3468
DRR	99695091	T	C		True	0.285736234701663	1.10708011057874e-05	9.19829171994202e-07	-0.0721464070755746	4.90811862651991	True	0.285736234701663							False			chr7	89093.0	SNV	DRRfull::99695091_T_C_RC	1.0	152096.0	6.57e-06	0.0	0.0	0.0	0.00019245573518090838	0.0	0.0	0.0	0.0	0.0	0	0	0	1	0	0	0	0	0	41408	912	3472
DRR	99695092	G	A		True	0.241989621180548	9.4253808356474e-05	1.65014085846646e-05	-0.0741887110615312	4.30767055351333	True	0.241989621180548							False			chr7	89092.0	SNV	DRRfull::99695092_G_A_RC	1.0	152070.0	6.58e-06	0.0	0.0	0.0	0.0	0.0	1.4702422959303694e-05	0.0	0.0	0.0	0	0	0	0	0	1	0	0	0	41396	912	3470
DRR	99695092	G	T		True	0.279575205349956	0.0001035037040493	1.84279591779246e-05	-0.0771990434692551	4.28317459308574	True	0.279575205349956							False			chr7	89092.0	SNV	DRRfull::99695092_G_T_RC	1.0	152070.0	6.58e-06	0.0	0.0	0.0	0.0	0.0	1.4702422959303694e-05	0.0	0.0	0.0	0	0	0	0	0	1	0	0	0	41396	912	3470
DRR	99695096	C	A		True	0.30776533524532	1.33267018779961e-05	1.14680817347741e-06	-0.0740250969637264	4.86467288715655	True	0.30776533524532							False			chr7	89088.0	SNV	DRRfull::99695096_C_A_RC	1.0	152132.0	6.57e-06	0.0	0.0	0.0	0.0	0.0	0.0	0.0	0.0	0.0	0	0	0	0	0	0	0	0	0	41412	912	3472
DRR	99695097	C	A		True	0.283469293142973	4.34586320189588e-05	5.67412406182251e-06	-0.0752633813990879	4.53823084233868	True	0.283469293142973							False			chr7	89087.0	SNV	DRRfull::99695097_C_A_RC	1.0	152134.0	6.57e-06	2.4151089214123556e-05	0.0	0.0	0.0	0.0	0.0	0.0	0.0	0.0	1	0	0	0	0	0	0	0	0	41406	912	3472
DRR	99695119	C	G		True	0.154750648111144	0.0249462281729748	0.014656834356822	-0.0849520602293054	2.44075752347651	True	0.154750648111144							False			chr7	89065.0	SNV	DRRfull::99695119_C_G_RC	5.0	152108.0	3.29e-05	0.0001207437816952427	0.0	0.0	0.0	0.0	0.0	0.0	0.0	0.0	5	0	0	0	0	0	0	0	0	41410	912	3472
DRR	99695121	G	A		True	0.0774895339997953	0.208893654636932	0.163643693840208	-0.0885949013680305	1.39292299360216	False	0.0774895339997953							False			chr7	89063.0	SNV	DRRfull::99695121_G_A_RC	13.0	152138.0	8.54e-05	0.0	0.0	0.0031682027649769587	0.0	0.0	2.940138774550159e-05	0.0	0.0	0.0	0	0	11	0	0	2	0	0	0	41422	912	3472
DRR	99695131	G	A		True	0.344151065439701	6.87969585150619e-12	1.63316221994212e-13	-0.0508662191232178	7.37603964941971	True	0.344151065439701							False			chr7	89053.0	SNV	DRRfull::99695131_G_A_RC	1.0	152124.0	6.57e-06	2.4139429343890312e-05	0.0	0.0	0.0	0.0	0.0	0.0	0.0	0.0	1	0	0	0	0	0	0	0	0	41426	912	3468
DRR	99695131	G	T		True	0.251303273854175	0.0001339755668235	2.58409846989107e-05	-0.0757942569158696	4.20736543330189	True	0.251303273854175							False			chr7	89053.0	SNV	DRRfull::99695131_G_T_RC	1.0	152124.0	6.57e-06	0.0	0.0	0.0	0.0	0.0	1.4700261664657632e-05	0.0	0.0	0.0	0	0	0	0	0	1	0	0	0	41426	912	3468
DRR	99695132	C	T		True	0.134023044995531	0.037940397070182	0.0233046355891029	-0.0848695367182697	2.26841024727693	True	0.134023044995531							False			chr7	89052.0	SNV	DRRfull::99695132_C_T_RC	38058.0	151948.0	0.250467265	0.5843784804609946	0.0668859649122807	0.09907834101382489	0.2793890177880897	0.06775348661892197	0.08583823529411765	0.22020453651501246	0.2120253164556962	0.3353380340107839	24136	61	344	1445	719	5837	3359	67	1617	41302	912	3472
DRR	99695151	A	G		True	0.220119336487227	0.0001696448895206	3.62446054762291e-05	-0.0734567971586848	4.13023815670248	True	0.220119336487227							False			chr7	89033.0	SNV	DRRfull::99695151_A_G_RC	1.0	152218.0	6.57e-06	0.0	0.0	0.0	0.0	0.0	1.4699397324709688e-05	0.0	0.0	0.0	0	0	0	0	0	1	0	0	0	41454	912	3472
DRR	99695157	T	C		True	0.293669267634407	2.52360456594924e-06	1.57257257818795e-07	-0.0691399532476689	5.24392754562717	True	0.293669267634407							False			chr7	89027.0	SNV	DRRfull::99695157_T_C_RC	1.0	152160.0	6.57e-06	0.0	0.0	0.0	0.0	0.0	1.4700693872750794e-05	0.0	0.0	0.0	0	0	0	0	0	1	0	0	0	41436	912	3468
DRR	99695163	G	A		True	0.269315971174126	0.0001571185766759	3.18483534662683e-05	-0.0775314648054308	4.15986856683394	True	0.269315971174126							False			chr7	89021.0	SNV	DRRfull::99695163_G_A_RC				0.0	0.0	0.0	0.0	0.0	0.0	0.0	0.0	0.0	0	0	0	0	0	0	0	0	0	0	0	0
DRR	99695176	T	C		True	0.275463684357648	0.0002737429080294	6.71734493160408e-05	-0.0793653256619537	3.98611494122463	True	0.275463684357648							False			chr7	89008.0	SNV	DRRfull::99695176_T_C_RC	1.0	152160.0	6.57e-06	0.0	0.0	0.0	0.0	0.0	1.4699829481978009e-05	0.0	0.0	0.0	0	0	0	0	0	1	0	0	0	41438	912	3470
DRR	99695186	C	T		True	0.214997109291639	0.0027156539046652	0.0009816398396175	-0.0812381031219977	3.29575608550713	True	0.214997109291639							False			chr7	88998.0	SNV	DRRfull::99695186_C_T_RC	1.0	152094.0	6.57e-06	0.0	0.0	0.0	0.0	0.0	1.4700693872750794e-05	0.0	0.0	0.0	0	0	0	0	0	1	0	0	0	41412	912	3470
DRR	99695187	C	T		False																					1.0	152138.0	6.57e-06	0.0	0.0	0.0	0.0	0.0	1.4700261664657632e-05	0.0	0.0	0.0	0	0	0	0	0	1	0	0	0	41420	912	3470
DRR	99695188	A	T		True	-0.0820175602413622	0.447850338140004	0.398679826237392	-0.098125505565991	-0.843982070060502	False	0.0820175602413622							False			chr7	88996.0	SNV	DRRfull::99695188_A_T_RC	3.0	152198.0	1.97e-05	0.0	0.0	0.0	0.0005784805244890089	0.0	0.0	0.0	0.0	0.0	0	0	0	3	0	0	0	0	0	41454	912	3472
[truncated: 7 more columns]
