# Supplementary material for: Massively parallel reporter assays for CYP3A4 enhancer variants alongside their native promoter
Source: bioRxiv. 2026 Apr 24:2026.04.22.719677. Preprint. [Version 1] doi: 10.64898/2026.04.22.719677 (PMC13131672; doi:10.64898/2026.04.22.719677)
Supplement: Supplement 4 [file media-4.zip]

Archive with 27 entries (24 files):
- plasmid_maps/Luciferase assays/
- plasmid_maps/Luciferase assays/pGL- IHRRenh-CYPbasalpro - LUC.gb
- plasmid_maps/Luciferase assays/pGL- IHRRenh-CYPpro - LUC.gb
- plasmid_maps/Luciferase assays/pGL-CEBPREenh-CYPbasalpro-LUC.gb
- plasmid_maps/Luciferase assays/pGL-CEBPREenh-CYPpro-LUC.gb
- plasmid_maps/Luciferase assays/pGL-CLEM4enh-CYPbasalpro-LUC.gb
- plasmid_maps/Luciferase assays/pGL-CLEM4enh-CYPpro-LUC.gb
- plasmid_maps/Luciferase assays/pGL-DRRenh-CYPbasalpro-LUC.gb
- plasmid_maps/Luciferase assays/pGL-DRRenh-CYPpro-LUC.gb
- plasmid_maps/Luciferase assays/pGL-XREMenh-CYPbasalpro-LUC.gb
- plasmid_maps/Luciferase assays/pGL-XREMenh-CYPpro-LUC.gb
- plasmid_maps/MPRA_Ref/
- plasmid_maps/MPRA_Ref/pGL4_GFP_CLEM4_Promoter.gb
- plasmid_maps/MPRA_Ref/pGL4_GFP_RE_CPP_(CEBPRE).gb
- plasmid_maps/MPRA_Ref/pGL4_GFP_RE_CPP_(CLEM4).gb
- plasmid_maps/MPRA_Ref/pGL4_GFP_RE_CPP_(DRR).gb
- plasmid_maps/MPRA_Ref/pGL4_GFP_RE_CPP_(IHRR).gb
- plasmid_maps/MPRA_Ref/pGL4_GFP_RE_CPP_(XREM).gb
- plasmid_maps/pGL4_GFP.gb
- plasmid_maps/pUC19_DRR_WT.gb
- plasmid_maps/pUC19_Promoter_WT.gb
- plasmid_maps/pUC19_XREM_WT.gb
- plasmid_maps/TFs/
- plasmid_maps/TFs/CEBP_LAP_TF.gb
- plasmid_maps/TFs/NR1I2_PXR_TF.gb
- plasmid_maps/TFs/TFORF0654-NR1I3_CAR_TF.gb
- plasmid_maps/TFs/TFORF0693_HNF4a_TF.gb
