# Supplementary material for: Massively parallel reporter assays for CYP3A4 enhancer variants alongside their native promoter
Source: bioRxiv. 2026 Apr 24:2026.04.22.719677. Preprint. [Version 1] doi: 10.64898/2026.04.22.719677 (PMC13131672; doi:10.64898/2026.04.22.719677)
Supplement: Supplement 4 [file media-4.zip › plasmid_maps/Luciferase assays/pGL- IHRRenh-CYPbasalpro - LUC.gb]

LOCUS       pGL-_IHRRenh-CYPbasalpr 4858 bp ds-DNA     circular     16-MAR-2026
DEFINITION  .
FEATURES             Location/Qualifiers
     CDS             complement(200..1060)
                     /label="confers resistance to ampicillin, carbenicillin, and related antibiotics (beta-lactamase)"
                     /ApEinfo_revcolor="#f8d3a9"
                     /ApEinfo_fwdcolor="#f8d3a9"
     regulatory      1165..1318
                     /label="transcriptional pause site"
                     /ApEinfo_revcolor="#b4abac"
                     /ApEinfo_fwdcolor="#b4abac"
     misc_feature    1319..1343
                     /label="Multiple cloning site region"
                     /ApEinfo_revcolor="#ff9ccd"
                     /ApEinfo_fwdcolor="#ff9ccd"
     primer          1324..1363
                     /label="IHRR gib FWD"
                     /note="sequence: aactggccggtacctgagctTTAAGCCTCTTGCTGACCGG"
                     /ApEinfo_revcolor="#b1ff67"
                     /ApEinfo_fwdcolor="#b1ff67"
     misc_feature    1344..1604
                     /label="IHRR"
                     /ApEinfo_revcolor="#faac61"
                     /ApEinfo_fwdcolor="#faac61"
     primer          complement(1585..1604)
                     /label="IHRR (CYPbasalP) gib REV"
                     /note="sequence: CAGATCTtcggttcagcatgCCTTGTGATACCTGTTGGAG"
                     /ApEinfo_revcolor="#b1ff67"
                     /ApEinfo_fwdcolor="#b1ff67"
     misc_feature    1605..1617
                     /label="SPACE"
                     /ApEinfo_revcolor="#7ea7d8"
                     /ApEinfo_fwdcolor="#7ea7d8"
     primer          1618..1637
                     /label="CYP_basalP (IHRR) gib FWD"
                     /note="sequence: CACAAGGcatgctgaaccgaAGATCTGTAGGTGTGGCTTG"
                     /ApEinfo_revcolor="#84b0dc"
                     /ApEinfo_fwdcolor="#84b0dc"
     misc_feature    1618..2032
                     /label="CYP_Promoter"
                     /ApEinfo_revcolor="#f8d3a9"
                     /ApEinfo_fwdcolor="#f8d3a9"
     misc_feature    1618..2032
                     /label="basal (proximal) promoter"
                     /ApEinfo_revcolor="#d6b295"
                     /ApEinfo_fwdcolor="#d6b295"
     primer          complement(2009..2057)
                     /label="CYP_Promoter gib REV"
                     /note="sequence: CTTAATGTTTTTGGCATCTTCCATGTGTTGCTCTTTGCTGGGCTATGTG"
                     /ApEinfo_revcolor="#84b0dc"
                     /ApEinfo_fwdcolor="#84b0dc"
     CDS             2034..3686
                     /label="synthetic luc2 version of the luciferase gene; luc2 reporter gene (firefly luciferase)"
                     /ApEinfo_revcolor="#ffef86"
                     /ApEinfo_fwdcolor="#ffef86"
     primer_bind     3699..3714
                     /label="sequence was changed from the original sequence; fixed GC stretch"
                     /ApEinfo_revcolor="#75c6a9"
                     /ApEinfo_fwdcolor="#75c6a9"
     misc_feature    3721..3912
                     /label="SV40 late poly(A) region"
                     /ApEinfo_revcolor="#b4abac"
                     /ApEinfo_fwdcolor="#b4abac"
     misc_feature    4252..76
                     /label="ColE1-derived plasmid replication origin"
                     /ApEinfo_revcolor="#84b0dc"
                     /ApEinfo_fwdcolor="#84b0dc"
ORIGIN
        1 gaagatcctt tgatcttttc tacggggtct gacgctcagt ggaacgaaaa ctcacgttaa
       61 gggattttgg tcatgagatt atcaaaaagg atcttcacct agatcctttt aaattaaaaa
      121 tgaagtttta aatcaatcta aagtatatat gagtaaactt ggtctgacag cggccgcaaa
      181 tgctaaacca ctgcagtggt taccagtgct tgatcagtga ggcaccgatc tcagcgatct
      241 gcctatttcg ttcgtccata gtggcctgac tccccgtcgt gtagatcact acgattcgtg
      301 agggcttacc atcaggcccc agcgcagcaa tgatgccgcg agagccgcgt tcaccggccc
      361 ccgatttgtc agcaatgaac cagccagcag ggagggccga gcgaagaagt ggtcctgcta
      421 ctttgtccgc ctccatccag tctatgagct gctgtcgtga tgctagagta agaagttcgc
      481 cagtgagtag tttccgaaga gttgtggcca ttgctactgg catcgtggta tcacgctcgt
      541 cgttcggtat ggcttcgttc aactctggtt cccagcggtc aagccgggtc acatgatcac
      601 ccatattatg aagaaatgca gtcagctcct tagggcctcc gatcgttgtc agaagtaagt
      661 tggccgcggt gttgtcgctc atggtaatgg cagcactaca caattctctt accgtcatgc
      721 catccgtaag atgcttttcc gtgaccggcg agtactcaac caagtcgttt tgtgagtagt
      781 gtatacggcg accaagctgc tcttgcccgg cgtctatacg ggacaacacc gcgccacata
      841 gcagtacttt gaaagtgctc atcatcggga atcgttcttc ggggcggaaa gactcaagga
      901 tcttgccgct attgagatcc agttcgatat agcccactct tgcacccagt tgatcttcag
      961 catcttttac tttcaccagc gtttcggggt gtgcaaaaac aggcaagcaa aatgccgcaa
     1021 agaagggaat gagtgcgaca cgaaaatgtt ggatgctcat actcgtcctt tttcaatatt
     1081 attgaagcat ttatcagggt tactagtacg tctctcaagg ataagtaagt aatattaagg
     1141 tacgggaggt attggacagg ccgcaataaa atatctttat tttcattaca tctgtgtgtt
     1201 ggttttttgt gtgaatcgat agtactaaca tacgctctcc atcaaaacaa aacgaaacaa
     1261 aacaaactag caaaataggc tgtccccagt gcaagtgcag gtgccagaac atttctctgg
     1321 cctaactggc cggtacctga gctTTAAGCC TCTTGCTGAC CGGTGGAGGG CAGAACCTTT
     1381 GCCCTAAAAG TATAATATCC ACATGCTGGC ATGATTCCTG GCCAGATGGC TTCTTTATTA
     1441 GCAGTAATTG AAACTGCCTC GATACAGACA CTGTACCTTG CAACCAAAAA ATGACTCAAC
     1501 AATGATAATA AGGGTTAAGC TGGGCCTTTC TCTCTTTGCC AGTTAAATTA TATTTATTAT
     1561 AGCTTGACAT GAAAAACAAA GCAACTCCAA CAGGTATCAC AAGGcatgct gaaccgaAGA
     1621 TCTGTAGGTG TGGCTTGTTG GGATGAATTT CAAGTATTTT GGAATGAGGA CAGCCATAGA
     1681 GACAAGGGCA GGAGAGAGGC GATTTAATAG ATTTTATGCC AATGGCTCCA CTTGAGTTTC
     1741 TGATAAGAAC CCAGAACCCT TGGACTCCCC AGTAACATTG ATTGAGTTGT TTATGATACC
     1801 TCATAGAATA TGAACTCAAA GGAGGTCAGT GAGTGGTGTG TGTGTGATTC TTTGCCAACT
     1861 TCCAAGGTGG AGAAGCCTCT TCCAACTGCA GGCAGAGCAC AGGTGGCCCT GCTACTGGCT
     1921 GCAGCTCCAG CCCTGCCTCC TTCTCTAGCA TATAAACAAT CCAACAGCCT CACTGAATCA
     1981 CTGCTGTGCA GGGCAGGAAA GCTCCATGCA CATAGCCCAG CAAAGAGCAA CAcatggaag
     2041 atgccaaaaa cattaagaag ggcccagcgc cattctaccc actcgaagac gggaccgccg
     2101 gcgagcagct gcacaaagcc atgaagcgct acgccctggt gcccggcacc atcgccttta
     2161 ccgacgcaca tatcgaggtg gacattacct acgccgagta cttcgagatg agcgttcggc
     2221 tggcagaagc tatgaagcgc tatgggctga atacaaacca tcggatcgtg gtgtgcagcg
     2281 agaatagctt gcagttcttc atgcccgtgt tgggtgccct gttcatcggt gtggctgtgg
     2341 ccccagctaa cgacatctac aacgagcgcg agctgctgaa cagcatgggc atcagccagc
     2401 ccaccgtcgt attcgtgagc aagaaagggc tgcaaaagat cctcaacgtg caaaagaagc
     2461 taccgatcat acaaaagatc atcatcatgg atagcaagac cgactaccag ggcttccaaa
     2521 gcatgtacac cttcgtgact tcccatttgc cacccggctt caacgagtac gacttcgtgc
     2581 ccgagagctt cgaccgggac aaaaccatcg ccctgatcat gaacagtagt ggcagtaccg
     2641 gattgcccaa gggcgtagcc ctaccgcacc gcaccgcttg tgtccgattc agtcatgccc
     2701 gcgaccccat cttcggcaac cagatcatcc ccgacaccgc tatcctcagc gtggtgccat
     2761 ttcaccacgg cttcggcatg ttcaccacgc tgggctactt gatctgcggc tttcgggtcg
     2821 tgctcatgta ccgcttcgag gaggagctat tcttgcgcag cttgcaagac tataagattc
     2881 aatctgccct gctggtgccc acactattta gcttcttcgc taagagcact ctcatcgaca
     2941 agtacgacct aagcaacttg cacgagatcg ccagcggcgg ggcgccgctc agcaaggagg
     3001 taggtgaggc cgtggccaaa cgcttccacc taccaggcat ccgccagggc tacggcctga
     3061 cagaaacaac cagcgccatt ctgatcaccc ccgaagggga cgacaagcct ggcgcagtag
     3121 gcaaggtggt gcccttcttc gaggctaagg tggtggactt ggacaccggt aagacactgg
     3181 gtgtgaacca gcgcggcgag ctgtgcgtcc gtggccccat gatcatgagc ggctacgtta
     3241 acaaccccga ggctacaaac gctctcatcg acaaggacgg ctggctgcac agcggcgaca
     3301 tcgcctactg ggacgaggac gagcacttct tcatcgtgga ccggctgaag agcctgatca
     3361 aatacaaggg ctaccaggta gccccagccg aactggagag catcctgctg caacacccca
     3421 acatcttcga cgccggggtc gccggcctgc ccgacgacga tgccggcgag ctgcccgccg
     3481 cagtcgtcgt gctggaacac ggtaaaacca tgaccgagaa ggagatcgtg gactatgtgg
     3541 ccagccaggt tacaaccgcc aagaagctgc gcggtggtgt tgtgttcgtg gacgaggtgc
     3601 ctaaaggact gaccggcaag ttggacgccc gcaagatccg cgagattctc attaaggcca
     3661 agaagggcgg caagatcgcc gtgtaataat tctagagtct gagctgacag tcgcttcgag
     3721 cagacatgat aagatacatt gatgagtttg gacaaaccac aactagaatg cagtgaaaaa
     3781 aatgctttat ttgtgaaatt tgtgatgcta ttgctttatt tgtaaccatt ataagctgca
     3841 ataaacaagt taacaacaac aattgcattc attttatgtt tcaggttcag ggggaggtgt
     3901 gggaggtttt ttaaagcaag taaaacctct acaaatgtgg taaaatcgat aaggatccgt
     3961 cgaccgatgc ccttgagagc cttcaaccca gtcagctcct tccggtgggc gcggggcatg
     4021 actatcgtcg ccgcacttat gactgtcttc tttatcatgc aactcgtagg acaggtgccg
     4081 gcagcgctct tccgcttcct cgctcactga ctcgctgcgc tcggtcgttc ggctgcggcg
     4141 agcggtatca gctcactcaa aggcggtaat acggttatcc acagaatcag gggataacgc
     4201 aggaaagaac atgtgagcaa aaggccagca aaaggccagg aaccgtaaaa aggccgcgtt
     4261 gctggcgttt ttccataggc tccgcccccc tgacgagcat cacaaaaatc gacgctcaag
     4321 tcagaggtgg cgaaacccga caggactata aagataccag gcgtttcccc ctggaagctc
     4381 cctcgtgcgc tctcctgttc cgaccctgcc gcttaccgga tacctgtccg cctttctccc
     4441 ttcgggaagc gtggcgcttt ctcatagctc acgctgtagg tatctcagtt cggtgtaggt
     4501 cgttcgctcc aagctgggct gtgtgcacga accccccgtt cagcccgacc gctgcgcctt
     4561 atccggtaac tatcgtcttg agtccaaccc ggtaagacac gacttatcgc cactggcagc
     4621 agccactggt aacaggatta gcagagcgag gtatgtaggc ggtgctacag agttcttgaa
     4681 gtggtggcct aactacggct acactagaag aacagtattt ggtatctgcg ctctgctgaa
     4741 gccagttacc ttcggaaaaa gagttggtag ctcttgatcc ggcaaacaaa ccaccgctgg
     4801 tagcggtggt ttttttgttt gcaagcagca gattacgcgc agaaaaaaag gatctcaa
//
