# Supplementary material for: Massively parallel reporter assays for CYP3A4 enhancer variants alongside their native promoter
Source: bioRxiv. 2026 Apr 24:2026.04.22.719677. Preprint. [Version 1] doi: 10.64898/2026.04.22.719677 (PMC13131672; doi:10.64898/2026.04.22.719677)
Supplement: Supplement 4 [file media-4.zip › plasmid_maps/Luciferase assays/pGL- IHRRenh-CYPpro - LUC.gb]

LOCUS       pGL-_IHRRenh-CYPpro_-_L 6339 bp ds-DNA     circular     16-MAR-2026
DEFINITION  .
FEATURES             Location/Qualifiers
     CDS             2..1654
                     /label="synthetic luc2 version of the luciferase gene; luc2 reporter gene (firefly luciferase)"
                     /ApEinfo_revcolor="#ffef86"
                     /ApEinfo_fwdcolor="#ffef86"
     primer_bind     1667..1682
                     /label="sequence was changed from the original sequence; fixed GC stretch"
                     /ApEinfo_revcolor="#75c6a9"
                     /ApEinfo_fwdcolor="#75c6a9"
     misc_feature    1689..1880
                     /label="SV40 late poly(A) region"
                     /ApEinfo_revcolor="#b4abac"
                     /ApEinfo_fwdcolor="#b4abac"
     misc_feature    2220..2902
                     /label="ColE1-derived plasmid replication origin"
                     /ApEinfo_revcolor="#84b0dc"
                     /ApEinfo_fwdcolor="#84b0dc"
     CDS             complement(3026..3886)
                     /label="confers resistance to ampicillin, carbenicillin, and related antibiotics (beta-lactamase)"
                     /ApEinfo_revcolor="#f8d3a9"
                     /ApEinfo_fwdcolor="#f8d3a9"
     regulatory      3991..4144
                     /label="transcriptional pause site"
                     /ApEinfo_revcolor="#b4abac"
                     /ApEinfo_fwdcolor="#b4abac"
     misc_feature    4145..4169
                     /label="Multiple cloning site region"
                     /ApEinfo_revcolor="#ff9ccd"
                     /ApEinfo_fwdcolor="#ff9ccd"
     primer          4170..4189
                     /label="IHRR gib FWD"
                     /note="sequence: aactggccggtacctgagctTTAAGCCTCTTGCTGACCGG"
                     /ApEinfo_revcolor="#b1ff67"
                     /ApEinfo_fwdcolor="#b1ff67"
     misc_feature    4170..4430
                     /label="IHRR"
                     /ApEinfo_revcolor="#b1ff67"
                     /ApEinfo_fwdcolor="#b1ff67"
     primer          complement(4411..4430)
                     /label="IHRR (CYPpro) gib REV"
                     /note="sequence: AAGGACAtcggttcagcatgCCTTGTGATACCTGTTGGAG"
                     /ApEinfo_revcolor="#b1ff67"
                     /ApEinfo_fwdcolor="#b1ff67"
     misc_feature    4431..4443
                     /label="SPACE"
                     /ApEinfo_revcolor="#7ea7d8"
                     /ApEinfo_fwdcolor="#7ea7d8"
     misc_feature    4444..6339
                     /label="CYP_Promoter"
                     /ApEinfo_revcolor="#f8d3a9"
                     /ApEinfo_fwdcolor="#f8d3a9"
     primer          4444..4463
                     /label="CYP_Protomer (IHRR) gib FWD"
                     /note="sequence: CACAAGGcatgctgaaccgaTGTCCTTTTTGGTTTGATGC"
                     /ApEinfo_revcolor="#84b0dc"
                     /ApEinfo_fwdcolor="#84b0dc"
     primer          complement(6320..6339)
                     /label="H6_CYP_Protomer_pGL4 REV"
                     /note="sequence: tgtttttggcatcttccatgTGTTGCTCTTTGCTGGGCTA"
                     /ApEinfo_revcolor="#84b0dc"
                     /ApEinfo_fwdcolor="#84b0dc"
ORIGIN
        1 catggaagat gccaaaaaca ttaagaaggg cccagcgcca ttctacccac tcgaagacgg
       61 gaccgccggc gagcagctgc acaaagccat gaagcgctac gccctggtgc ccggcaccat
      121 cgcctttacc gacgcacata tcgaggtgga cattacctac gccgagtact tcgagatgag
      181 cgttcggctg gcagaagcta tgaagcgcta tgggctgaat acaaaccatc ggatcgtggt
      241 gtgcagcgag aatagcttgc agttcttcat gcccgtgttg ggtgccctgt tcatcggtgt
      301 ggctgtggcc ccagctaacg acatctacaa cgagcgcgag ctgctgaaca gcatgggcat
      361 cagccagccc accgtcgtat tcgtgagcaa gaaagggctg caaaagatcc tcaacgtgca
      421 aaagaagcta ccgatcatac aaaagatcat catcatggat agcaagaccg actaccaggg
      481 cttccaaagc atgtacacct tcgtgacttc ccatttgcca cccggcttca acgagtacga
      541 cttcgtgccc gagagcttcg accgggacaa aaccatcgcc ctgatcatga acagtagtgg
      601 cagtaccgga ttgcccaagg gcgtagccct accgcaccgc accgcttgtg tccgattcag
      661 tcatgcccgc gaccccatct tcggcaacca gatcatcccc gacaccgcta tcctcagcgt
      721 ggtgccattt caccacggct tcggcatgtt caccacgctg ggctacttga tctgcggctt
      781 tcgggtcgtg ctcatgtacc gcttcgagga ggagctattc ttgcgcagct tgcaagacta
      841 taagattcaa tctgccctgc tggtgcccac actatttagc ttcttcgcta agagcactct
      901 catcgacaag tacgacctaa gcaacttgca cgagatcgcc agcggcgggg cgccgctcag
      961 caaggaggta ggtgaggccg tggccaaacg cttccaccta ccaggcatcc gccagggcta
     1021 cggcctgaca gaaacaacca gcgccattct gatcaccccc gaaggggacg acaagcctgg
     1081 cgcagtaggc aaggtggtgc ccttcttcga ggctaaggtg gtggacttgg acaccggtaa
     1141 gacactgggt gtgaaccagc gcggcgagct gtgcgtccgt ggccccatga tcatgagcgg
     1201 ctacgttaac aaccccgagg ctacaaacgc tctcatcgac aaggacggct ggctgcacag
     1261 cggcgacatc gcctactggg acgaggacga gcacttcttc atcgtggacc ggctgaagag
     1321 cctgatcaaa tacaagggct accaggtagc cccagccgaa ctggagagca tcctgctgca
     1381 acaccccaac atcttcgacg ccggggtcgc cggcctgccc gacgacgatg ccggcgagct
     1441 gcccgccgca gtcgtcgtgc tggaacacgg taaaaccatg accgagaagg agatcgtgga
     1501 ctatgtggcc agccaggtta caaccgccaa gaagctgcgc ggtggtgttg tgttcgtgga
     1561 cgaggtgcct aaaggactga ccggcaagtt ggacgcccgc aagatccgcg agattctcat
     1621 taaggccaag aagggcggca agatcgccgt gtaataattc tagagtctga gctgacagtc
     1681 gcttcgagca gacatgataa gatacattga tgagtttgga caaaccacaa ctagaatgca
     1741 gtgaaaaaaa tgctttattt gtgaaatttg tgatgctatt gctttatttg taaccattat
     1801 aagctgcaat aaacaagtta acaacaacaa ttgcattcat tttatgtttc aggttcaggg
     1861 ggaggtgtgg gaggtttttt aaagcaagta aaacctctac aaatgtggta aaatcgataa
     1921 ggatccgtcg accgatgccc ttgagagcct tcaacccagt cagctccttc cggtgggcgc
     1981 ggggcatgac tatcgtcgcc gcacttatga ctgtcttctt tatcatgcaa ctcgtaggac
     2041 aggtgccggc agcgctcttc cgcttcctcg ctcactgact cgctgcgctc ggtcgttcgg
     2101 ctgcggcgag cggtatcagc tcactcaaag gcggtaatac ggttatccac agaatcaggg
     2161 gataacgcag gaaagaacat gtgagcaaaa ggccagcaaa aggccaggaa ccgtaaaaag
     2221 gccgcgttgc tggcgttttt ccataggctc cgcccccctg acgagcatca caaaaatcga
     2281 cgctcaagtc agaggtggcg aaacccgaca ggactataaa gataccaggc gtttccccct
     2341 ggaagctccc tcgtgcgctc tcctgttccg accctgccgc ttaccggata cctgtccgcc
     2401 tttctccctt cgggaagcgt ggcgctttct catagctcac gctgtaggta tctcagttcg
     2461 gtgtaggtcg ttcgctccaa gctgggctgt gtgcacgaac cccccgttca gcccgaccgc
     2521 tgcgccttat ccggtaacta tcgtcttgag tccaacccgg taagacacga cttatcgcca
     2581 ctggcagcag ccactggtaa caggattagc agagcgaggt atgtaggcgg tgctacagag
     2641 ttcttgaagt ggtggcctaa ctacggctac actagaagaa cagtatttgg tatctgcgct
     2701 ctgctgaagc cagttacctt cggaaaaaga gttggtagct cttgatccgg caaacaaacc
     2761 accgctggta gcggtggttt ttttgtttgc aagcagcaga ttacgcgcag aaaaaaagga
     2821 tctcaagaag atcctttgat cttttctacg gggtctgacg ctcagtggaa cgaaaactca
     2881 cgttaaggga ttttggtcat gagattatca aaaaggatct tcacctagat ccttttaaat
     2941 taaaaatgaa gttttaaatc aatctaaagt atatatgagt aaacttggtc tgacagcggc
     3001 cgcaaatgct aaaccactgc agtggttacc agtgcttgat cagtgaggca ccgatctcag
     3061 cgatctgcct atttcgttcg tccatagtgg cctgactccc cgtcgtgtag atcactacga
     3121 ttcgtgaggg cttaccatca ggccccagcg cagcaatgat gccgcgagag ccgcgttcac
     3181 cggcccccga tttgtcagca atgaaccagc cagcagggag ggccgagcga agaagtggtc
     3241 ctgctacttt gtccgcctcc atccagtcta tgagctgctg tcgtgatgct agagtaagaa
     3301 gttcgccagt gagtagtttc cgaagagttg tggccattgc tactggcatc gtggtatcac
     3361 gctcgtcgtt cggtatggct tcgttcaact ctggttccca gcggtcaagc cgggtcacat
     3421 gatcacccat attatgaaga aatgcagtca gctccttagg gcctccgatc gttgtcagaa
     3481 gtaagttggc cgcggtgttg tcgctcatgg taatggcagc actacacaat tctcttaccg
     3541 tcatgccatc cgtaagatgc ttttccgtga ccggcgagta ctcaaccaag tcgttttgtg
     3601 agtagtgtat acggcgacca agctgctctt gcccggcgtc tatacgggac aacaccgcgc
     3661 cacatagcag tactttgaaa gtgctcatca tcgggaatcg ttcttcgggg cggaaagact
     3721 caaggatctt gccgctattg agatccagtt cgatatagcc cactcttgca cccagttgat
     3781 cttcagcatc ttttactttc accagcgttt cggggtgtgc aaaaacaggc aagcaaaatg
     3841 ccgcaaagaa gggaatgagt gcgacacgaa aatgttggat gctcatactc gtcctttttc
     3901 aatattattg aagcatttat cagggttact agtacgtctc tcaaggataa gtaagtaata
     3961 ttaaggtacg ggaggtattg gacaggccgc aataaaatat ctttattttc attacatctg
     4021 tgtgttggtt ttttgtgtga atcgatagta ctaacatacg ctctccatca aaacaaaacg
     4081 aaacaaaaca aactagcaaa ataggctgtc cccagtgcaa gtgcaggtgc cagaacattt
     4141 ctctggccta actggccggt acctgagctT TAAGCCTCTT GCTGACCGGT GGAGGGCAGA
     4201 ACCTTTGCCC TAAAAGTATA ATATCCACAT GCTGGCATGA TTCCTGGCCA GATGGCTTCT
     4261 TTATTAGCAG TAATTGAAAC TGCCTCGATA CAGACACTGT ACCTTGCAAC CAAAAAATGA
     4321 CTCAACAATG ATAATAAGGG TTAAGCTGGG CCTTTCTCTC TTTGCCAGTT AAATTATATT
     4381 TATTATAGCT TGACATGAAA AACAAAGCAA CTCCAACAGG TATCACAAGG catgctgaac
     4441 cgaTGTCCTT TTTGGTTTGA TGCTTGCTGT CACTTCTTTC CTTAGGTGCC TCTCTGTACG
     4501 GCTCTTTTAT CCCAGGGATT CCAGAGTTAC AGCACATGCA TACCACCATC CAAGCATGTT
     4561 TATTTGTCTC CTGCTTCACT AGGCTGTCCC CAAGGAACAT GTGGCTCCCG GCACACACCT
     4621 GGCACAACAC TGCACATGAC ATTCACCCAC TTGGCCTTGA ATCTGACAAG GAATCTGGCA
     4681 TGATGTTCAC CCACTCAGGC CAGGTGCCGA GCAGCCCTGG AGGCTTAGGG GCCAGAGGGA
     4741 TGGGAAAAGG TGTCTTTCTG GGGTGAGTAT CAGTTTCTGC AGGAGGGCTG AATGTGAGAA
     4801 AGAATAAAGA GAGAAGGAAG CGAACAAGCA CAGCTTAAAC ATCGCCTATT TCTATTGAGT
     4861 TTTAAGAACG CTGTGATTTT GTTTGTCATG CAATCCATTC ATCAGGCCAG GCAGACACAG
     4921 AACTTGGGTG TGAGTGACGA TAATGAGCTG ATATAATTTT CACACCCTCA TCACTGAGAT
     4981 CTCTCCCATC AGGAATGGGT CAGGGAGCTC ACAGGTGGCA GCAACTGCTA TTACAGGCCT
     5041 CATCTCTACC AGCTCCTGGG GCCTGCCCTC CTCCCATTAG AAAATCCTCC ACTTGTCAAA
     5101 AAGGAAGCCA TTTGCTTTGA ACTCCAATTC CACCCCCAAG AGGCTGGGAC CATCTTATTG
     5161 GAGTCCTTGA TGCTGTGTGA CCTGCAGTGA CCACTGCCCC ATCATTGCTG GCTGAGGTGG
     5221 TTGGGGTCCA TCTGGCTATC TGGGCAGCTG TTCTCTTCTC TCCTTTCTCT CCTGTTTCCA
     5281 GACATGCAGT ATTTCCAGAG AGAAGGGGCC ACTCTTTGGC AAAGAACCTG TCTAACTTGC
     5341 TATCTATGGC AGGACCTTTG AAGGGTTCAC AGGAAGCAGC ACAAATTGAT ACTATTCCAC
     5401 CAAGCCATCA GCTCCATCTC ATCCATGCCC TGTCTCTCCT TTAGGGGTCC CCTTGCCAAC
     5461 AGAATCACAG AGGACCAGCC TGAAAGTGCA GAGACAGCAG CTGAGGCACA GCCAAGAGCT
     5521 CTGGCTGTAT TAATGACCTA AGAAGTCACC AGAAAGTCAG AAGGGATGAC ATGCAGAGGC
     5581 CCAGCAATCT CAGCTAAGTC AACTCCACCA GCCTTTCTAG TTGCCCACTG TGTGTACAGC
     5641 ACCCTGGTAG GGACCAGAGC CATGACAGGG AATAAGACTA GACTATGCCC TTGAGGAGCT
     5701 CACCTCTGTT CAGGGAAACA GGCGTGGAAA CACAATGGTG GTAAAGAGGA AAGAGGACAA
     5761 TAGGATTGCA TGAAGGGGAT GGAAAGTGCC CAGGGGAGGA AATGGTTACA TCTGTGTGAG
     5821 GAGTTTGGTG AGGAAAGACT CTAAGAGAAG GCTCTGTCTG TCTGGGTTTG GAAGGATGTG
     5881 TAGGAGTCTT CTAGGGGGCA CAGGCACACT CCAGGCATAG GTAAAGATCT GTAGGTGTGG
     5941 CTTGTTGGGA TGAATTTCAA GTATTTTGGA ATGAGGACAG CCATAGAGAC AAGGGCAGGA
     6001 GAGAGGCGAT TTAATAGATT TTATGCCAAT GGCTCCACTT GAGTTTCTGA TAAGAACCCA
     6061 GAACCCTTGG ACTCCCCAGT AACATTGATT GAGTTGTTTA TGATACCTCA TAGAATATGA
     6121 ACTCAAAGGA GGTCAGTGAG TGGTGTGTGT GTGATTCTTT GCCAACTTCC AAGGTGGAGA
     6181 AGCCTCTTCC AACTGCAGGC AGAGCACAGG TGGCCCTGCT ACTGGCTGCA GCTCCAGCCC
     6241 TGCCTCCTTC TCTAGCATAT AAACAATCCA ACAGCCTCAC TGAATCACTG CTGTGCAGGG
     6301 CAGGAAAGCT CCATGCACAT AGCCCAGCAA AGAGCAACA
//
