# Supplementary material for: Massively parallel reporter assays for CYP3A4 enhancer variants alongside their native promoter
Source: bioRxiv. 2026 Apr 24:2026.04.22.719677. Preprint. [Version 1] doi: 10.64898/2026.04.22.719677 (PMC13131672; doi:10.64898/2026.04.22.719677)
Supplement: Supplement 4 [file media-4.zip › plasmid_maps/Luciferase assays/pGL-CEBPREenh-CYPbasalpro-LUC.gb]

LOCUS       pGL-CEBPREenh-CYPbasalp 4900 bp ds-DNA     circular     05-FEB-2026
DEFINITION  .
FEATURES             Location/Qualifiers
     CDS             complement(201..992)
                     /label="AmpR"
     CDS             complement(993..1061)
                     /label="AmpR"
     polyA_signal    1166..1214
                     /label="poly(A) signal"
     misc_feature    1228..1319
                     /label="pause site"
     misc_feature    1320..1344
                     /label="MCS"
     primer          1345..1369
                     /label="CEBPRE gib FWD"
                     /note="sequence: GGCCTAACTGGCCGGTACCTGAGCTCAGGGTCAGGCAAAACAAGTTAGGG"
     misc_feature    1345..1647
                     /label="CEBPRE"
     primer          complement(1620..1647)
                     /label="CEBPRE (CYPbasalP) gib REV"
                     /note="sequence: GCCACACCTACAGATCTtcggttcagcatgTCAGTGAACTCATGGTTTCAGCAGAAAG"
     misc_feature    1648..1660
                     /label="spacer"
     primer          1661..1685
                     /label="CYP_basalP (CEBPRE) gib FWD"
                     /note="sequence: AACCATGAGTTCACTGAcatgctgaaccgaAGATCTGTAGGTGTGGCTTGTTGGG"
     misc_feature    1661..2075
                     /label="basal (proximal) promoter"
     primer          complement(2052..2075)
                     /label="CYP_Protomer gib REV"
                     /note="sequence: CTTAATGTTTTTGGCATCTTCCATGTGTTGCTCTTTGCTGGGCTATGTG"
     CDS             2077..3729
                     /label="luciferase"
     polyA_signal    3773..3894
                     /label="SV40 poly(A) signal"
     rep_origin      complement(4313..1)
                     /label="ori"
ORIGIN
        1 AGAAGATCCT TTGATCTTTT CTACGGGGTC TGACGCTCAG TGGAACGAAA ACTCACGTTA
       61 AGGGATTTTG GTCATGAGAT TATCAAAAAG GATCTTCACC TAGATCCTTT TAAATTAAAA
      121 ATGAAGTTTT AAATCAATCT AAAGTATATA TGAGTAAACT TGGTCTGACA GCGGCCGCAA
      181 ATGCTAAACC ACTGCAGTGG TTACCAGTGC TTGATCAGTG AGGCACCGAT CTCAGCGATC
      241 TGCCTATTTC GTTCGTCCAT AGTGGCCTGA CTCCCCGTCG TGTAGATCAC TACGATTCGT
      301 GAGGGCTTAC CATCAGGCCC CAGCGCAGCA ATGATGCCGC GAGAGCCGCG TTCACCGGCC
      361 CCCGATTTGT CAGCAATGAA CCAGCCAGCA GGGAGGGCCG AGCGAAGAAG TGGTCCTGCT
      421 ACTTTGTCCG CCTCCATCCA GTCTATGAGC TGCTGTCGTG ATGCTAGAGT AAGAAGTTCG
      481 CCAGTGAGTA GTTTCCGAAG AGTTGTGGCC ATTGCTACTG GCATCGTGGT ATCACGCTCG
      541 TCGTTCGGTA TGGCTTCGTT CAACTCTGGT TCCCAGCGGT CAAGCCGGGT CACATGATCA
      601 CCCATATTAT GAAGAAATGC AGTCAGCTCC TTAGGGCCTC CGATCGTTGT CAGAAGTAAG
      661 TTGGCCGCGG TGTTGTCGCT CATGGTAATG GCAGCACTAC ACAATTCTCT TACCGTCATG
      721 CCATCCGTAA GATGCTTTTC CGTGACCGGC GAGTACTCAA CCAAGTCGTT TTGTGAGTAG
      781 TGTATACGGC GACCAAGCTG CTCTTGCCCG GCGTCTATAC GGGACAACAC CGCGCCACAT
      841 AGCAGTACTT TGAAAGTGCT CATCATCGGG AATCGTTCTT CGGGGCGGAA AGACTCAAGG
      901 ATCTTGCCGC TATTGAGATC CAGTTCGATA TAGCCCACTC TTGCACCCAG TTGATCTTCA
      961 GCATCTTTTA CTTTCACCAG CGTTTCGGGG TGTGCAAAAA CAGGCAAGCA AAATGCCGCA
     1021 AAGAAGGGAA TGAGTGCGAC ACGAAAATGT TGGATGCTCA TACTCGTCCT TTTTCAATAT
     1081 TATTGAAGCA TTTATCAGGG TTACTAGTAC GTCTCTCAAG GATAAGTAAG TAATATTAAG
     1141 GTACGGGAGG TATTGGACAG GCCGCAATAA AATATCTTTA TTTTCATTAC ATCTGTGTGT
     1201 TGGTTTTTTG TGTGAATCGA TAGTACTAAC ATACGCTCTC CATCAAAACA AAACGAAACA
     1261 AAACAAACTA GCAAAATAGG CTGTCCCCAG TGCAAGTGCA GGTGCCAGAA CATTTCTCTG
     1321 GCCTAACTGG CCGGTACCTG AGCTCAGGGT CAGGCAAAAC AAGTTAGGGG GTTACTGAAA
     1381 TAAGGAGTAT GAGAAATGGT GTAGGTTGTG CTGACGTTTT GTAACACATC TCATGATGAT
     1441 CTTCATTTCC TTCACTAATT TCCTGTTTCA TTAATTCCCT TCCACGTGCT CTTCTGAAAT
     1501 TTGCCTCACA TTCTCTGATT TCTCTTTTAC CTGTTGGTTT CATCACCTTT TACTTTTTGC
     1561 TTTCCTGGAA ACACAAATGA TTCTGATTGT GACATGTCAG AATTATTTGC AACATTTGCC
     1621 TTTCTGCTGA AACCATGAGT TCACTGAcat gctgaaccga AGATCTGTAG GTGTGGCTTG
     1681 TTGGGATGAA TTTCAAGTAT TTTGGAATGA GGACAGCCAT AGAGACAAGG GCAGGAGAGA
     1741 GGCGATTTAA TAGATTTTAT GCCAATGGCT CCACTTGAGT TTCTGATAAG AACCCAGAAC
     1801 CCTTGGACTC CCCAGTAACA TTGATTGAGT TGTTTATGAT ACCTCATAGA ATATGAACTC
     1861 AAAGGAGGTC AGTGAGTGGT GTGTGTGTGA TTCTTTGCCA ACTTCCAAGG TGGAGAAGCC
     1921 TCTTCCAACT GCAGGCAGAG CACAGGTGGC CCTGCTACTG GCTGCAGCTC CAGCCCTGCC
     1981 TCCTTCTCTA GCATATAAAC AATCCAACAG CCTCACTGAA TCACTGCTGT GCAGGGCAGG
     2041 AAAGCTCCAT GCACATAGCC CAGCAAAGAG CAACACATGG AAGATGCCAA AAACATTAAG
     2101 AAGGGCCCAG CGCCATTCTA CCCACTCGAA GACGGGACCG CCGGCGAGCA GCTGCACAAA
     2161 GCCATGAAGC GCTACGCCCT GGTGCCCGGC ACCATCGCCT TTACCGACGC ACATATCGAG
     2221 GTGGACATTA CCTACGCCGA GTACTTCGAG ATGAGCGTTC GGCTGGCAGA AGCTATGAAG
     2281 CGCTATGGGC TGAATACAAA CCATCGGATC GTGGTGTGCA GCGAGAATAG CTTGCAGTTC
     2341 TTCATGCCCG TGTTGGGTGC CCTGTTCATC GGTGTGGCTG TGGCCCCAGC TAACGACATC
     2401 TACAACGAGC GCGAGCTGCT GAACAGCATG GGCATCAGCC AGCCCACCGT CGTATTCGTG
     2461 AGCAAGAAAG GGCTGCAAAA GATCCTCAAC GTGCAAAAGA AGCTACCGAT CATACAAAAG
     2521 ATCATCATCA TGGATAGCAA GACCGACTAC CAGGGCTTCC AAAGCATGTA CACCTTCGTG
     2581 ACTTCCCATT TGCCACCCGG CTTCAACGAG TACGACTTCG TGCCCGAGAG CTTCGACCGG
     2641 GACAAAACCA TCGCCCTGAT CATGAACAGT AGTGGCAGTA CCGGATTGCC CAAGGGCGTA
     2701 GCCCTACCGC ACCGCACCGC TTGTGTCCGA TTCAGTCATG CCCGCGACCC CATCTTCGGC
     2761 AACCAGATCA TCCCCGACAC CGCTATCCTC AGCGTGGTGC CATTTCACCA CGGCTTCGGC
     2821 ATGTTCACCA CGCTGGGCTA CTTGATCTGC GGCTTTCGGG TCGTGCTCAT GTACCGCTTC
     2881 GAGGAGGAGC TATTCTTGCG CAGCTTGCAA GACTATAAGA TTCAATCTGC CCTGCTGGTG
     2941 CCCACACTAT TTAGCTTCTT CGCTAAGAGC ACTCTCATCG ACAAGTACGA CCTAAGCAAC
     3001 TTGCACGAGA TCGCCAGCGG CGGGGCGCCG CTCAGCAAGG AGGTAGGTGA GGCCGTGGCC
     3061 AAACGCTTCC ACCTACCAGG CATCCGCCAG GGCTACGGCC TGACAGAAAC AACCAGCGCC
     3121 ATTCTGATCA CCCCCGAAGG GGACGACAAG CCTGGCGCAG TAGGCAAGGT GGTGCCCTTC
     3181 TTCGAGGCTA AGGTGGTGGA CTTGGACACC GGTAAGACAC TGGGTGTGAA CCAGCGCGGC
     3241 GAGCTGTGCG TCCGTGGCCC CATGATCATG AGCGGCTACG TTAACAACCC CGAGGCTACA
     3301 AACGCTCTCA TCGACAAGGA CGGCTGGCTG CACAGCGGCG ACATCGCCTA CTGGGACGAG
     3361 GACGAGCACT TCTTCATCGT GGACCGGCTG AAGAGCCTGA TCAAATACAA GGGCTACCAG
     3421 GTAGCCCCAG CCGAACTGGA GAGCATCCTG CTGCAACACC CCAACATCTT CGACGCCGGG
     3481 GTCGCCGGCC TGCCCGACGA CGATGCCGGC GAGCTGCCCG CCGCAGTCGT CGTGCTGGAA
     3541 CACGGTAAAA CCATGACCGA GAAGGAGATC GTGGACTATG TGGCCAGCCA GGTTACAACC
     3601 GCCAAGAAGC TGCGCGGTGG TGTTGTGTTC GTGGACGAGG TGCCTAAAGG ACTGACCGGC
     3661 AAGTTGGACG CCCGCAAGAT CCGCGAGATT CTCATTAAGG CCAAGAAGGG CGGCAAGATC
     3721 GCCGTGTAAT AATTCTAGAG TCGGGGCGGC CGGCCGCTTC GAGCAGACAT GATAAGATAC
     3781 ATTGATGAGT TTGGACAAAC CACAACTAGA ATGCAGTGAA AAAAATGCTT TATTTGTGAA
     3841 ATTTGTGATG CTATTGCTTT ATTTGTAACC ATTATAAGCT GCAATAAACA AGTTAACAAC
     3901 AACAATTGCA TTCATTTTAT GTTTCAGGTT CAGGGGGAGG TGTGGGAGGT TTTTTAAAGC
     3961 AAGTAAAACC TCTACAAATG TGGTAAAATC GATAAGGATC CGTCGACCGA TGCCCTTGAG
     4021 AGCCTTCAAC CCAGTCAGCT CCTTCCGGTG GGCGCGGGGC ATGACTATCG TCGCCGCACT
     4081 TATGACTGTC TTCTTTATCA TGCAACTCGT AGGACAGGTG CCGGCAGCGC TCTTCCGCTT
     4141 CCTCGCTCAC TGACTCGCTG CGCTCGGTCG TTCGGCTGCG GCGAGCGGTA TCAGCTCACT
     4201 CAAAGGCGGT AATACGGTTA TCCACAGAAT CAGGGGATAA CGCAGGAAAG AACATGTGAG
     4261 CAAAAGGCCA GCAAAAGGCC AGGAACCGTA AAAAGGCCGC GTTGCTGGCG TTTTTCCATA
     4321 GGCTCCGCCC CCCTGACGAG CATCACAAAA ATCGACGCTC AAGTCAGAGG TGGCGAAACC
     4381 CGACAGGACT ATAAAGATAC CAGGCGTTTC CCCCTGGAAG CTCCCTCGTG CGCTCTCCTG
     4441 TTCCGACCCT GCCGCTTACC GGATACCTGT CCGCCTTTCT CCCTTCGGGA AGCGTGGCGC
     4501 TTTCTCATAG CTCACGCTGT AGGTATCTCA GTTCGGTGTA GGTCGTTCGC TCCAAGCTGG
     4561 GCTGTGTGCA CGAACCCCCC GTTCAGCCCG ACCGCTGCGC CTTATCCGGT AACTATCGTC
     4621 TTGAGTCCAA CCCGGTAAGA CACGACTTAT CGCCACTGGC AGCAGCCACT GGTAACAGGA
     4681 TTAGCAGAGC GAGGTATGTA GGCGGTGCTA CAGAGTTCTT GAAGTGGTGG CCTAACTACG
     4741 GCTACACTAG AAGAACAGTA TTTGGTATCT GCGCTCTGCT GAAGCCAGTT ACCTTCGGAA
     4801 AAAGAGTTGG TAGCTCTTGA TCCGGCAAAC AAACCACCGC TGGTAGCGGT GGTTTTTTTG
     4861 TTTGCAAGCA GCAGATTACG CGCAGAAAAA AAGGATCTCA
//
