# Supplementary material for: Massively parallel reporter assays for CYP3A4 enhancer variants alongside their native promoter
Source: bioRxiv. 2026 Apr 24:2026.04.22.719677. Preprint. [Version 1] doi: 10.64898/2026.04.22.719677 (PMC13131672; doi:10.64898/2026.04.22.719677)
Supplement: Supplement 4 [file media-4.zip › plasmid_maps/Luciferase assays/pGL-CEBPREenh-CYPpro-LUC.gb]

LOCUS       pGL-CEBPREenh-CYPpro-LU 6381 bp ds-DNA     circular     05-FEB-2026
DEFINITION  .
FEATURES             Location/Qualifiers
     CDS             complement(223..1014)
                     /label="AmpR"
     CDS             complement(1015..1083)
                     /label="AmpR"
     polyA_signal    1188..1236
                     /label="poly(A) signal"
     misc_feature    1250..1341
                     /label="pause site"
     misc_feature    1342..1366
                     /label="MCS"
     primer          1367..1391
                     /label="CEBPRE gib FWD"
                     /note="sequence: GGCCTAACTGGCCGGTACCTGAGCTCAGGGTCAGGCAAAACAAGTTAGGG"
     misc_feature    1367..1669
                     /label="CEBPRE"
     primer          complement(1642..1669)
                     /label="CEBPRE (CYPpro) gib REV"
                     /note="sequence: TCAAACCAAAAAGGACAtcggttcagcatgTCAGTGAACTCATGGTTTCAGCAGAAAG"
     misc_feature    1670..1682
                     /label="spacer"
     primer          1683..1709
                     /label="CYP_Protomer (CEBPRE) gib FWD"
                     /note="sequence: AACCATGAGTTCACTGAcatgctgaaccgaTGTCCTTTTTGGTTTGATGCTTGCTGT"
     misc_feature    1683..3578
                     /label="CYP_Promoter"
     primer          complement(3555..3578)
                     /label="CYP_Protomer gib REV"
                     /note="sequence: CTTAATGTTTTTGGCATCTTCCATGTGTTGCTCTTTGCTGGGCTATGTG"
     CDS             3580..5232
                     /label="luciferase"
     polyA_signal    5276..5397
                     /label="SV40 poly(A) signal"
     rep_origin      complement(5816..23)
                     /label="ori"
ORIGIN
        1 CGCGCAGAAA AAAAGGATCT CAAGAAGATC CTTTGATCTT TTCTACGGGG TCTGACGCTC
       61 AGTGGAACGA AAACTCACGT TAAGGGATTT TGGTCATGAG ATTATCAAAA AGGATCTTCA
      121 CCTAGATCCT TTTAAATTAA AAATGAAGTT TTAAATCAAT CTAAAGTATA TATGAGTAAA
      181 CTTGGTCTGA CAGCGGCCGC AAATGCTAAA CCACTGCAGT GGTTACCAGT GCTTGATCAG
      241 TGAGGCACCG ATCTCAGCGA TCTGCCTATT TCGTTCGTCC ATAGTGGCCT GACTCCCCGT
      301 CGTGTAGATC ACTACGATTC GTGAGGGCTT ACCATCAGGC CCCAGCGCAG CAATGATGCC
      361 GCGAGAGCCG CGTTCACCGG CCCCCGATTT GTCAGCAATG AACCAGCCAG CAGGGAGGGC
      421 CGAGCGAAGA AGTGGTCCTG CTACTTTGTC CGCCTCCATC CAGTCTATGA GCTGCTGTCG
      481 TGATGCTAGA GTAAGAAGTT CGCCAGTGAG TAGTTTCCGA AGAGTTGTGG CCATTGCTAC
      541 TGGCATCGTG GTATCACGCT CGTCGTTCGG TATGGCTTCG TTCAACTCTG GTTCCCAGCG
      601 GTCAAGCCGG GTCACATGAT CACCCATATT ATGAAGAAAT GCAGTCAGCT CCTTAGGGCC
      661 TCCGATCGTT GTCAGAAGTA AGTTGGCCGC GGTGTTGTCG CTCATGGTAA TGGCAGCACT
      721 ACACAATTCT CTTACCGTCA TGCCATCCGT AAGATGCTTT TCCGTGACCG GCGAGTACTC
      781 AACCAAGTCG TTTTGTGAGT AGTGTATACG GCGACCAAGC TGCTCTTGCC CGGCGTCTAT
      841 ACGGGACAAC ACCGCGCCAC ATAGCAGTAC TTTGAAAGTG CTCATCATCG GGAATCGTTC
      901 TTCGGGGCGG AAAGACTCAA GGATCTTGCC GCTATTGAGA TCCAGTTCGA TATAGCCCAC
      961 TCTTGCACCC AGTTGATCTT CAGCATCTTT TACTTTCACC AGCGTTTCGG GGTGTGCAAA
     1021 AACAGGCAAG CAAAATGCCG CAAAGAAGGG AATGAGTGCG ACACGAAAAT GTTGGATGCT
     1081 CATACTCGTC CTTTTTCAAT ATTATTGAAG CATTTATCAG GGTTACTAGT ACGTCTCTCA
     1141 AGGATAAGTA AGTAATATTA AGGTACGGGA GGTATTGGAC AGGCCGCAAT AAAATATCTT
     1201 TATTTTCATT ACATCTGTGT GTTGGTTTTT TGTGTGAATC GATAGTACTA ACATACGCTC
     1261 TCCATCAAAA CAAAACGAAA CAAAACAAAC TAGCAAAATA GGCTGTCCCC AGTGCAAGTG
     1321 CAGGTGCCAG AACATTTCTC TGGCCTAACT GGCCGGTACC TGAGCTCAGG GTCAGGCAAA
     1381 ACAAGTTAGG GGGTTACTGA AATAAGGAGT ATGAGAAATG GTGTAGGTTG TGCTGACGTT
     1441 TTGTAACACA TCTCATGATG ATCTTCATTT CCTTCACTAA TTTCCTGTTT CATTAATTCC
     1501 CTTCCACGTG CTCTTCTGAA ATTTGCCTCA CATTCTCTGA TTTCTCTTTT ACCTGTTGGT
     1561 TTCATCACCT TTTACTTTTT GCTTTCCTGG AAACACAAAT GATTCTGATT GTGACATGTC
     1621 AGAATTATTT GCAACATTTG CCTTTCTGCT GAAACCATGA GTTCACTGAc atgctgaacc
     1681 gaTGTCCTTT TTGGTTTGAT GCTTGCTGTC ACTTCTTTCC TTAGGTGCCT CTCTGTACGG
     1741 CTCTTTTATC CCAGGGATTC CAGAGTTACA GCACATGCAT ACCACCATCC AAGCATGTTT
     1801 ATTTGTCTCC TGCTTCACTA GGCTGTCCCC AAGGAACATG TGGCTCCCGG CACACACCTG
     1861 GCACAACACT GCACATGACA TTCACCCACT TGGCCTTGAA TCTGACAAGG AATCTGGCAT
     1921 GATGTTCACC CACTCAGGCC AGGTGCCGAG CAGCCCTGGA GGCTTAGGGG CCAGAGGGAT
     1981 GGGAAAAGGT GTCTTTCTGG GGTGAGTATC AGTTTCTGCA GGAGGGCTGA ATGTGAGAAA
     2041 GAATAAAGAG AGAAGGAAGC GAACAAGCAC AGCTTAAACA TCGCCTATTT CTATTGAGTT
     2101 TTAAGAACGC TGTGATTTTG TTTGTCATGC AATCCATTCA TCAGGCCAGG CAGACACAGA
     2161 ACTTGGGTGT GAGTGACGAT AATGAGCTGA TATAATTTTC ACACCCTCAT CACTGAGATC
     2221 TCTCCCATCA GGAATGGGTC AGGGAGCTCA CAGGTGGCAG CAACTGCTAT TACAGGCCTC
     2281 ATCTCTACCA GCTCCTGGGG CCTGCCCTCC TCCCATTAGA AAATCCTCCA CTTGTCAAAA
     2341 AGGAAGCCAT TTGCTTTGAA CTCCAATTCC ACCCCCAAGA GGCTGGGACC ATCTTATTGG
     2401 AGTCCTTGAT GCTGTGTGAC CTGCAGTGAC CACTGCCCCA TCATTGCTGG CTGAGGTGGT
     2461 TGGGGTCCAT CTGGCTATCT GGGCAGCTGT TCTCTTCTCT CCTTTCTCTC CTGTTTCCAG
     2521 ACATGCAGTA TTTCCAGAGA GAAGGGGCCA CTCTTTGGCA AAGAACCTGT CTAACTTGCT
     2581 ATCTATGGCA GGACCTTTGA AGGGTTCACA GGAAGCAGCA CAAATTGATA CTATTCCACC
     2641 AAGCCATCAG CTCCATCTCA TCCATGCCCT GTCTCTCCTT TAGGGGTCCC CTTGCCAACA
     2701 GAATCACAGA GGACCAGCCT GAAAGTGCAG AGACAGCAGC TGAGGCACAG CCAAGAGCTC
     2761 TGGCTGTATT AATGACCTAA GAAGTCACCA GAAAGTCAGA AGGGATGACA TGCAGAGGCC
     2821 CAGCAATCTC AGCTAAGTCA ACTCCACCAG CCTTTCTAGT TGCCCACTGT GTGTACAGCA
     2881 CCCTGGTAGG GACCAGAGCC ATGACAGGGA ATAAGACTAG ACTATGCCCT TGAGGAGCTC
     2941 ACCTCTGTTC AGGGAAACAG GCGTGGAAAC ACAATGGTGG TAAAGAGGAA AGAGGACAAT
     3001 AGGATTGCAT GAAGGGGATG GAAAGTGCCC AGGGGAGGAA ATGGTTACAT CTGTGTGAGG
     3061 AGTTTGGTGA GGAAAGACTC TAAGAGAAGG CTCTGTCTGT CTGGGTTTGG AAGGATGTGT
     3121 AGGAGTCTTC TAGGGGGCAC AGGCACACTC CAGGCATAGG TAAAGATCTG TAGGTGTGGC
     3181 TTGTTGGGAT GAATTTCAAG TATTTTGGAA TGAGGACAGC CATAGAGACA AGGGCAGGAG
     3241 AGAGGCGATT TAATAGATTT TATGCCAATG GCTCCACTTG AGTTTCTGAT AAGAACCCAG
     3301 AACCCTTGGA CTCCCCAGTA ACATTGATTG AGTTGTTTAT GATACCTCAT AGAATATGAA
     3361 CTCAAAGGAG GTCAGTGAGT GGTGTGTGTG TGATTCTTTG CCAACTTCCA AGGTGGAGAA
     3421 GCCTCTTCCA ACTGCAGGCA GAGCACAGGT GGCCCTGCTA CTGGCTGCAG CTCCAGCCCT
     3481 GCCTCCTTCT CTAGCATATA AACAATCCAA CAGCCTCACT GAATCACTGC TGTGCAGGGC
     3541 AGGAAAGCTC CATGCACATA GCCCAGCAAA GAGCAACACA TGGAAGATGC CAAAAACATT
     3601 AAGAAGGGCC CAGCGCCATT CTACCCACTC GAAGACGGGA CCGCCGGCGA GCAGCTGCAC
     3661 AAAGCCATGA AGCGCTACGC CCTGGTGCCC GGCACCATCG CCTTTACCGA CGCACATATC
     3721 GAGGTGGACA TTACCTACGC CGAGTACTTC GAGATGAGCG TTCGGCTGGC AGAAGCTATG
     3781 AAGCGCTATG GGCTGAATAC AAACCATCGG ATCGTGGTGT GCAGCGAGAA TAGCTTGCAG
     3841 TTCTTCATGC CCGTGTTGGG TGCCCTGTTC ATCGGTGTGG CTGTGGCCCC AGCTAACGAC
     3901 ATCTACAACG AGCGCGAGCT GCTGAACAGC ATGGGCATCA GCCAGCCCAC CGTCGTATTC
     3961 GTGAGCAAGA AAGGGCTGCA AAAGATCCTC AACGTGCAAA AGAAGCTACC GATCATACAA
     4021 AAGATCATCA TCATGGATAG CAAGACCGAC TACCAGGGCT TCCAAAGCAT GTACACCTTC
     4081 GTGACTTCCC ATTTGCCACC CGGCTTCAAC GAGTACGACT TCGTGCCCGA GAGCTTCGAC
     4141 CGGGACAAAA CCATCGCCCT GATCATGAAC AGTAGTGGCA GTACCGGATT GCCCAAGGGC
     4201 GTAGCCCTAC CGCACCGCAC CGCTTGTGTC CGATTCAGTC ATGCCCGCGA CCCCATCTTC
     4261 GGCAACCAGA TCATCCCCGA CACCGCTATC CTCAGCGTGG TGCCATTTCA CCACGGCTTC
     4321 GGCATGTTCA CCACGCTGGG CTACTTGATC TGCGGCTTTC GGGTCGTGCT CATGTACCGC
     4381 TTCGAGGAGG AGCTATTCTT GCGCAGCTTG CAAGACTATA AGATTCAATC TGCCCTGCTG
     4441 GTGCCCACAC TATTTAGCTT CTTCGCTAAG AGCACTCTCA TCGACAAGTA CGACCTAAGC
     4501 AACTTGCACG AGATCGCCAG CGGCGGGGCG CCGCTCAGCA AGGAGGTAGG TGAGGCCGTG
     4561 GCCAAACGCT TCCACCTACC AGGCATCCGC CAGGGCTACG GCCTGACAGA AACAACCAGC
     4621 GCCATTCTGA TCACCCCCGA AGGGGACGAC AAGCCTGGCG CAGTAGGCAA GGTGGTGCCC
     4681 TTCTTCGAGG CTAAGGTGGT GGACTTGGAC ACCGGTAAGA CACTGGGTGT GAACCAGCGC
     4741 GGCGAGCTGT GCGTCCGTGG CCCCATGATC ATGAGCGGCT ACGTTAACAA CCCCGAGGCT
     4801 ACAAACGCTC TCATCGACAA GGACGGCTGG CTGCACAGCG GCGACATCGC CTACTGGGAC
     4861 GAGGACGAGC ACTTCTTCAT CGTGGACCGG CTGAAGAGCC TGATCAAATA CAAGGGCTAC
     4921 CAGGTAGCCC CAGCCGAACT GGAGAGCATC CTGCTGCAAC ACCCCAACAT CTTCGACGCC
     4981 GGGGTCGCCG GCCTGCCCGA CGACGATGCC GGCGAGCTGC CCGCCGCAGT CGTCGTGCTG
     5041 GAACACGGTA AAACCATGAC CGAGAAGGAG ATCGTGGACT ATGTGGCCAG CCAGGTTACA
     5101 ACCGCCAAGA AGCTGCGCGG TGGTGTTGTG TTCGTGGACG AGGTGCCTAA AGGACTGACC
     5161 GGCAAGTTGG ACGCCCGCAA GATCCGCGAG ATTCTCATTA AGGCCAAGAA GGGCGGCAAG
     5221 ATCGCCGTGT AATAATTCTA GAGTCGGGGC GGCCGGCCGC TTCGAGCAGA CATGATAAGA
     5281 TACATTGATG AGTTTGGACA AACCACAACT AGAATGCAGT GAAAAAAATG CTTTATTTGT
     5341 GAAATTTGTG ATGCTATTGC TTTATTTGTA ACCATTATAA GCTGCAATAA ACAAGTTAAC
     5401 AACAACAATT GCATTCATTT TATGTTTCAG GTTCAGGGGG AGGTGTGGGA GGTTTTTTAA
     5461 AGCAAGTAAA ACCTCTACAA ATGTGGTAAA ATCGATAAGG ATCCGTCGAC CGATGCCCTT
     5521 GAGAGCCTTC AACCCAGTCA GCTCCTTCCG GTGGGCGCGG GGCATGACTA TCGTCGCCGC
     5581 ACTTATGACT GTCTTCTTTA TCATGCAACT CGTAGGACAG GTGCCGGCAG CGCTCTTCCG
     5641 CTTCCTCGCT CACTGACTCG CTGCGCTCGG TCGTTCGGCT GCGGCGAGCG GTATCAGCTC
     5701 ACTCAAAGGC GGTAATACGG TTATCCACAG AATCAGGGGA TAACGCAGGA AAGAACATGT
     5761 GAGCAAAAGG CCAGCAAAAG GCCAGGAACC GTAAAAAGGC CGCGTTGCTG GCGTTTTTCC
     5821 ATAGGCTCCG CCCCCCTGAC GAGCATCACA AAAATCGACG CTCAAGTCAG AGGTGGCGAA
     5881 ACCCGACAGG ACTATAAAGA TACCAGGCGT TTCCCCCTGG AAGCTCCCTC GTGCGCTCTC
     5941 CTGTTCCGAC CCTGCCGCTT ACCGGATACC TGTCCGCCTT TCTCCCTTCG GGAAGCGTGG
     6001 CGCTTTCTCA TAGCTCACGC TGTAGGTATC TCAGTTCGGT GTAGGTCGTT CGCTCCAAGC
     6061 TGGGCTGTGT GCACGAACCC CCCGTTCAGC CCGACCGCTG CGCCTTATCC GGTAACTATC
     6121 GTCTTGAGTC CAACCCGGTA AGACACGACT TATCGCCACT GGCAGCAGCC ACTGGTAACA
     6181 GGATTAGCAG AGCGAGGTAT GTAGGCGGTG CTACAGAGTT CTTGAAGTGG TGGCCTAACT
     6241 ACGGCTACAC TAGAAGAACA GTATTTGGTA TCTGCGCTCT GCTGAAGCCA GTTACCTTCG
     6301 GAAAAAGAGT TGGTAGCTCT TGATCCGGCA AACAAACCAC CGCTGGTAGC GGTGGTTTTT
     6361 TTGTTTGCAA GCAGCAGATT A
//
