# Supplementary material for: Massively parallel reporter assays for CYP3A4 enhancer variants alongside their native promoter
Source: bioRxiv. 2026 Apr 24:2026.04.22.719677. Preprint. [Version 1] doi: 10.64898/2026.04.22.719677 (PMC13131672; doi:10.64898/2026.04.22.719677)
Supplement: Supplement 4 [file media-4.zip › plasmid_maps/Luciferase assays/pGL-CLEM4enh-CYPbasalpro-LUC.gb]

LOCUS       pGL-CLEM4enh-CYPbasalpr 5523 bp ds-DNA     circular     05-FEB-2026
DEFINITION  .
FEATURES             Location/Qualifiers
     CDS             complement(244..1035)
                     /label="AmpR"
                     /ApEinfo_revcolor="#b7e6d7"
                     /ApEinfo_fwdcolor="#b7e6d7"
     CDS             complement(1036..1104)
                     /label="AmpR"
                     /ApEinfo_revcolor="#b7e6d7"
                     /ApEinfo_fwdcolor="#b7e6d7"
     polyA_signal    1209..1257
                     /label="poly(A) signal"
                     /ApEinfo_revcolor="#b4abac"
                     /ApEinfo_fwdcolor="#b4abac"
     misc_feature    1271..1362
                     /label="pause site"
                     /ApEinfo_revcolor="#b4abac"
                     /ApEinfo_fwdcolor="#b4abac"
     misc_feature    1363..1387
                     /label="MCS"
                     /ApEinfo_revcolor="#84b0dc"
                     /ApEinfo_fwdcolor="#84b0dc"
     primer          1388..1416
                     /label="CLEM4 gib FWD"
                     /note="sequence: GGCCTAACTGGCCGGTACCTGAGCTCCTGTCTGCAGTAGTCGTTAGAATCTGAA"
                     /ApEinfo_revcolor="#b1ff67"
                     /ApEinfo_fwdcolor="#b1ff67"
     misc_feature    1388..2313
                     /label="CLEM4"
                     /ApEinfo_revcolor="#b4abac"
                     /ApEinfo_fwdcolor="#b4abac"
     primer          complement(2290..2313)
                     /label="CLEM4 (CYPbasalP) gib REV"
                     /note="sequence: GCCACACCTACAGATCTtcggttcagcatgTTGGAATATGACTGACGTGCAGGC"
                     /ApEinfo_revcolor="#b1ff67"
                     /ApEinfo_fwdcolor="#b1ff67"
     misc_feature    2314..2326
                     /label="spacer"
                     /ApEinfo_revcolor="#7ea7d8"
                     /ApEinfo_fwdcolor="#7ea7d8"
     primer          2327..2351
                     /label="CYP_basalP (CLEM4) gib FWD"
                     /note="sequence: CGTCAGTCATATTCCAAcatgctgaaccgaAGATCTGTAGGTGTGGCTTGTTGGG"
                     /ApEinfo_revcolor="#84b0dc"
                     /ApEinfo_fwdcolor="#84b0dc"
     misc_feature    2327..2741
                     /label="basal (proximal) promoter"
                     /ApEinfo_revcolor="#d6b295"
                     /ApEinfo_fwdcolor="#d6b295"
     primer          complement(2718..2741)
                     /label="CYP_Protomer gib REV"
                     /note="sequence: TTAATGTTTTTGGCATCTTCCATGTGTTGCTCTTTGCTGGGCTATGTG"
                     /ApEinfo_revcolor="#84b0dc"
                     /ApEinfo_fwdcolor="#84b0dc"
     CDS             2743..4395
                     /label="luciferase"
                     /ApEinfo_revcolor="#ffef86"
                     /ApEinfo_fwdcolor="#ffef86"
     polyA_signal    4439..4560
                     /label="SV40 poly(A) signal"
                     /ApEinfo_revcolor="#b4abac"
                     /ApEinfo_fwdcolor="#b4abac"
     rep_origin      complement(4979..44)
                     /label="ori"
                     /ApEinfo_revcolor="#ffef86"
                     /ApEinfo_fwdcolor="#ffef86"
ORIGIN
        1 TTGTTTGCAA GCAGCAGATT ACGCGCAGAA AAAAAGGATC TCAAGAAGAT CCTTTGATCT
       61 TTTCTACGGG GTCTGACGCT CAGTGGAACG AAAACTCACG TTAAGGGATT TTGGTCATGA
      121 GATTATCAAA AAGGATCTTC ACCTAGATCC TTTTAAATTA AAAATGAAGT TTTAAATCAA
      181 TCTAAAGTAT ATATGAGTAA ACTTGGTCTG ACAGCGGCCG CAAATGCTAA ACCACTGCAG
      241 TGGTTACCAG TGCTTGATCA GTGAGGCACC GATCTCAGCG ATCTGCCTAT TTCGTTCGTC
      301 CATAGTGGCC TGACTCCCCG TCGTGTAGAT CACTACGATT CGTGAGGGCT TACCATCAGG
      361 CCCCAGCGCA GCAATGATGC CGCGAGAGCC GCGTTCACCG GCCCCCGATT TGTCAGCAAT
      421 GAACCAGCCA GCAGGGAGGG CCGAGCGAAG AAGTGGTCCT GCTACTTTGT CCGCCTCCAT
      481 CCAGTCTATG AGCTGCTGTC GTGATGCTAG AGTAAGAAGT TCGCCAGTGA GTAGTTTCCG
      541 AAGAGTTGTG GCCATTGCTA CTGGCATCGT GGTATCACGC TCGTCGTTCG GTATGGCTTC
      601 GTTCAACTCT GGTTCCCAGC GGTCAAGCCG GGTCACATGA TCACCCATAT TATGAAGAAA
      661 TGCAGTCAGC TCCTTAGGGC CTCCGATCGT TGTCAGAAGT AAGTTGGCCG CGGTGTTGTC
      721 GCTCATGGTA ATGGCAGCAC TACACAATTC TCTTACCGTC ATGCCATCCG TAAGATGCTT
      781 TTCCGTGACC GGCGAGTACT CAACCAAGTC GTTTTGTGAG TAGTGTATAC GGCGACCAAG
      841 CTGCTCTTGC CCGGCGTCTA TACGGGACAA CACCGCGCCA CATAGCAGTA CTTTGAAAGT
      901 GCTCATCATC GGGAATCGTT CTTCGGGGCG GAAAGACTCA AGGATCTTGC CGCTATTGAG
      961 ATCCAGTTCG ATATAGCCCA CTCTTGCACC CAGTTGATCT TCAGCATCTT TTACTTTCAC
     1021 CAGCGTTTCG GGGTGTGCAA AAACAGGCAA GCAAAATGCC GCAAAGAAGG GAATGAGTGC
     1081 GACACGAAAA TGTTGGATGC TCATACTCGT CCTTTTTCAA TATTATTGAA GCATTTATCA
     1141 GGGTTACTAG TACGTCTCTC AAGGATAAGT AAGTAATATT AAGGTACGGG AGGTATTGGA
     1201 CAGGCCGCAA TAAAATATCT TTATTTTCAT TACATCTGTG TGTTGGTTTT TTGTGTGAAT
     1261 CGATAGTACT AACATACGCT CTCCATCAAA ACAAAACGAA ACAAAACAAA CTAGCAAAAT
     1321 AGGCTGTCCC CAGTGCAAGT GCAGGTGCCA GAACATTTCT CTGGCCTAAC TGGCCGGTAC
     1381 CTGAGCTCCT GTCTGCAGTA GTCGTTAGAA TCTGAACTTC CTGAAGTTCA TGTGCAAAGT
     1441 TGAGTTAATT GTTTAATATT CAACAAGGAT TATGCCAGTA AGATGGTAGG AAAATATTAG
     1501 ATATGTGTCA TCACTGCTGG TATTATTTAA ACTGCAACAT ATTTTAGCTG GCTGCTGATC
     1561 TCAGCCACCA TGCCTGCATT TTATCTCTGT CTCGTGGTCT GCAACCTTGG AAGCTTTGAA
     1621 CTTAGCTCAT AGAATCCTGG GCATCAAGAA CATGTGGTTC TAATGGCTAG ATAGGGAATG
     1681 AGAGTAAAAG GATTTTGCCC ACGGTCACGT GAGTAAACAA CAGATTTGGA GGGGTCTGGA
     1741 CTACTGTGAT GACTTCATTC TGACAATATG TTCCAGTTGT CCTTTCATTT CCTCCTAATC
     1801 ACATGTCTGG TCTGATCTGG CTGTTTCCCA CCTTCCAATT CCTGCCTTCT CCAATGCTCC
     1861 CTTCCGTAGG TCACTCTGTG GCTCAGAGAC CCTGCTTAGC AAGCGCCCAA CCTTTCAATT
     1921 ATTTGTTCAG TAAAACTTGA ACTCATGTCT CCCCTTCTTG ATAAAAAGAA AATACGTTAT
     1981 GTAATGTCGG GTTACTCTAT AACTCTTGTC CTGTCTCTCG GCAACTACTG AACTAACTGT
     2041 TTTCATATTG AGCAAACGTT TATGGAAGGA CTGCCAAGAG TCAGGTACTA GGCTTGGTAA
     2101 TATTCCCCGT TCTCTCTAGT CAAAGCCAAC ACCAGCCAGA CTTGCAGATC TAGGTCCCAA
     2161 GCCCACTGCA GATCACAGGC CAGGGTCTGG TCTCCTCTGA GCTCCTTTGG GAGGGAAAGA
     2221 CAGAATTATT AACACCCATT TTGTAGATTA GGCAACTGAG GCTGAGGAAG TTTAAATAAC
     2281 TCAGACAGGG CCTGCACGTC AGTCATATTC CAAcatgctg aaccgaAGAT CTGTAGGTGT
     2341 GGCTTGTTGG GATGAATTTC AAGTATTTTG GAATGAGGAC AGCCATAGAG ACAAGGGCAG
     2401 GAGAGAGGCG ATTTAATAGA TTTTATGCCA ATGGCTCCAC TTGAGTTTCT GATAAGAACC
     2461 CAGAACCCTT GGACTCCCCA GTAACATTGA TTGAGTTGTT TATGATACCT CATAGAATAT
     2521 GAACTCAAAG GAGGTCAGTG AGTGGTGTGT GTGTGATTCT TTGCCAACTT CCAAGGTGGA
     2581 GAAGCCTCTT CCAACTGCAG GCAGAGCACA GGTGGCCCTG CTACTGGCTG CAGCTCCAGC
     2641 CCTGCCTCCT TCTCTAGCAT ATAAACAATC CAACAGCCTC ACTGAATCAC TGCTGTGCAG
     2701 GGCAGGAAAG CTCCATGCAC ATAGCCCAGC AAAGAGCAAC ACATGGAAGA TGCCAAAAAC
     2761 ATTAAGAAGG GCCCAGCGCC ATTCTACCCA CTCGAAGACG GGACCGCCGG CGAGCAGCTG
     2821 CACAAAGCCA TGAAGCGCTA CGCCCTGGTG CCCGGCACCA TCGCCTTTAC CGACGCACAT
     2881 ATCGAGGTGG ACATTACCTA CGCCGAGTAC TTCGAGATGA GCGTTCGGCT GGCAGAAGCT
     2941 ATGAAGCGCT ATGGGCTGAA TACAAACCAT CGGATCGTGG TGTGCAGCGA GAATAGCTTG
     3001 CAGTTCTTCA TGCCCGTGTT GGGTGCCCTG TTCATCGGTG TGGCTGTGGC CCCAGCTAAC
     3061 GACATCTACA ACGAGCGCGA GCTGCTGAAC AGCATGGGCA TCAGCCAGCC CACCGTCGTA
     3121 TTCGTGAGCA AGAAAGGGCT GCAAAAGATC CTCAACGTGC AAAAGAAGCT ACCGATCATA
     3181 CAAAAGATCA TCATCATGGA TAGCAAGACC GACTACCAGG GCTTCCAAAG CATGTACACC
     3241 TTCGTGACTT CCCATTTGCC ACCCGGCTTC AACGAGTACG ACTTCGTGCC CGAGAGCTTC
     3301 GACCGGGACA AAACCATCGC CCTGATCATG AACAGTAGTG GCAGTACCGG ATTGCCCAAG
     3361 GGCGTAGCCC TACCGCACCG CACCGCTTGT GTCCGATTCA GTCATGCCCG CGACCCCATC
     3421 TTCGGCAACC AGATCATCCC CGACACCGCT ATCCTCAGCG TGGTGCCATT TCACCACGGC
     3481 TTCGGCATGT TCACCACGCT GGGCTACTTG ATCTGCGGCT TTCGGGTCGT GCTCATGTAC
     3541 CGCTTCGAGG AGGAGCTATT CTTGCGCAGC TTGCAAGACT ATAAGATTCA ATCTGCCCTG
     3601 CTGGTGCCCA CACTATTTAG CTTCTTCGCT AAGAGCACTC TCATCGACAA GTACGACCTA
     3661 AGCAACTTGC ACGAGATCGC CAGCGGCGGG GCGCCGCTCA GCAAGGAGGT AGGTGAGGCC
     3721 GTGGCCAAAC GCTTCCACCT ACCAGGCATC CGCCAGGGCT ACGGCCTGAC AGAAACAACC
     3781 AGCGCCATTC TGATCACCCC CGAAGGGGAC GACAAGCCTG GCGCAGTAGG CAAGGTGGTG
     3841 CCCTTCTTCG AGGCTAAGGT GGTGGACTTG GACACCGGTA AGACACTGGG TGTGAACCAG
     3901 CGCGGCGAGC TGTGCGTCCG TGGCCCCATG ATCATGAGCG GCTACGTTAA CAACCCCGAG
     3961 GCTACAAACG CTCTCATCGA CAAGGACGGC TGGCTGCACA GCGGCGACAT CGCCTACTGG
     4021 GACGAGGACG AGCACTTCTT CATCGTGGAC CGGCTGAAGA GCCTGATCAA ATACAAGGGC
     4081 TACCAGGTAG CCCCAGCCGA ACTGGAGAGC ATCCTGCTGC AACACCCCAA CATCTTCGAC
     4141 GCCGGGGTCG CCGGCCTGCC CGACGACGAT GCCGGCGAGC TGCCCGCCGC AGTCGTCGTG
     4201 CTGGAACACG GTAAAACCAT GACCGAGAAG GAGATCGTGG ACTATGTGGC CAGCCAGGTT
     4261 ACAACCGCCA AGAAGCTGCG CGGTGGTGTT GTGTTCGTGG ACGAGGTGCC TAAAGGACTG
     4321 ACCGGCAAGT TGGACGCCCG CAAGATCCGC GAGATTCTCA TTAAGGCCAA GAAGGGCGGC
     4381 AAGATCGCCG TGTAATAATT CTAGAGTCGG GGCGGCCGGC CGCTTCGAGC AGACATGATA
     4441 AGATACATTG ATGAGTTTGG ACAAACCACA ACTAGAATGC AGTGAAAAAA ATGCTTTATT
     4501 TGTGAAATTT GTGATGCTAT TGCTTTATTT GTAACCATTA TAAGCTGCAA TAAACAAGTT
     4561 AACAACAACA ATTGCATTCA TTTTATGTTT CAGGTTCAGG GGGAGGTGTG GGAGGTTTTT
     4621 TAAAGCAAGT AAAACCTCTA CAAATGTGGT AAAATCGATA AGGATCCGTC GACCGATGCC
     4681 CTTGAGAGCC TTCAACCCAG TCAGCTCCTT CCGGTGGGCG CGGGGCATGA CTATCGTCGC
     4741 CGCACTTATG ACTGTCTTCT TTATCATGCA ACTCGTAGGA CAGGTGCCGG CAGCGCTCTT
     4801 CCGCTTCCTC GCTCACTGAC TCGCTGCGCT CGGTCGTTCG GCTGCGGCGA GCGGTATCAG
     4861 CTCACTCAAA GGCGGTAATA CGGTTATCCA CAGAATCAGG GGATAACGCA GGAAAGAACA
     4921 TGTGAGCAAA AGGCCAGCAA AAGGCCAGGA ACCGTAAAAA GGCCGCGTTG CTGGCGTTTT
     4981 TCCATAGGCT CCGCCCCCCT GACGAGCATC ACAAAAATCG ACGCTCAAGT CAGAGGTGGC
     5041 GAAACCCGAC AGGACTATAA AGATACCAGG CGTTTCCCCC TGGAAGCTCC CTCGTGCGCT
     5101 CTCCTGTTCC GACCCTGCCG CTTACCGGAT ACCTGTCCGC CTTTCTCCCT TCGGGAAGCG
     5161 TGGCGCTTTC TCATAGCTCA CGCTGTAGGT ATCTCAGTTC GGTGTAGGTC GTTCGCTCCA
     5221 AGCTGGGCTG TGTGCACGAA CCCCCCGTTC AGCCCGACCG CTGCGCCTTA TCCGGTAACT
     5281 ATCGTCTTGA GTCCAACCCG GTAAGACACG ACTTATCGCC ACTGGCAGCA GCCACTGGTA
     5341 ACAGGATTAG CAGAGCGAGG TATGTAGGCG GTGCTACAGA GTTCTTGAAG TGGTGGCCTA
     5401 ACTACGGCTA CACTAGAAGA ACAGTATTTG GTATCTGCGC TCTGCTGAAG CCAGTTACCT
     5461 TCGGAAAAAG AGTTGGTAGC TCTTGATCCG GCAAACAAAC CACCGCTGGT AGCGGTGGTT
     5521 TTT
//
