# Supplementary material for: Massively parallel reporter assays for CYP3A4 enhancer variants alongside their native promoter
Source: bioRxiv. 2026 Apr 24:2026.04.22.719677. Preprint. [Version 1] doi: 10.64898/2026.04.22.719677 (PMC13131672; doi:10.64898/2026.04.22.719677)
Supplement: Supplement 4 [file media-4.zip › plasmid_maps/Luciferase assays/pGL-CLEM4enh-CYPpro-LUC.gb]

LOCUS       pGL-CLEM4enh-CYPpro-LUC 7004 bp ds-DNA     circular     05-FEB-2026
DEFINITION  .
FEATURES             Location/Qualifiers
     CDS             complement(267..1058)
                     /label="AmpR"
                     /ApEinfo_revcolor="#b7e6d7"
                     /ApEinfo_fwdcolor="#b7e6d7"
     CDS             complement(1059..1127)
                     /label="AmpR"
                     /ApEinfo_revcolor="#b7e6d7"
                     /ApEinfo_fwdcolor="#b7e6d7"
     polyA_signal    1232..1280
                     /label="poly(A) signal"
                     /ApEinfo_revcolor="#b4abac"
                     /ApEinfo_fwdcolor="#b4abac"
     misc_feature    1294..1385
                     /label="pause site"
                     /ApEinfo_revcolor="#b4abac"
                     /ApEinfo_fwdcolor="#b4abac"
     misc_feature    1386..1410
                     /label="MCS"
                     /ApEinfo_revcolor="#84b0dc"
                     /ApEinfo_fwdcolor="#84b0dc"
     primer          1411..1439
                     /label="CLEM4 gib FWD"
                     /note="sequence: GGCCTAACTGGCCGGTACCTGAGCTCCTGTCTGCAGTAGTCGTTAGAATCTGAA"
                     /ApEinfo_revcolor="#b1ff67"
                     /ApEinfo_fwdcolor="#b1ff67"
     misc_feature    1411..2336
                     /label="CLEM4"
                     /ApEinfo_revcolor="#b4abac"
                     /ApEinfo_fwdcolor="#b4abac"
     primer          complement(2313..2336)
                     /label="CLEM4 (CYPpro) gib REV"
                     /note="sequence: TCAAACCAAAAAGGACAtcggttcagcatgTTGGAATATGACTGACGTGCAGGC"
                     /ApEinfo_revcolor="#b1ff67"
                     /ApEinfo_fwdcolor="#b1ff67"
     misc_feature    2337..2349
                     /label="spacer"
                     /ApEinfo_revcolor="#7ea7d8"
                     /ApEinfo_fwdcolor="#7ea7d8"
     primer          2350..2376
                     /label="CYP_Protomer (CLEM4) gib FWD"
                     /note="sequence: CGTCAGTCATATTCCAAcatgctgaaccgaTGTCCTTTTTGGTTTGATGCTTGCTGT"
                     /ApEinfo_revcolor="#84b0dc"
                     /ApEinfo_fwdcolor="#84b0dc"
     misc_feature    2350..4245
                     /label="CYP_Promoter"
                     /ApEinfo_revcolor="#f8d3a9"
                     /ApEinfo_fwdcolor="#f8d3a9"
     primer          complement(4222..4245)
                     /label="CYP_Protomer gib REV"
                     /note="sequence: CTTAATGTTTTTGGCATCTTCCATGTGTTGCTCTTTGCTGGGCTATGTG"
                     /ApEinfo_revcolor="#84b0dc"
                     /ApEinfo_fwdcolor="#84b0dc"
     CDS             4247..5899
                     /label="luciferase"
                     /ApEinfo_revcolor="#ffef86"
                     /ApEinfo_fwdcolor="#ffef86"
     polyA_signal    5943..6064
                     /label="SV40 poly(A) signal"
                     /ApEinfo_revcolor="#b4abac"
                     /ApEinfo_fwdcolor="#b4abac"
     rep_origin      complement(6483..67)
                     /label="ori"
                     /ApEinfo_revcolor="#ffef86"
                     /ApEinfo_fwdcolor="#ffef86"
ORIGIN
        1 CACCGCTGGT AGCGGTGGTT TTTTTGTTTG CAAGCAGCAG ATTACGCGCA GAAAAAAAGG
       61 ATCTCAAGAA GATCCTTTGA TCTTTTCTAC GGGGTCTGAC GCTCAGTGGA ACGAAAACTC
      121 ACGTTAAGGG ATTTTGGTCA TGAGATTATC AAAAAGGATC TTCACCTAGA TCCTTTTAAA
      181 TTAAAAATGA AGTTTTAAAT CAATCTAAAG TATATATGAG TAAACTTGGT CTGACAGCGG
      241 CCGCAAATGC TAAACCACTG CAGTGGTTAC CAGTGCTTGA TCAGTGAGGC ACCGATCTCA
      301 GCGATCTGCC TATTTCGTTC GTCCATAGTG GCCTGACTCC CCGTCGTGTA GATCACTACG
      361 ATTCGTGAGG GCTTACCATC AGGCCCCAGC GCAGCAATGA TGCCGCGAGA GCCGCGTTCA
      421 CCGGCCCCCG ATTTGTCAGC AATGAACCAG CCAGCAGGGA GGGCCGAGCG AAGAAGTGGT
      481 CCTGCTACTT TGTCCGCCTC CATCCAGTCT ATGAGCTGCT GTCGTGATGC TAGAGTAAGA
      541 AGTTCGCCAG TGAGTAGTTT CCGAAGAGTT GTGGCCATTG CTACTGGCAT CGTGGTATCA
      601 CGCTCGTCGT TCGGTATGGC TTCGTTCAAC TCTGGTTCCC AGCGGTCAAG CCGGGTCACA
      661 TGATCACCCA TATTATGAAG AAATGCAGTC AGCTCCTTAG GGCCTCCGAT CGTTGTCAGA
      721 AGTAAGTTGG CCGCGGTGTT GTCGCTCATG GTAATGGCAG CACTACACAA TTCTCTTACC
      781 GTCATGCCAT CCGTAAGATG CTTTTCCGTG ACCGGCGAGT ACTCAACCAA GTCGTTTTGT
      841 GAGTAGTGTA TACGGCGACC AAGCTGCTCT TGCCCGGCGT CTATACGGGA CAACACCGCG
      901 CCACATAGCA GTACTTTGAA AGTGCTCATC ATCGGGAATC GTTCTTCGGG GCGGAAAGAC
      961 TCAAGGATCT TGCCGCTATT GAGATCCAGT TCGATATAGC CCACTCTTGC ACCCAGTTGA
     1021 TCTTCAGCAT CTTTTACTTT CACCAGCGTT TCGGGGTGTG CAAAAACAGG CAAGCAAAAT
     1081 GCCGCAAAGA AGGGAATGAG TGCGACACGA AAATGTTGGA TGCTCATACT CGTCCTTTTT
     1141 CAATATTATT GAAGCATTTA TCAGGGTTAC TAGTACGTCT CTCAAGGATA AGTAAGTAAT
     1201 ATTAAGGTAC GGGAGGTATT GGACAGGCCG CAATAAAATA TCTTTATTTT CATTACATCT
     1261 GTGTGTTGGT TTTTTGTGTG AATCGATAGT ACTAACATAC GCTCTCCATC AAAACAAAAC
     1321 GAAACAAAAC AAACTAGCAA AATAGGCTGT CCCCAGTGCA AGTGCAGGTG CCAGAACATT
     1381 TCTCTGGCCT AACTGGCCGG TACCTGAGCT CCTGTCTGCA GTAGTCGTTA GAATCTGAAC
     1441 TTCCTGAAGT TCATGTGCAA AGTTGAGTTA ATTGTTTAAT ATTCAACAAG GATTATGCCA
     1501 GTAAGATGGT AGGAAAATAT TAGATATGTG TCATCACTGC TGGTATTATT TAAACTGCAA
     1561 CATATTTTAG CTGGCTGCTG ATCTCAGCCA CCATGCCTGC ATTTTATCTC TGTCTCGTGG
     1621 TCTGCAACCT TGGAAGCTTT GAACTTAGCT CATAGAATCC TGGGCATCAA GAACATGTGG
     1681 TTCTAATGGC TAGATAGGGA ATGAGAGTAA AAGGATTTTG CCCACGGTCA CGTGAGTAAA
     1741 CAACAGATTT GGAGGGGTCT GGACTACTGT GATGACTTCA TTCTGACAAT ATGTTCCAGT
     1801 TGTCCTTTCA TTTCCTCCTA ATCACATGTC TGGTCTGATC TGGCTGTTTC CCACCTTCCA
     1861 ATTCCTGCCT TCTCCAATGC TCCCTTCCGT AGGTCACTCT GTGGCTCAGA GACCCTGCTT
     1921 AGCAAGCGCC CAACCTTTCA ATTATTTGTT CAGTAAAACT TGAACTCATG TCTCCCCTTC
     1981 TTGATAAAAA GAAAATACGT TATGTAATGT CGGGTTACTC TATAACTCTT GTCCTGTCTC
     2041 TCGGCAACTA CTGAACTAAC TGTTTTCATA TTGAGCAAAC GTTTATGGAA GGACTGCCAA
     2101 GAGTCAGGTA CTAGGCTTGG TAATATTCCC CGTTCTCTCT AGTCAAAGCC AACACCAGCC
     2161 AGACTTGCAG ATCTAGGTCC CAAGCCCACT GCAGATCACA GGCCAGGGTC TGGTCTCCTC
     2221 TGAGCTCCTT TGGGAGGGAA AGACAGAATT ATTAACACCC ATTTTGTAGA TTAGGCAACT
     2281 GAGGCTGAGG AAGTTTAAAT AACTCAGACA GGGCCTGCAC GTCAGTCATA TTCCAAcatg
     2341 ctgaaccgaT GTCCTTTTTG GTTTGATGCT TGCTGTCACT TCTTTCCTTA GGTGCCTCTC
     2401 TGTACGGCTC TTTTATCCCA GGGATTCCAG AGTTACAGCA CATGCATACC ACCATCCAAG
     2461 CATGTTTATT TGTCTCCTGC TTCACTAGGC TGTCCCCAAG GAACATGTGG CTCCCGGCAC
     2521 ACACCTGGCA CAACACTGCA CATGACATTC ACCCACTTGG CCTTGAATCT GACAAGGAAT
     2581 CTGGCATGAT GTTCACCCAC TCAGGCCAGG TGCCGAGCAG CCCTGGAGGC TTAGGGGCCA
     2641 GAGGGATGGG AAAAGGTGTC TTTCTGGGGT GAGTATCAGT TTCTGCAGGA GGGCTGAATG
     2701 TGAGAAAGAA TAAAGAGAGA AGGAAGCGAA CAAGCACAGC TTAAACATCG CCTATTTCTA
     2761 TTGAGTTTTA AGAACGCTGT GATTTTGTTT GTCATGCAAT CCATTCATCA GGCCAGGCAG
     2821 ACACAGAACT TGGGTGTGAG TGACGATAAT GAGCTGATAT AATTTTCACA CCCTCATCAC
     2881 TGAGATCTCT CCCATCAGGA ATGGGTCAGG GAGCTCACAG GTGGCAGCAA CTGCTATTAC
     2941 AGGCCTCATC TCTACCAGCT CCTGGGGCCT GCCCTCCTCC CATTAGAAAA TCCTCCACTT
     3001 GTCAAAAAGG AAGCCATTTG CTTTGAACTC CAATTCCACC CCCAAGAGGC TGGGACCATC
     3061 TTATTGGAGT CCTTGATGCT GTGTGACCTG CAGTGACCAC TGCCCCATCA TTGCTGGCTG
     3121 AGGTGGTTGG GGTCCATCTG GCTATCTGGG CAGCTGTTCT CTTCTCTCCT TTCTCTCCTG
     3181 TTTCCAGACA TGCAGTATTT CCAGAGAGAA GGGGCCACTC TTTGGCAAAG AACCTGTCTA
     3241 ACTTGCTATC TATGGCAGGA CCTTTGAAGG GTTCACAGGA AGCAGCACAA ATTGATACTA
     3301 TTCCACCAAG CCATCAGCTC CATCTCATCC ATGCCCTGTC TCTCCTTTAG GGGTCCCCTT
     3361 GCCAACAGAA TCACAGAGGA CCAGCCTGAA AGTGCAGAGA CAGCAGCTGA GGCACAGCCA
     3421 AGAGCTCTGG CTGTATTAAT GACCTAAGAA GTCACCAGAA AGTCAGAAGG GATGACATGC
     3481 AGAGGCCCAG CAATCTCAGC TAAGTCAACT CCACCAGCCT TTCTAGTTGC CCACTGTGTG
     3541 TACAGCACCC TGGTAGGGAC CAGAGCCATG ACAGGGAATA AGACTAGACT ATGCCCTTGA
     3601 GGAGCTCACC TCTGTTCAGG GAAACAGGCG TGGAAACACA ATGGTGGTAA AGAGGAAAGA
     3661 GGACAATAGG ATTGCATGAA GGGGATGGAA AGTGCCCAGG GGAGGAAATG GTTACATCTG
     3721 TGTGAGGAGT TTGGTGAGGA AAGACTCTAA GAGAAGGCTC TGTCTGTCTG GGTTTGGAAG
     3781 GATGTGTAGG AGTCTTCTAG GGGGCACAGG CACACTCCAG GCATAGGTAA AGATCTGTAG
     3841 GTGTGGCTTG TTGGGATGAA TTTCAAGTAT TTTGGAATGA GGACAGCCAT AGAGACAAGG
     3901 GCAGGAGAGA GGCGATTTAA TAGATTTTAT GCCAATGGCT CCACTTGAGT TTCTGATAAG
     3961 AACCCAGAAC CCTTGGACTC CCCAGTAACA TTGATTGAGT TGTTTATGAT ACCTCATAGA
     4021 ATATGAACTC AAAGGAGGTC AGTGAGTGGT GTGTGTGTGA TTCTTTGCCA ACTTCCAAGG
     4081 TGGAGAAGCC TCTTCCAACT GCAGGCAGAG CACAGGTGGC CCTGCTACTG GCTGCAGCTC
     4141 CAGCCCTGCC TCCTTCTCTA GCATATAAAC AATCCAACAG CCTCACTGAA TCACTGCTGT
     4201 GCAGGGCAGG AAAGCTCCAT GCACATAGCC CAGCAAAGAG CAACACATGG AAGATGCCAA
     4261 AAACATTAAG AAGGGCCCAG CGCCATTCTA CCCACTCGAA GACGGGACCG CCGGCGAGCA
     4321 GCTGCACAAA GCCATGAAGC GCTACGCCCT GGTGCCCGGC ACCATCGCCT TTACCGACGC
     4381 ACATATCGAG GTGGACATTA CCTACGCCGA GTACTTCGAG ATGAGCGTTC GGCTGGCAGA
     4441 AGCTATGAAG CGCTATGGGC TGAATACAAA CCATCGGATC GTGGTGTGCA GCGAGAATAG
     4501 CTTGCAGTTC TTCATGCCCG TGTTGGGTGC CCTGTTCATC GGTGTGGCTG TGGCCCCAGC
     4561 TAACGACATC TACAACGAGC GCGAGCTGCT GAACAGCATG GGCATCAGCC AGCCCACCGT
     4621 CGTATTCGTG AGCAAGAAAG GGCTGCAAAA GATCCTCAAC GTGCAAAAGA AGCTACCGAT
     4681 CATACAAAAG ATCATCATCA TGGATAGCAA GACCGACTAC CAGGGCTTCC AAAGCATGTA
     4741 CACCTTCGTG ACTTCCCATT TGCCACCCGG CTTCAACGAG TACGACTTCG TGCCCGAGAG
     4801 CTTCGACCGG GACAAAACCA TCGCCCTGAT CATGAACAGT AGTGGCAGTA CCGGATTGCC
     4861 CAAGGGCGTA GCCCTACCGC ACCGCACCGC TTGTGTCCGA TTCAGTCATG CCCGCGACCC
     4921 CATCTTCGGC AACCAGATCA TCCCCGACAC CGCTATCCTC AGCGTGGTGC CATTTCACCA
     4981 CGGCTTCGGC ATGTTCACCA CGCTGGGCTA CTTGATCTGC GGCTTTCGGG TCGTGCTCAT
     5041 GTACCGCTTC GAGGAGGAGC TATTCTTGCG CAGCTTGCAA GACTATAAGA TTCAATCTGC
     5101 CCTGCTGGTG CCCACACTAT TTAGCTTCTT CGCTAAGAGC ACTCTCATCG ACAAGTACGA
     5161 CCTAAGCAAC TTGCACGAGA TCGCCAGCGG CGGGGCGCCG CTCAGCAAGG AGGTAGGTGA
     5221 GGCCGTGGCC AAACGCTTCC ACCTACCAGG CATCCGCCAG GGCTACGGCC TGACAGAAAC
     5281 AACCAGCGCC ATTCTGATCA CCCCCGAAGG GGACGACAAG CCTGGCGCAG TAGGCAAGGT
     5341 GGTGCCCTTC TTCGAGGCTA AGGTGGTGGA CTTGGACACC GGTAAGACAC TGGGTGTGAA
     5401 CCAGCGCGGC GAGCTGTGCG TCCGTGGCCC CATGATCATG AGCGGCTACG TTAACAACCC
     5461 CGAGGCTACA AACGCTCTCA TCGACAAGGA CGGCTGGCTG CACAGCGGCG ACATCGCCTA
     5521 CTGGGACGAG GACGAGCACT TCTTCATCGT GGACCGGCTG AAGAGCCTGA TCAAATACAA
     5581 GGGCTACCAG GTAGCCCCAG CCGAACTGGA GAGCATCCTG CTGCAACACC CCAACATCTT
     5641 CGACGCCGGG GTCGCCGGCC TGCCCGACGA CGATGCCGGC GAGCTGCCCG CCGCAGTCGT
     5701 CGTGCTGGAA CACGGTAAAA CCATGACCGA GAAGGAGATC GTGGACTATG TGGCCAGCCA
     5761 GGTTACAACC GCCAAGAAGC TGCGCGGTGG TGTTGTGTTC GTGGACGAGG TGCCTAAAGG
     5821 ACTGACCGGC AAGTTGGACG CCCGCAAGAT CCGCGAGATT CTCATTAAGG CCAAGAAGGG
     5881 CGGCAAGATC GCCGTGTAAT AATTCTAGAG TCGGGGCGGC CGGCCGCTTC GAGCAGACAT
     5941 GATAAGATAC ATTGATGAGT TTGGACAAAC CACAACTAGA ATGCAGTGAA AAAAATGCTT
     6001 TATTTGTGAA ATTTGTGATG CTATTGCTTT ATTTGTAACC ATTATAAGCT GCAATAAACA
     6061 AGTTAACAAC AACAATTGCA TTCATTTTAT GTTTCAGGTT CAGGGGGAGG TGTGGGAGGT
     6121 TTTTTAAAGC AAGTAAAACC TCTACAAATG TGGTAAAATC GATAAGGATC CGTCGACCGA
     6181 TGCCCTTGAG AGCCTTCAAC CCAGTCAGCT CCTTCCGGTG GGCGCGGGGC ATGACTATCG
     6241 TCGCCGCACT TATGACTGTC TTCTTTATCA TGCAACTCGT AGGACAGGTG CCGGCAGCGC
     6301 TCTTCCGCTT CCTCGCTCAC TGACTCGCTG CGCTCGGTCG TTCGGCTGCG GCGAGCGGTA
     6361 TCAGCTCACT CAAAGGCGGT AATACGGTTA TCCACAGAAT CAGGGGATAA CGCAGGAAAG
     6421 AACATGTGAG CAAAAGGCCA GCAAAAGGCC AGGAACCGTA AAAAGGCCGC GTTGCTGGCG
     6481 TTTTTCCATA GGCTCCGCCC CCCTGACGAG CATCACAAAA ATCGACGCTC AAGTCAGAGG
     6541 TGGCGAAACC CGACAGGACT ATAAAGATAC CAGGCGTTTC CCCCTGGAAG CTCCCTCGTG
     6601 CGCTCTCCTG TTCCGACCCT GCCGCTTACC GGATACCTGT CCGCCTTTCT CCCTTCGGGA
     6661 AGCGTGGCGC TTTCTCATAG CTCACGCTGT AGGTATCTCA GTTCGGTGTA GGTCGTTCGC
     6721 TCCAAGCTGG GCTGTGTGCA CGAACCCCCC GTTCAGCCCG ACCGCTGCGC CTTATCCGGT
     6781 AACTATCGTC TTGAGTCCAA CCCGGTAAGA CACGACTTAT CGCCACTGGC AGCAGCCACT
     6841 GGTAACAGGA TTAGCAGAGC GAGGTATGTA GGCGGTGCTA CAGAGTTCTT GAAGTGGTGG
     6901 CCTAACTACG GCTACACTAG AAGAACAGTA TTTGGTATCT GCGCTCTGCT GAAGCCAGTT
     6961 ACCTTCGGAA AAAGAGTTGG TAGCTCTTGA TCCGGCAAAC AAAC
//
