# Supplementary material for: Massively parallel reporter assays for CYP3A4 enhancer variants alongside their native promoter
Source: bioRxiv. 2026 Apr 24:2026.04.22.719677. Preprint. [Version 1] doi: 10.64898/2026.04.22.719677 (PMC13131672; doi:10.64898/2026.04.22.719677)
Supplement: Supplement 4 [file media-4.zip › plasmid_maps/Luciferase assays/pGL-DRRenh-CYPbasalpro-LUC.gb]

LOCUS       pGL-DRRenh-CYPbasalpro- 6497 bp ds-DNA     circular     16-MAR-2026
DEFINITION  .
FEATURES             Location/Qualifiers
     CDS             complement(200..991)
                     /label="AmpR"
                     /ApEinfo_revcolor="#b7e6d7"
                     /ApEinfo_fwdcolor="#b7e6d7"
     CDS             complement(992..1060)
                     /label="AmpR"
                     /ApEinfo_revcolor="#b7e6d7"
                     /ApEinfo_fwdcolor="#b7e6d7"
     polyA_signal    1165..1213
                     /label="poly(A) signal"
                     /ApEinfo_revcolor="#b4abac"
                     /ApEinfo_fwdcolor="#b4abac"
     misc_feature    1227..1318
                     /label="pause site"
                     /ApEinfo_revcolor="#b4abac"
                     /ApEinfo_fwdcolor="#b4abac"
     misc_feature    1319..1343
                     /label="MCS"
                     /ApEinfo_revcolor="#84b0dc"
                     /ApEinfo_fwdcolor="#84b0dc"
     primer          1344..1368
                     /label="DDR gib FWD"
                     /note="sequence: GGCCTAACTGGCCGGTACCTGAGCTCATGTTTGAAGTGTCTGTCGGCCTC"
                     /ApEinfo_revcolor="#b1ff67"
                     /ApEinfo_fwdcolor="#b1ff67"
     misc_feature    1344..3243
                     /label="DRR"
                     /ApEinfo_revcolor="#b1ff67"
                     /ApEinfo_fwdcolor="#b1ff67"
     primer          complement(3219..3243)
                     /label="DDR (CYPbasalP) gib REV"
                     /note="sequence: GCCACACCTACAGATCTtcggttcagcatgATGGCTCTACCCCAGCTCTTACTCC"
                     /ApEinfo_revcolor="#b1ff67"
                     /ApEinfo_fwdcolor="#b1ff67"
     misc_feature    3244..3256
                     /label="spacer"
                     /ApEinfo_revcolor="#7ea7d8"
                     /ApEinfo_fwdcolor="#7ea7d8"
     primer          3257..3281
                     /label="CYP_basalP (DRR) gib FWD"
                     /note="sequence: AGCTGGGGTAGAGCCATcatgctgaaccgaAGATCTGTAGGTGTGGCTTGTTGGG"
                     /ApEinfo_revcolor="#84b0dc"
                     /ApEinfo_fwdcolor="#84b0dc"
     misc_feature    3257..3671
                     /label="basal (proximal) promoter"
                     /ApEinfo_revcolor="#d6b295"
                     /ApEinfo_fwdcolor="#d6b295"
     primer          complement(3648..3671)
                     /label="CYP_Protomer gib REV"
                     /note="sequence: CTTAATGTTTTTGGCATCTTCCATGTGTTGCTCTTTGCTGGGCTATGTG"
                     /ApEinfo_revcolor="#84b0dc"
                     /ApEinfo_fwdcolor="#84b0dc"
     CDS             3673..5325
                     /label="luciferase"
                     /ApEinfo_revcolor="#ffef86"
                     /ApEinfo_fwdcolor="#ffef86"
     polyA_signal    5369..5490
                     /label="SV40 poly(A) signal"
                     /ApEinfo_revcolor="#b4abac"
                     /ApEinfo_fwdcolor="#b4abac"
     rep_origin      complement(5909..6497)
                     /label="ori"
                     /ApEinfo_revcolor="#ffef86"
                     /ApEinfo_fwdcolor="#ffef86"
ORIGIN
        1 GAAGATCCTT TGATCTTTTC TACGGGGTCT GACGCTCAGT GGAACGAAAA CTCACGTTAA
       61 GGGATTTTGG TCATGAGATT ATCAAAAAGG ATCTTCACCT AGATCCTTTT AAATTAAAAA
      121 TGAAGTTTTA AATCAATCTA AAGTATATAT GAGTAAACTT GGTCTGACAG CGGCCGCAAA
      181 TGCTAAACCA CTGCAGTGGT TACCAGTGCT TGATCAGTGA GGCACCGATC TCAGCGATCT
      241 GCCTATTTCG TTCGTCCATA GTGGCCTGAC TCCCCGTCGT GTAGATCACT ACGATTCGTG
      301 AGGGCTTACC ATCAGGCCCC AGCGCAGCAA TGATGCCGCG AGAGCCGCGT TCACCGGCCC
      361 CCGATTTGTC AGCAATGAAC CAGCCAGCAG GGAGGGCCGA GCGAAGAAGT GGTCCTGCTA
      421 CTTTGTCCGC CTCCATCCAG TCTATGAGCT GCTGTCGTGA TGCTAGAGTA AGAAGTTCGC
      481 CAGTGAGTAG TTTCCGAAGA GTTGTGGCCA TTGCTACTGG CATCGTGGTA TCACGCTCGT
      541 CGTTCGGTAT GGCTTCGTTC AACTCTGGTT CCCAGCGGTC AAGCCGGGTC ACATGATCAC
      601 CCATATTATG AAGAAATGCA GTCAGCTCCT TAGGGCCTCC GATCGTTGTC AGAAGTAAGT
      661 TGGCCGCGGT GTTGTCGCTC ATGGTAATGG CAGCACTACA CAATTCTCTT ACCGTCATGC
      721 CATCCGTAAG ATGCTTTTCC GTGACCGGCG AGTACTCAAC CAAGTCGTTT TGTGAGTAGT
      781 GTATACGGCG ACCAAGCTGC TCTTGCCCGG CGTCTATACG GGACAACACC GCGCCACATA
      841 GCAGTACTTT GAAAGTGCTC ATCATCGGGA ATCGTTCTTC GGGGCGGAAA GACTCAAGGA
      901 TCTTGCCGCT ATTGAGATCC AGTTCGATAT AGCCCACTCT TGCACCCAGT TGATCTTCAG
      961 CATCTTTTAC TTTCACCAGC GTTTCGGGGT GTGCAAAAAC AGGCAAGCAA AATGCCGCAA
     1021 AGAAGGGAAT GAGTGCGACA CGAAAATGTT GGATGCTCAT ACTCGTCCTT TTTCAATATT
     1081 ATTGAAGCAT TTATCAGGGT TACTAGTACG TCTCTCAAGG ATAAGTAAGT AATATTAAGG
     1141 TACGGGAGGT ATTGGACAGG CCGCAATAAA ATATCTTTAT TTTCATTACA TCTGTGTGTT
     1201 GGTTTTTTGT GTGAATCGAT AGTACTAACA TACGCTCTCC ATCAAAACAA AACGAAACAA
     1261 AACAAACTAG CAAAATAGGC TGTCCCCAGT GCAAGTGCAG GTGCCAGAAC ATTTCTCTGG
     1321 CCTAACTGGC CGGTACCTGA GCTCATGTTT GAAGTGTCTG TCGGCCTCTA CTGGAAAGTG
     1381 GTTCCCAGTC AGGCTACAGG GGGGTCAGGA ACACATTTGA GGAGGCAGTC TATCCGTTCT
     1441 CAGAGCTCGA ATACCGTGCT GAGAGAACCA CTGCTCTCTT CAGAGCTGTC AGACAGGGAC
     1501 GTTTAAGTCT GCAGAGGCTG TCTGTCTCCT GTGTTTTGTT CTACTCTGCC CTGCCCCCAG
     1561 AAGTGGAATC TACAGAGGCA GTAGGCCTTG CTGAGCTGCG GTGGGCTCCA CCCACTTCGT
     1621 GCTTCCAGGC CTCTTTGTTT ACACAGTAAG CTACTCAAGC CTCAGCAATG GCTGATACCC
     1681 CTCCTCTATC AAGCTGCAGC ATATCAGGTG GATCTCAGAC TGCTGCACTA GCAGTGAGCA
     1741 AGTCTCCGTG GGTGTGGCAC CTGCCGATCG AGGCACGGGA GGGTATCTCC TGGTCTGCCT
     1801 GTTGCTAAGA CTCAGTTGGA AATGCAGAAG TCACCTATCT TCTGCCTCAA TCTTGCTGGG
     1861 AGCTGCAGAC TAGAGCTGTT CCTATTCGGC CATCTTGGAA ATGCTTCCCT TGATTAATAT
     1921 TTCAAATATA CTTAACCCTG CGTCTAATTG GGGCTGAAAA CAGTTGAATC CAATGAAATC
     1981 AGACTTGCTG GCAGTTAGAG GAATCTTATT TGGAGACATC ATAAGGGAAA GGAGAGAAAA
     2041 CAGAGGAGGT ATTTGAAATG GGAAATTTAA AATCACTCTT GAATTTTCTC AAAGTGCTGT
     2101 AGATACTGAA TGACTTATCA TTGTGTGTAA ACTAGGTAAC TCCTTGTCTT TCTGATGCCT
     2161 TTTTGCTTTT TCATGTATTG TCTCTAAAAT CTCATAAATC CTTGAATGAT CACCTCCAGG
     2221 GGCACATGGG GAAACTGAGG CTGAGGGAAA GAGAGTGAGT GTCAGAAGGG AATGCACAGT
     2281 CTTTTATCTC TGTTCATCAT CCTTTTCATT TATTTCATCA GCTCGCTCTA GAATTCTAGC
     2341 AGAATTAGGA AGTTACAGAC ATCAGGGACC TCTTTTAGTC TAGCAGATTT AGATAAGTCT
     2401 GAGGCATGTT GTTGAGTGAG AAAAGGAGTG AGTGACAGAA TGACAAAGTG GACTCACTTT
     2461 CCAGTTTTCC AGCTTAACAT GGAAGTTCTG AGAAAATGTC CCCTCTACAC ATTGGACACA
     2521 GCAAATTACA ACACTTGCTC AGCGTTTTCA CTGAAACTGA AAAACAAACT TTCCTGTTTT
     2581 CTACATTTCA GGGTTGATGT TTTACCTGTG CAAACAAAGA TCCCAGGAAT GTTTATCTTG
     2641 GGGGGTACAT CTACTAAAGA ACTGACCTAG AAAAGGTGGC GGGGAAATTA TTGCTTTTGC
     2701 AAAGGGAAAA ATATGAAATT CCTGGGCAGT AATTAGACAA CAAAACCCTC ACTTGGAAGA
     2761 ATTGGAATCA GGGAAACAAG CCTCAGGTAT GCGGGAAAGA TGATCTAAGC CACAGAGCTG
     2821 ACTACTGCTG CTGCTGGCCC TGTGGAGATA AGCTCATAAT TTTCCATCCA GAGGCCAGGC
     2881 CCTAGACAGA GCATCAGACC AGGTTAGGCA CAAAGGCTCG ACCAAAGTTC ACAGTCCATG
     2941 TGGCACATAT GACATTTTAT TCAGCAAAAT TAAATATTTA ATAATTTCAT CAAATTATCA
     3001 CCTTTCTAGT GATTTTGCAT ATGATTCTGC CTTTGTTTAA AAAAAAAACC ACAAATTCAT
     3061 TTTATGCTTA AATATCTGAG TTTGATAGAT AACCACTATC TCATCTCAGT TATATCCACT
     3121 CCCTGCTCAG ACTCACCCAT AAGGTGCAGC CTTTGAAATA AAAGAAGTAA AGCAGAACAC
     3181 CTTTGCTCTG ACTCCCAAAG CTGCAAAAGA TGTCATGGGG AGTAAGAGCT GGGGTAGAGC
     3241 CATcatgctg aaccgaAGAT CTGTAGGTGT GGCTTGTTGG GATGAATTTC AAGTATTTTG
     3301 GAATGAGGAC AGCCATAGAG ACAAGGGCAG GAGAGAGGCG ATTTAATAGA TTTTATGCCA
     3361 ATGGCTCCAC TTGAGTTTCT GATAAGAACC CAGAACCCTT GGACTCCCCA GTAACATTGA
     3421 TTGAGTTGTT TATGATACCT CATAGAATAT GAACTCAAAG GAGGTCAGTG AGTGGTGTGT
     3481 GTGTGATTCT TTGCCAACTT CCAAGGTGGA GAAGCCTCTT CCAACTGCAG GCAGAGCACA
     3541 GGTGGCCCTG CTACTGGCTG CAGCTCCAGC CCTGCCTCCT TCTCTAGCAT ATAAACAATC
     3601 CAACAGCCTC ACTGAATCAC TGCTGTGCAG GGCAGGAAAG CTCCATGCAC ATAGCCCAGC
     3661 AAAGAGCAAC ACATGGAAGA TGCCAAAAAC ATTAAGAAGG GCCCAGCGCC ATTCTACCCA
     3721 CTCGAAGACG GGACCGCCGG CGAGCAGCTG CACAAAGCCA TGAAGCGCTA CGCCCTGGTG
     3781 CCCGGCACCA TCGCCTTTAC CGACGCACAT ATCGAGGTGG ACATTACCTA CGCCGAGTAC
     3841 TTCGAGATGA GCGTTCGGCT GGCAGAAGCT ATGAAGCGCT ATGGGCTGAA TACAAACCAT
     3901 CGGATCGTGG TGTGCAGCGA GAATAGCTTG CAGTTCTTCA TGCCCGTGTT GGGTGCCCTG
     3961 TTCATCGGTG TGGCTGTGGC CCCAGCTAAC GACATCTACA ACGAGCGCGA GCTGCTGAAC
     4021 AGCATGGGCA TCAGCCAGCC CACCGTCGTA TTCGTGAGCA AGAAAGGGCT GCAAAAGATC
     4081 CTCAACGTGC AAAAGAAGCT ACCGATCATA CAAAAGATCA TCATCATGGA TAGCAAGACC
     4141 GACTACCAGG GCTTCCAAAG CATGTACACC TTCGTGACTT CCCATTTGCC ACCCGGCTTC
     4201 AACGAGTACG ACTTCGTGCC CGAGAGCTTC GACCGGGACA AAACCATCGC CCTGATCATG
     4261 AACAGTAGTG GCAGTACCGG ATTGCCCAAG GGCGTAGCCC TACCGCACCG CACCGCTTGT
     4321 GTCCGATTCA GTCATGCCCG CGACCCCATC TTCGGCAACC AGATCATCCC CGACACCGCT
     4381 ATCCTCAGCG TGGTGCCATT TCACCACGGC TTCGGCATGT TCACCACGCT GGGCTACTTG
     4441 ATCTGCGGCT TTCGGGTCGT GCTCATGTAC CGCTTCGAGG AGGAGCTATT CTTGCGCAGC
     4501 TTGCAAGACT ATAAGATTCA ATCTGCCCTG CTGGTGCCCA CACTATTTAG CTTCTTCGCT
     4561 AAGAGCACTC TCATCGACAA GTACGACCTA AGCAACTTGC ACGAGATCGC CAGCGGCGGG
     4621 GCGCCGCTCA GCAAGGAGGT AGGTGAGGCC GTGGCCAAAC GCTTCCACCT ACCAGGCATC
     4681 CGCCAGGGCT ACGGCCTGAC AGAAACAACC AGCGCCATTC TGATCACCCC CGAAGGGGAC
     4741 GACAAGCCTG GCGCAGTAGG CAAGGTGGTG CCCTTCTTCG AGGCTAAGGT GGTGGACTTG
     4801 GACACCGGTA AGACACTGGG TGTGAACCAG CGCGGCGAGC TGTGCGTCCG TGGCCCCATG
     4861 ATCATGAGCG GCTACGTTAA CAACCCCGAG GCTACAAACG CTCTCATCGA CAAGGACGGC
     4921 TGGCTGCACA GCGGCGACAT CGCCTACTGG GACGAGGACG AGCACTTCTT CATCGTGGAC
     4981 CGGCTGAAGA GCCTGATCAA ATACAAGGGC TACCAGGTAG CCCCAGCCGA ACTGGAGAGC
     5041 ATCCTGCTGC AACACCCCAA CATCTTCGAC GCCGGGGTCG CCGGCCTGCC CGACGACGAT
     5101 GCCGGCGAGC TGCCCGCCGC AGTCGTCGTG CTGGAACACG GTAAAACCAT GACCGAGAAG
     5161 GAGATCGTGG ACTATGTGGC CAGCCAGGTT ACAACCGCCA AGAAGCTGCG CGGTGGTGTT
     5221 GTGTTCGTGG ACGAGGTGCC TAAAGGACTG ACCGGCAAGT TGGACGCCCG CAAGATCCGC
     5281 GAGATTCTCA TTAAGGCCAA GAAGGGCGGC AAGATCGCCG TGTAATAATT CTAGAGTCGG
     5341 GGCGGCCGGC CGCTTCGAGC AGACATGATA AGATACATTG ATGAGTTTGG ACAAACCACA
     5401 ACTAGAATGC AGTGAAAAAA ATGCTTTATT TGTGAAATTT GTGATGCTAT TGCTTTATTT
     5461 GTAACCATTA TAAGCTGCAA TAAACAAGTT AACAACAACA ATTGCATTCA TTTTATGTTT
     5521 CAGGTTCAGG GGGAGGTGTG GGAGGTTTTT TAAAGCAAGT AAAACCTCTA CAAATGTGGT
     5581 AAAATCGATA AGGATCCGTC GACCGATGCC CTTGAGAGCC TTCAACCCAG TCAGCTCCTT
     5641 CCGGTGGGCG CGGGGCATGA CTATCGTCGC CGCACTTATG ACTGTCTTCT TTATCATGCA
     5701 ACTCGTAGGA CAGGTGCCGG CAGCGCTCTT CCGCTTCCTC GCTCACTGAC TCGCTGCGCT
     5761 CGGTCGTTCG GCTGCGGCGA GCGGTATCAG CTCACTCAAA GGCGGTAATA CGGTTATCCA
     5821 CAGAATCAGG GGATAACGCA GGAAAGAACA TGTGAGCAAA AGGCCAGCAA AAGGCCAGGA
     5881 ACCGTAAAAA GGCCGCGTTG CTGGCGTTTT TCCATAGGCT CCGCCCCCCT GACGAGCATC
     5941 ACAAAAATCG ACGCTCAAGT CAGAGGTGGC GAAACCCGAC AGGACTATAA AGATACCAGG
     6001 CGTTTCCCCC TGGAAGCTCC CTCGTGCGCT CTCCTGTTCC GACCCTGCCG CTTACCGGAT
     6061 ACCTGTCCGC CTTTCTCCCT TCGGGAAGCG TGGCGCTTTC TCATAGCTCA CGCTGTAGGT
     6121 ATCTCAGTTC GGTGTAGGTC GTTCGCTCCA AGCTGGGCTG TGTGCACGAA CCCCCCGTTC
     6181 AGCCCGACCG CTGCGCCTTA TCCGGTAACT ATCGTCTTGA GTCCAACCCG GTAAGACACG
     6241 ACTTATCGCC ACTGGCAGCA GCCACTGGTA ACAGGATTAG CAGAGCGAGG TATGTAGGCG
     6301 GTGCTACAGA GTTCTTGAAG TGGTGGCCTA ACTACGGCTA CACTAGAAGA ACAGTATTTG
     6361 GTATCTGCGC TCTGCTGAAG CCAGTTACCT TCGGAAAAAG AGTTGGTAGC TCTTGATCCG
     6421 GCAAACAAAC CACCGCTGGT AGCGGTGGTT TTTTTGTTTG CAAGCAGCAG ATTACGCGCA
     6481 GAAAAAAAGG ATCTCAA
//
