# Supplementary material for: Massively parallel reporter assays for CYP3A4 enhancer variants alongside their native promoter
Source: bioRxiv. 2026 Apr 24:2026.04.22.719677. Preprint. [Version 1] doi: 10.64898/2026.04.22.719677 (PMC13131672; doi:10.64898/2026.04.22.719677)
Supplement: Supplement 4 [file media-4.zip › plasmid_maps/Luciferase assays/pGL-DRRenh-CYPpro-LUC.gb]

LOCUS       pGL-DRRenh-CYPpro-LUC   7978 bp ds-DNA     circular     16-MAR-2026
DEFINITION  .
FEATURES             Location/Qualifiers
     CDS             complement(200..991)
                     /label="AmpR"
                     /ApEinfo_revcolor="#b7e6d7"
                     /ApEinfo_fwdcolor="#b7e6d7"
     CDS             complement(992..1060)
                     /label="AmpR"
                     /ApEinfo_revcolor="#b7e6d7"
                     /ApEinfo_fwdcolor="#b7e6d7"
     polyA_signal    1165..1213
                     /label="poly(A) signal"
                     /ApEinfo_revcolor="#b4abac"
                     /ApEinfo_fwdcolor="#b4abac"
     misc_feature    1227..1318
                     /label="pause site"
                     /ApEinfo_revcolor="#b4abac"
                     /ApEinfo_fwdcolor="#b4abac"
     misc_feature    1319..1343
                     /label="MCS"
                     /ApEinfo_revcolor="#84b0dc"
                     /ApEinfo_fwdcolor="#84b0dc"
     primer          1344..1368
                     /label="DDR gib FWD"
                     /note="sequence: GGCCTAACTGGCCGGTACCTGAGCTCATGTTTGAAGTGTCTGTCGGCCTC"
                     /ApEinfo_revcolor="#b1ff67"
                     /ApEinfo_fwdcolor="#b1ff67"
     misc_feature    1344..3243
                     /label="DRR"
                     /ApEinfo_revcolor="#ff9ccd"
                     /ApEinfo_fwdcolor="#ff9ccd"
     primer          complement(3219..3243)
                     /label="DDR (CYPpro) gib REV"
                     /note="sequence: TCAAACCAAAAAGGACAtcggttcagcatgATGGCTCTACCCCAGCTCTTACTCC"
                     /ApEinfo_revcolor="#b1ff67"
                     /ApEinfo_fwdcolor="#b1ff67"
     misc_feature    3244..3256
                     /label="spacer"
                     /ApEinfo_revcolor="#7ea7d8"
                     /ApEinfo_fwdcolor="#7ea7d8"
     primer          3257..3283
                     /label="CYP_Protomer (DRR) gib FWD"
                     /note="sequence: AGCTGGGGTAGAGCCATcatgctgaaccgaTGTCCTTTTTGGTTTGATGCTTGCTGT"
                     /ApEinfo_revcolor="#84b0dc"
                     /ApEinfo_fwdcolor="#84b0dc"
     misc_feature    3257..5152
                     /label="CYP_Promoter"
                     /ApEinfo_revcolor="#f8d3a9"
                     /ApEinfo_fwdcolor="#f8d3a9"
     primer          complement(5129..5152)
                     /label="CYP_Protomer gib REV"
                     /note="sequence: CTTAATGTTTTTGGCATCTTCCATGTGTTGCTCTTTGCTGGGCTATGTG"
                     /ApEinfo_revcolor="#84b0dc"
                     /ApEinfo_fwdcolor="#84b0dc"
     CDS             5154..6806
                     /label="luciferase"
                     /ApEinfo_revcolor="#ffef86"
                     /ApEinfo_fwdcolor="#ffef86"
     polyA_signal    6850..6971
                     /label="SV40 poly(A) signal"
                     /ApEinfo_revcolor="#b4abac"
                     /ApEinfo_fwdcolor="#b4abac"
     rep_origin      complement(7390..7978)
                     /label="ori"
                     /ApEinfo_revcolor="#ffef86"
                     /ApEinfo_fwdcolor="#ffef86"
ORIGIN
        1 GAAGATCCTT TGATCTTTTC TACGGGGTCT GACGCTCAGT GGAACGAAAA CTCACGTTAA
       61 GGGATTTTGG TCATGAGATT ATCAAAAAGG ATCTTCACCT AGATCCTTTT AAATTAAAAA
      121 TGAAGTTTTA AATCAATCTA AAGTATATAT GAGTAAACTT GGTCTGACAG CGGCCGCAAA
      181 TGCTAAACCA CTGCAGTGGT TACCAGTGCT TGATCAGTGA GGCACCGATC TCAGCGATCT
      241 GCCTATTTCG TTCGTCCATA GTGGCCTGAC TCCCCGTCGT GTAGATCACT ACGATTCGTG
      301 AGGGCTTACC ATCAGGCCCC AGCGCAGCAA TGATGCCGCG AGAGCCGCGT TCACCGGCCC
      361 CCGATTTGTC AGCAATGAAC CAGCCAGCAG GGAGGGCCGA GCGAAGAAGT GGTCCTGCTA
      421 CTTTGTCCGC CTCCATCCAG TCTATGAGCT GCTGTCGTGA TGCTAGAGTA AGAAGTTCGC
      481 CAGTGAGTAG TTTCCGAAGA GTTGTGGCCA TTGCTACTGG CATCGTGGTA TCACGCTCGT
      541 CGTTCGGTAT GGCTTCGTTC AACTCTGGTT CCCAGCGGTC AAGCCGGGTC ACATGATCAC
      601 CCATATTATG AAGAAATGCA GTCAGCTCCT TAGGGCCTCC GATCGTTGTC AGAAGTAAGT
      661 TGGCCGCGGT GTTGTCGCTC ATGGTAATGG CAGCACTACA CAATTCTCTT ACCGTCATGC
      721 CATCCGTAAG ATGCTTTTCC GTGACCGGCG AGTACTCAAC CAAGTCGTTT TGTGAGTAGT
      781 GTATACGGCG ACCAAGCTGC TCTTGCCCGG CGTCTATACG GGACAACACC GCGCCACATA
      841 GCAGTACTTT GAAAGTGCTC ATCATCGGGA ATCGTTCTTC GGGGCGGAAA GACTCAAGGA
      901 TCTTGCCGCT ATTGAGATCC AGTTCGATAT AGCCCACTCT TGCACCCAGT TGATCTTCAG
      961 CATCTTTTAC TTTCACCAGC GTTTCGGGGT GTGCAAAAAC AGGCAAGCAA AATGCCGCAA
     1021 AGAAGGGAAT GAGTGCGACA CGAAAATGTT GGATGCTCAT ACTCGTCCTT TTTCAATATT
     1081 ATTGAAGCAT TTATCAGGGT TACTAGTACG TCTCTCAAGG ATAAGTAAGT AATATTAAGG
     1141 TACGGGAGGT ATTGGACAGG CCGCAATAAA ATATCTTTAT TTTCATTACA TCTGTGTGTT
     1201 GGTTTTTTGT GTGAATCGAT AGTACTAACA TACGCTCTCC ATCAAAACAA AACGAAACAA
     1261 AACAAACTAG CAAAATAGGC TGTCCCCAGT GCAAGTGCAG GTGCCAGAAC ATTTCTCTGG
     1321 CCTAACTGGC CGGTACCTGA GCTCATGTTT GAAGTGTCTG TCGGCCTCTA CTGGAAAGTG
     1381 GTTCCCAGTC AGGCTACAGG GGGGTCAGGA ACACATTTGA GGAGGCAGTC TATCCGTTCT
     1441 CAGAGCTCGA ATACCGTGCT GAGAGAACCA CTGCTCTCTT CAGAGCTGTC AGACAGGGAC
     1501 GTTTAAGTCT GCAGAGGCTG TCTGTCTCCT GTGTTTTGTT CTACTCTGCC CTGCCCCCAG
     1561 AAGTGGAATC TACAGAGGCA GTAGGCCTTG CTGAGCTGCG GTGGGCTCCA CCCACTTCGT
     1621 GCTTCCAGGC CTCTTTGTTT ACACAGTAAG CTACTCAAGC CTCAGCAATG GCTGATACCC
     1681 CTCCTCTATC AAGCTGCAGC ATATCAGGTG GATCTCAGAC TGCTGCACTA GCAGTGAGCA
     1741 AGTCTCCGTG GGTGTGGCAC CTGCCGATCG AGGCACGGGA GGGTATCTCC TGGTCTGCCT
     1801 GTTGCTAAGA CTCAGTTGGA AATGCAGAAG TCACCTATCT TCTGCCTCAA TCTTGCTGGG
     1861 AGCTGCAGAC TAGAGCTGTT CCTATTCGGC CATCTTGGAA ATGCTTCCCT TGATTAATAT
     1921 TTCAAATATA CTTAACCCTG CGTCTAATTG GGGCTGAAAA CAGTTGAATC CAATGAAATC
     1981 AGACTTGCTG GCAGTTAGAG GAATCTTATT TGGAGACATC ATAAGGGAAA GGAGAGAAAA
     2041 CAGAGGAGGT ATTTGAAATG GGAAATTTAA AATCACTCTT GAATTTTCTC AAAGTGCTGT
     2101 AGATACTGAA TGACTTATCA TTGTGTGTAA ACTAGGTAAC TCCTTGTCTT TCTGATGCCT
     2161 TTTTGCTTTT TCATGTATTG TCTCTAAAAT CTCATAAATC CTTGAATGAT CACCTCCAGG
     2221 GGCACATGGG GAAACTGAGG CTGAGGGAAA GAGAGTGAGT GTCAGAAGGG AATGCACAGT
     2281 CTTTTATCTC TGTTCATCAT CCTTTTCATT TATTTCATCA GCTCGCTCTA GAATTCTAGC
     2341 AGAATTAGGA AGTTACAGAC ATCAGGGACC TCTTTTAGTC TAGCAGATTT AGATAAGTCT
     2401 GAGGCATGTT GTTGAGTGAG AAAAGGAGTG AGTGACAGAA TGACAAAGTG GACTCACTTT
     2461 CCAGTTTTCC AGCTTAACAT GGAAGTTCTG AGAAAATGTC CCCTCTACAC ATTGGACACA
     2521 GCAAATTACA ACACTTGCTC AGCGTTTTCA CTGAAACTGA AAAACAAACT TTCCTGTTTT
     2581 CTACATTTCA GGGTTGATGT TTTACCTGTG CAAACAAAGA TCCCAGGAAT GTTTATCTTG
     2641 GGGGGTACAT CTACTAAAGA ACTGACCTAG AAAAGGTGGC GGGGAAATTA TTGCTTTTGC
     2701 AAAGGGAAAA ATATGAAATT CCTGGGCAGT AATTAGACAA CAAAACCCTC ACTTGGAAGA
     2761 ATTGGAATCA GGGAAACAAG CCTCAGGTAT GCGGGAAAGA TGATCTAAGC CACAGAGCTG
     2821 ACTACTGCTG CTGCTGGCCC TGTGGAGATA AGCTCATAAT TTTCCATCCA GAGGCCAGGC
     2881 CCTAGACAGA GCATCAGACC AGGTTAGGCA CAAAGGCTCG ACCAAAGTTC ACAGTCCATG
     2941 TGGCACATAT GACATTTTAT TCAGCAAAAT TAAATATTTA ATAATTTCAT CAAATTATCA
     3001 CCTTTCTAGT GATTTTGCAT ATGATTCTGC CTTTGTTTAA AAAAAAAACC ACAAATTCAT
     3061 TTTATGCTTA AATATCTGAG TTTGATAGAT AACCACTATC TCATCTCAGT TATATCCACT
     3121 CCCTGCTCAG ACTCACCCAT AAGGTGCAGC CTTTGAAATA AAAGAAGTAA AGCAGAACAC
     3181 CTTTGCTCTG ACTCCCAAAG CTGCAAAAGA TGTCATGGGG AGTAAGAGCT GGGGTAGAGC
     3241 CATcatgctg aaccgaTGTC CTTTTTGGTT TGATGCTTGC TGTCACTTCT TTCCTTAGGT
     3301 GCCTCTCTGT ACGGCTCTTT TATCCCAGGG ATTCCAGAGT TACAGCACAT GCATACCACC
     3361 ATCCAAGCAT GTTTATTTGT CTCCTGCTTC ACTAGGCTGT CCCCAAGGAA CATGTGGCTC
     3421 CCGGCACACA CCTGGCACAA CACTGCACAT GACATTCACC CACTTGGCCT TGAATCTGAC
     3481 AAGGAATCTG GCATGATGTT CACCCACTCA GGCCAGGTGC CGAGCAGCCC TGGAGGCTTA
     3541 GGGGCCAGAG GGATGGGAAA AGGTGTCTTT CTGGGGTGAG TATCAGTTTC TGCAGGAGGG
     3601 CTGAATGTGA GAAAGAATAA AGAGAGAAGG AAGCGAACAA GCACAGCTTA AACATCGCCT
     3661 ATTTCTATTG AGTTTTAAGA ACGCTGTGAT TTTGTTTGTC ATGCAATCCA TTCATCAGGC
     3721 CAGGCAGACA CAGAACTTGG GTGTGAGTGA CGATAATGAG CTGATATAAT TTTCACACCC
     3781 TCATCACTGA GATCTCTCCC ATCAGGAATG GGTCAGGGAG CTCACAGGTG GCAGCAACTG
     3841 CTATTACAGG CCTCATCTCT ACCAGCTCCT GGGGCCTGCC CTCCTCCCAT TAGAAAATCC
     3901 TCCACTTGTC AAAAAGGAAG CCATTTGCTT TGAACTCCAA TTCCACCCCC AAGAGGCTGG
     3961 GACCATCTTA TTGGAGTCCT TGATGCTGTG TGACCTGCAG TGACCACTGC CCCATCATTG
     4021 CTGGCTGAGG TGGTTGGGGT CCATCTGGCT ATCTGGGCAG CTGTTCTCTT CTCTCCTTTC
     4081 TCTCCTGTTT CCAGACATGC AGTATTTCCA GAGAGAAGGG GCCACTCTTT GGCAAAGAAC
     4141 CTGTCTAACT TGCTATCTAT GGCAGGACCT TTGAAGGGTT CACAGGAAGC AGCACAAATT
     4201 GATACTATTC CACCAAGCCA TCAGCTCCAT CTCATCCATG CCCTGTCTCT CCTTTAGGGG
     4261 TCCCCTTGCC AACAGAATCA CAGAGGACCA GCCTGAAAGT GCAGAGACAG CAGCTGAGGC
     4321 ACAGCCAAGA GCTCTGGCTG TATTAATGAC CTAAGAAGTC ACCAGAAAGT CAGAAGGGAT
     4381 GACATGCAGA GGCCCAGCAA TCTCAGCTAA GTCAACTCCA CCAGCCTTTC TAGTTGCCCA
     4441 CTGTGTGTAC AGCACCCTGG TAGGGACCAG AGCCATGACA GGGAATAAGA CTAGACTATG
     4501 CCCTTGAGGA GCTCACCTCT GTTCAGGGAA ACAGGCGTGG AAACACAATG GTGGTAAAGA
     4561 GGAAAGAGGA CAATAGGATT GCATGAAGGG GATGGAAAGT GCCCAGGGGA GGAAATGGTT
     4621 ACATCTGTGT GAGGAGTTTG GTGAGGAAAG ACTCTAAGAG AAGGCTCTGT CTGTCTGGGT
     4681 TTGGAAGGAT GTGTAGGAGT CTTCTAGGGG GCACAGGCAC ACTCCAGGCA TAGGTAAAGA
     4741 TCTGTAGGTG TGGCTTGTTG GGATGAATTT CAAGTATTTT GGAATGAGGA CAGCCATAGA
     4801 GACAAGGGCA GGAGAGAGGC GATTTAATAG ATTTTATGCC AATGGCTCCA CTTGAGTTTC
     4861 TGATAAGAAC CCAGAACCCT TGGACTCCCC AGTAACATTG ATTGAGTTGT TTATGATACC
     4921 TCATAGAATA TGAACTCAAA GGAGGTCAGT GAGTGGTGTG TGTGTGATTC TTTGCCAACT
     4981 TCCAAGGTGG AGAAGCCTCT TCCAACTGCA GGCAGAGCAC AGGTGGCCCT GCTACTGGCT
     5041 GCAGCTCCAG CCCTGCCTCC TTCTCTAGCA TATAAACAAT CCAACAGCCT CACTGAATCA
     5101 CTGCTGTGCA GGGCAGGAAA GCTCCATGCA CATAGCCCAG CAAAGAGCAA CACATGGAAG
     5161 ATGCCAAAAA CATTAAGAAG GGCCCAGCGC CATTCTACCC ACTCGAAGAC GGGACCGCCG
     5221 GCGAGCAGCT GCACAAAGCC ATGAAGCGCT ACGCCCTGGT GCCCGGCACC ATCGCCTTTA
     5281 CCGACGCACA TATCGAGGTG GACATTACCT ACGCCGAGTA CTTCGAGATG AGCGTTCGGC
     5341 TGGCAGAAGC TATGAAGCGC TATGGGCTGA ATACAAACCA TCGGATCGTG GTGTGCAGCG
     5401 AGAATAGCTT GCAGTTCTTC ATGCCCGTGT TGGGTGCCCT GTTCATCGGT GTGGCTGTGG
     5461 CCCCAGCTAA CGACATCTAC AACGAGCGCG AGCTGCTGAA CAGCATGGGC ATCAGCCAGC
     5521 CCACCGTCGT ATTCGTGAGC AAGAAAGGGC TGCAAAAGAT CCTCAACGTG CAAAAGAAGC
     5581 TACCGATCAT ACAAAAGATC ATCATCATGG ATAGCAAGAC CGACTACCAG GGCTTCCAAA
     5641 GCATGTACAC CTTCGTGACT TCCCATTTGC CACCCGGCTT CAACGAGTAC GACTTCGTGC
     5701 CCGAGAGCTT CGACCGGGAC AAAACCATCG CCCTGATCAT GAACAGTAGT GGCAGTACCG
     5761 GATTGCCCAA GGGCGTAGCC CTACCGCACC GCACCGCTTG TGTCCGATTC AGTCATGCCC
     5821 GCGACCCCAT CTTCGGCAAC CAGATCATCC CCGACACCGC TATCCTCAGC GTGGTGCCAT
     5881 TTCACCACGG CTTCGGCATG TTCACCACGC TGGGCTACTT GATCTGCGGC TTTCGGGTCG
     5941 TGCTCATGTA CCGCTTCGAG GAGGAGCTAT TCTTGCGCAG CTTGCAAGAC TATAAGATTC
     6001 AATCTGCCCT GCTGGTGCCC ACACTATTTA GCTTCTTCGC TAAGAGCACT CTCATCGACA
     6061 AGTACGACCT AAGCAACTTG CACGAGATCG CCAGCGGCGG GGCGCCGCTC AGCAAGGAGG
     6121 TAGGTGAGGC CGTGGCCAAA CGCTTCCACC TACCAGGCAT CCGCCAGGGC TACGGCCTGA
     6181 CAGAAACAAC CAGCGCCATT CTGATCACCC CCGAAGGGGA CGACAAGCCT GGCGCAGTAG
     6241 GCAAGGTGGT GCCCTTCTTC GAGGCTAAGG TGGTGGACTT GGACACCGGT AAGACACTGG
     6301 GTGTGAACCA GCGCGGCGAG CTGTGCGTCC GTGGCCCCAT GATCATGAGC GGCTACGTTA
     6361 ACAACCCCGA GGCTACAAAC GCTCTCATCG ACAAGGACGG CTGGCTGCAC AGCGGCGACA
     6421 TCGCCTACTG GGACGAGGAC GAGCACTTCT TCATCGTGGA CCGGCTGAAG AGCCTGATCA
     6481 AATACAAGGG CTACCAGGTA GCCCCAGCCG AACTGGAGAG CATCCTGCTG CAACACCCCA
     6541 ACATCTTCGA CGCCGGGGTC GCCGGCCTGC CCGACGACGA TGCCGGCGAG CTGCCCGCCG
     6601 CAGTCGTCGT GCTGGAACAC GGTAAAACCA TGACCGAGAA GGAGATCGTG GACTATGTGG
     6661 CCAGCCAGGT TACAACCGCC AAGAAGCTGC GCGGTGGTGT TGTGTTCGTG GACGAGGTGC
     6721 CTAAAGGACT GACCGGCAAG TTGGACGCCC GCAAGATCCG CGAGATTCTC ATTAAGGCCA
     6781 AGAAGGGCGG CAAGATCGCC GTGTAATAAT TCTAGAGTCG GGGCGGCCGG CCGCTTCGAG
     6841 CAGACATGAT AAGATACATT GATGAGTTTG GACAAACCAC AACTAGAATG CAGTGAAAAA
     6901 AATGCTTTAT TTGTGAAATT TGTGATGCTA TTGCTTTATT TGTAACCATT ATAAGCTGCA
     6961 ATAAACAAGT TAACAACAAC AATTGCATTC ATTTTATGTT TCAGGTTCAG GGGGAGGTGT
     7021 GGGAGGTTTT TTAAAGCAAG TAAAACCTCT ACAAATGTGG TAAAATCGAT AAGGATCCGT
     7081 CGACCGATGC CCTTGAGAGC CTTCAACCCA GTCAGCTCCT TCCGGTGGGC GCGGGGCATG
     7141 ACTATCGTCG CCGCACTTAT GACTGTCTTC TTTATCATGC AACTCGTAGG ACAGGTGCCG
     7201 GCAGCGCTCT TCCGCTTCCT CGCTCACTGA CTCGCTGCGC TCGGTCGTTC GGCTGCGGCG
     7261 AGCGGTATCA GCTCACTCAA AGGCGGTAAT ACGGTTATCC ACAGAATCAG GGGATAACGC
     7321 AGGAAAGAAC ATGTGAGCAA AAGGCCAGCA AAAGGCCAGG AACCGTAAAA AGGCCGCGTT
     7381 GCTGGCGTTT TTCCATAGGC TCCGCCCCCC TGACGAGCAT CACAAAAATC GACGCTCAAG
     7441 TCAGAGGTGG CGAAACCCGA CAGGACTATA AAGATACCAG GCGTTTCCCC CTGGAAGCTC
     7501 CCTCGTGCGC TCTCCTGTTC CGACCCTGCC GCTTACCGGA TACCTGTCCG CCTTTCTCCC
     7561 TTCGGGAAGC GTGGCGCTTT CTCATAGCTC ACGCTGTAGG TATCTCAGTT CGGTGTAGGT
     7621 CGTTCGCTCC AAGCTGGGCT GTGTGCACGA ACCCCCCGTT CAGCCCGACC GCTGCGCCTT
     7681 ATCCGGTAAC TATCGTCTTG AGTCCAACCC GGTAAGACAC GACTTATCGC CACTGGCAGC
     7741 AGCCACTGGT AACAGGATTA GCAGAGCGAG GTATGTAGGC GGTGCTACAG AGTTCTTGAA
     7801 GTGGTGGCCT AACTACGGCT ACACTAGAAG AACAGTATTT GGTATCTGCG CTCTGCTGAA
     7861 GCCAGTTACC TTCGGAAAAA GAGTTGGTAG CTCTTGATCC GGCAAACAAA CCACCGCTGG
     7921 TAGCGGTGGT TTTTTTGTTT GCAAGCAGCA GATTACGCGC AGAAAAAAAG GATCTCAA
//
