# Supplementary material for: Massively parallel reporter assays for CYP3A4 enhancer variants alongside their native promoter
Source: bioRxiv. 2026 Apr 24:2026.04.22.719677. Preprint. [Version 1] doi: 10.64898/2026.04.22.719677 (PMC13131672; doi:10.64898/2026.04.22.719677)
Supplement: Supplement 4 [file media-4.zip › plasmid_maps/Luciferase assays/pGL-XREMenh-CYPbasalpro-LUC.gb]

LOCUS       pGL-XREMenh-CYPbasalpro 5226 bp ds-DNA     circular     16-MAR-2026
DEFINITION  .
FEATURES             Location/Qualifiers
     CDS             complement(213..1004)
                     /label="AmpR"
                     /ApEinfo_revcolor="#b7e6d7"
                     /ApEinfo_fwdcolor="#b7e6d7"
     CDS             complement(1005..1073)
                     /label="AmpR"
                     /ApEinfo_revcolor="#b7e6d7"
                     /ApEinfo_fwdcolor="#b7e6d7"
     polyA_signal    1178..1226
                     /label="poly(A) signal"
                     /ApEinfo_revcolor="#b4abac"
                     /ApEinfo_fwdcolor="#b4abac"
     misc_feature    1240..1331
                     /label="pause site"
                     /ApEinfo_revcolor="#b4abac"
                     /ApEinfo_fwdcolor="#b4abac"
     misc_feature    1332..1356
                     /label="MCS"
                     /ApEinfo_revcolor="#84b0dc"
                     /ApEinfo_fwdcolor="#84b0dc"
     primer          1332..1387
                     /label="XREM gib FWD"
                     /note="sequence: GGCCTAACTGGCCGGTACCTGAGCTGGTTGCTGGTTTATTCTAGAGAGATGGTTCA"
                     /ApEinfo_revcolor="#b1ff67"
                     /ApEinfo_fwdcolor="#b1ff67"
     misc_feature    1357..1985
                     /label="XREM"
                     /ApEinfo_revcolor="#c6c9d1"
                     /ApEinfo_fwdcolor="#c6c9d1"
     primer          complement(1948..2015)
                     /label="XREM (CYPbasalP) gib REV"
                     /note="sequence: GCCACACCTACAGATCTtcggttcagcatgAAGGAGAATGGTTATAAGATCATCTCAATGGTTTTAGG"
                     /ApEinfo_revcolor="#b1ff67"
                     /ApEinfo_fwdcolor="#b1ff67"
     misc_feature    1986..1998
                     /label="spacer"
                     /ApEinfo_revcolor="#7ea7d8"
                     /ApEinfo_fwdcolor="#7ea7d8"
     primer          1999..2023
                     /label="CYP_basalP (XREM) gib FWD"
                     /note="sequence: TTATAACCATTCTCCTTcatgctgaaccgaAGATCTGTAGGTGTGGCTTGTTGGG"
                     /ApEinfo_revcolor="#84b0dc"
                     /ApEinfo_fwdcolor="#84b0dc"
     misc_feature    1999..2413
                     /label="proximal CYP promoter"
                     /ApEinfo_revcolor="#d6b295"
                     /ApEinfo_fwdcolor="#d6b295"
     primer          complement(2390..2413)
                     /label="CYP_Protomer gib REV"
                     /note="sequence: CTTAATGTTTTTGGCATCTTCCATGTGTTGCTCTTTGCTGGGCTATGTG"
                     /ApEinfo_revcolor="#84b0dc"
                     /ApEinfo_fwdcolor="#84b0dc"
     CDS             2415..4067
                     /label="luciferase"
                     /ApEinfo_revcolor="#ffef86"
                     /ApEinfo_fwdcolor="#ffef86"
     polyA_signal    4111..4232
                     /label="SV40 poly(A) signal"
                     /ApEinfo_revcolor="#b4abac"
                     /ApEinfo_fwdcolor="#b4abac"
     rep_origin      complement(4651..13)
                     /label="ori"
                     /ApEinfo_revcolor="#ffef86"
                     /ApEinfo_fwdcolor="#ffef86"
ORIGIN
        1 AAAAGGATCT CAAGAAGATC CTTTGATCTT TTCTACGGGG TCTGACGCTC AGTGGAACGA
       61 AAACTCACGT TAAGGGATTT TGGTCATGAG ATTATCAAAA AGGATCTTCA CCTAGATCCT
      121 TTTAAATTAA AAATGAAGTT TTAAATCAAT CTAAAGTATA TATGAGTAAA CTTGGTCTGA
      181 CAGCGGCCGC AAATGCTAAA CCACTGCAGT GGTTACCAGT GCTTGATCAG TGAGGCACCG
      241 ATCTCAGCGA TCTGCCTATT TCGTTCGTCC ATAGTGGCCT GACTCCCCGT CGTGTAGATC
      301 ACTACGATTC GTGAGGGCTT ACCATCAGGC CCCAGCGCAG CAATGATGCC GCGAGAGCCG
      361 CGTTCACCGG CCCCCGATTT GTCAGCAATG AACCAGCCAG CAGGGAGGGC CGAGCGAAGA
      421 AGTGGTCCTG CTACTTTGTC CGCCTCCATC CAGTCTATGA GCTGCTGTCG TGATGCTAGA
      481 GTAAGAAGTT CGCCAGTGAG TAGTTTCCGA AGAGTTGTGG CCATTGCTAC TGGCATCGTG
      541 GTATCACGCT CGTCGTTCGG TATGGCTTCG TTCAACTCTG GTTCCCAGCG GTCAAGCCGG
      601 GTCACATGAT CACCCATATT ATGAAGAAAT GCAGTCAGCT CCTTAGGGCC TCCGATCGTT
      661 GTCAGAAGTA AGTTGGCCGC GGTGTTGTCG CTCATGGTAA TGGCAGCACT ACACAATTCT
      721 CTTACCGTCA TGCCATCCGT AAGATGCTTT TCCGTGACCG GCGAGTACTC AACCAAGTCG
      781 TTTTGTGAGT AGTGTATACG GCGACCAAGC TGCTCTTGCC CGGCGTCTAT ACGGGACAAC
      841 ACCGCGCCAC ATAGCAGTAC TTTGAAAGTG CTCATCATCG GGAATCGTTC TTCGGGGCGG
      901 AAAGACTCAA GGATCTTGCC GCTATTGAGA TCCAGTTCGA TATAGCCCAC TCTTGCACCC
      961 AGTTGATCTT CAGCATCTTT TACTTTCACC AGCGTTTCGG GGTGTGCAAA AACAGGCAAG
     1021 CAAAATGCCG CAAAGAAGGG AATGAGTGCG ACACGAAAAT GTTGGATGCT CATACTCGTC
     1081 CTTTTTCAAT ATTATTGAAG CATTTATCAG GGTTACTAGT ACGTCTCTCA AGGATAAGTA
     1141 AGTAATATTA AGGTACGGGA GGTATTGGAC AGGCCGCAAT AAAATATCTT TATTTTCATT
     1201 ACATCTGTGT GTTGGTTTTT TGTGTGAATC GATAGTACTA ACATACGCTC TCCATCAAAA
     1261 CAAAACGAAA CAAAACAAAC TAGCAAAATA GGCTGTCCCC AGTGCAAGTG CAGGTGCCAG
     1321 AACATTTCTC TGGCCTAACT GGCCGGTACC TGAGCTGGTT GCTGGTTTAT TCTAGAGAGA
     1381 TGGTTCATTC CTTTCATTTG ATTATCAAAG AAACTCATGT CCCAATTAAA GGTCATAAAG
     1441 CCCAGTTTGT AAACTGAGAT GATCTCAGCT GAATGAACTT GCTGACCCTC TGCTTTCCTC
     1501 CAGCCTCTCG GTGCCCTTGA AATCATGTCG GTTCAAGCAG CCTCATGAGG CATTACAAAG
     1561 TTTAATTATT TCAGTGATTA TTAAACCTTG TCCTGTGTTG ACCCCAGGTG AATCACAAGC
     1621 TGAACTTCTG ACAAGAACAA GCTATCATAT TCTTTTCAAT TACAGAAAAA AGTAAGTTAA
     1681 TTGATAGGAT TTTTTTTGTT TAAAAAAAAT GTTACTAGTT TTGAAAAGGT AATATGTGCA
     1741 CATGGTAAAC ACTAAGAAGG TATAAGAGCA TAATGCTTTT ATACTACTAA GAATAATGTT
     1801 TTCTCTAAGT TTTTTTTGGT AGATGCTTTC ATCAGATTAA GAAAATTCCC TGCTATTAGT
     1861 TGTTGAAGGT TTTTATATCA TAAATGAAAG TTGAATATTA TTATCATATA TTATTAATAT
     1921 ATTGTTATTG AACTATCAAA GCCTTTTCCT AAAACCATTG AGATGATCTT ATAACCATTC
     1981 TCCTTcatgc tgaaccgaAG ATCTGTAGGT GTGGCTTGTT GGGATGAATT TCAAGTATTT
     2041 TGGAATGAGG ACAGCCATAG AGACAAGGGC AGGAGAGAGG CGATTTAATA GATTTTATGC
     2101 CAATGGCTCC ACTTGAGTTT CTGATAAGAA CCCAGAACCC TTGGACTCCC CAGTAACATT
     2161 GATTGAGTTG TTTATGATAC CTCATAGAAT ATGAACTCAA AGGAGGTCAG TGAGTGGTGT
     2221 GTGTGTGATT CTTTGCCAAC TTCCAAGGTG GAGAAGCCTC TTCCAACTGC AGGCAGAGCA
     2281 CAGGTGGCCC TGCTACTGGC TGCAGCTCCA GCCCTGCCTC CTTCTCTAGC ATATAAACAA
     2341 TCCAACAGCC TCACTGAATC ACTGCTGTGC AGGGCAGGAA AGCTCCATGC ACATAGCCCA
     2401 GCAAAGAGCA ACACATGGAA GATGCCAAAA ACATTAAGAA GGGCCCAGCG CCATTCTACC
     2461 CACTCGAAGA CGGGACCGCC GGCGAGCAGC TGCACAAAGC CATGAAGCGC TACGCCCTGG
     2521 TGCCCGGCAC CATCGCCTTT ACCGACGCAC ATATCGAGGT GGACATTACC TACGCCGAGT
     2581 ACTTCGAGAT GAGCGTTCGG CTGGCAGAAG CTATGAAGCG CTATGGGCTG AATACAAACC
     2641 ATCGGATCGT GGTGTGCAGC GAGAATAGCT TGCAGTTCTT CATGCCCGTG TTGGGTGCCC
     2701 TGTTCATCGG TGTGGCTGTG GCCCCAGCTA ACGACATCTA CAACGAGCGC GAGCTGCTGA
     2761 ACAGCATGGG CATCAGCCAG CCCACCGTCG TATTCGTGAG CAAGAAAGGG CTGCAAAAGA
     2821 TCCTCAACGT GCAAAAGAAG CTACCGATCA TACAAAAGAT CATCATCATG GATAGCAAGA
     2881 CCGACTACCA GGGCTTCCAA AGCATGTACA CCTTCGTGAC TTCCCATTTG CCACCCGGCT
     2941 TCAACGAGTA CGACTTCGTG CCCGAGAGCT TCGACCGGGA CAAAACCATC GCCCTGATCA
     3001 TGAACAGTAG TGGCAGTACC GGATTGCCCA AGGGCGTAGC CCTACCGCAC CGCACCGCTT
     3061 GTGTCCGATT CAGTCATGCC CGCGACCCCA TCTTCGGCAA CCAGATCATC CCCGACACCG
     3121 CTATCCTCAG CGTGGTGCCA TTTCACCACG GCTTCGGCAT GTTCACCACG CTGGGCTACT
     3181 TGATCTGCGG CTTTCGGGTC GTGCTCATGT ACCGCTTCGA GGAGGAGCTA TTCTTGCGCA
     3241 GCTTGCAAGA CTATAAGATT CAATCTGCCC TGCTGGTGCC CACACTATTT AGCTTCTTCG
     3301 CTAAGAGCAC TCTCATCGAC AAGTACGACC TAAGCAACTT GCACGAGATC GCCAGCGGCG
     3361 GGGCGCCGCT CAGCAAGGAG GTAGGTGAGG CCGTGGCCAA ACGCTTCCAC CTACCAGGCA
     3421 TCCGCCAGGG CTACGGCCTG ACAGAAACAA CCAGCGCCAT TCTGATCACC CCCGAAGGGG
     3481 ACGACAAGCC TGGCGCAGTA GGCAAGGTGG TGCCCTTCTT CGAGGCTAAG GTGGTGGACT
     3541 TGGACACCGG TAAGACACTG GGTGTGAACC AGCGCGGCGA GCTGTGCGTC CGTGGCCCCA
     3601 TGATCATGAG CGGCTACGTT AACAACCCCG AGGCTACAAA CGCTCTCATC GACAAGGACG
     3661 GCTGGCTGCA CAGCGGCGAC ATCGCCTACT GGGACGAGGA CGAGCACTTC TTCATCGTGG
     3721 ACCGGCTGAA GAGCCTGATC AAATACAAGG GCTACCAGGT AGCCCCAGCC GAACTGGAGA
     3781 GCATCCTGCT GCAACACCCC AACATCTTCG ACGCCGGGGT CGCCGGCCTG CCCGACGACG
     3841 ATGCCGGCGA GCTGCCCGCC GCAGTCGTCG TGCTGGAACA CGGTAAAACC ATGACCGAGA
     3901 AGGAGATCGT GGACTATGTG GCCAGCCAGG TTACAACCGC CAAGAAGCTG CGCGGTGGTG
     3961 TTGTGTTCGT GGACGAGGTG CCTAAAGGAC TGACCGGCAA GTTGGACGCC CGCAAGATCC
     4021 GCGAGATTCT CATTAAGGCC AAGAAGGGCG GCAAGATCGC CGTGTAATAA TTCTAGAGTC
     4081 GGGGCGGCCG GCCGCTTCGA GCAGACATGA TAAGATACAT TGATGAGTTT GGACAAACCA
     4141 CAACTAGAAT GCAGTGAAAA AAATGCTTTA TTTGTGAAAT TTGTGATGCT ATTGCTTTAT
     4201 TTGTAACCAT TATAAGCTGC AATAAACAAG TTAACAACAA CAATTGCATT CATTTTATGT
     4261 TTCAGGTTCA GGGGGAGGTG TGGGAGGTTT TTTAAAGCAA GTAAAACCTC TACAAATGTG
     4321 GTAAAATCGA TAAGGATCCG TCGACCGATG CCCTTGAGAG CCTTCAACCC AGTCAGCTCC
     4381 TTCCGGTGGG CGCGGGGCAT GACTATCGTC GCCGCACTTA TGACTGTCTT CTTTATCATG
     4441 CAACTCGTAG GACAGGTGCC GGCAGCGCTC TTCCGCTTCC TCGCTCACTG ACTCGCTGCG
     4501 CTCGGTCGTT CGGCTGCGGC GAGCGGTATC AGCTCACTCA AAGGCGGTAA TACGGTTATC
     4561 CACAGAATCA GGGGATAACG CAGGAAAGAA CATGTGAGCA AAAGGCCAGC AAAAGGCCAG
     4621 GAACCGTAAA AAGGCCGCGT TGCTGGCGTT TTTCCATAGG CTCCGCCCCC CTGACGAGCA
     4681 TCACAAAAAT CGACGCTCAA GTCAGAGGTG GCGAAACCCG ACAGGACTAT AAAGATACCA
     4741 GGCGTTTCCC CCTGGAAGCT CCCTCGTGCG CTCTCCTGTT CCGACCCTGC CGCTTACCGG
     4801 ATACCTGTCC GCCTTTCTCC CTTCGGGAAG CGTGGCGCTT TCTCATAGCT CACGCTGTAG
     4861 GTATCTCAGT TCGGTGTAGG TCGTTCGCTC CAAGCTGGGC TGTGTGCACG AACCCCCCGT
     4921 TCAGCCCGAC CGCTGCGCCT TATCCGGTAA CTATCGTCTT GAGTCCAACC CGGTAAGACA
     4981 CGACTTATCG CCACTGGCAG CAGCCACTGG TAACAGGATT AGCAGAGCGA GGTATGTAGG
     5041 CGGTGCTACA GAGTTCTTGA AGTGGTGGCC TAACTACGGC TACACTAGAA GAACAGTATT
     5101 TGGTATCTGC GCTCTGCTGA AGCCAGTTAC CTTCGGAAAA AGAGTTGGTA GCTCTTGATC
     5161 CGGCAAACAA ACCACCGCTG GTAGCGGTGG TTTTTTTGTT TGCAAGCAGC AGATTACGCG
     5221 CAGAAA
//
