# Supplementary material for: Massively parallel reporter assays for CYP3A4 enhancer variants alongside their native promoter
Source: bioRxiv. 2026 Apr 24:2026.04.22.719677. Preprint. [Version 1] doi: 10.64898/2026.04.22.719677 (PMC13131672; doi:10.64898/2026.04.22.719677)
Supplement: Supplement 4 [file media-4.zip › plasmid_maps/Luciferase assays/pGL-XREMenh-CYPpro-LUC.gb]

LOCUS       pGL-XREMenh-CYPpro-LUC  6707 bp ds-DNA     circular     16-MAR-2026
DEFINITION  .
FEATURES             Location/Qualifiers
     CDS             complement(226..1017)
                     /label="AmpR"
                     /ApEinfo_revcolor="#b7e6d7"
                     /ApEinfo_fwdcolor="#b7e6d7"
     CDS             complement(1018..1086)
                     /label="AmpR"
                     /ApEinfo_revcolor="#b7e6d7"
                     /ApEinfo_fwdcolor="#b7e6d7"
     polyA_signal    1191..1239
                     /label="poly(A) signal"
                     /ApEinfo_revcolor="#b4abac"
                     /ApEinfo_fwdcolor="#b4abac"
     misc_feature    1253..1344
                     /label="pause site"
                     /ApEinfo_revcolor="#b4abac"
                     /ApEinfo_fwdcolor="#b4abac"
     misc_feature    1345..1369
                     /label="MCS"
                     /ApEinfo_revcolor="#84b0dc"
                     /ApEinfo_fwdcolor="#84b0dc"
     primer          1370..1400
                     /label="XREM gib FWD"
                     /note="sequence: GGCCTAACTGGCCGGTACCTGAGCTGGTTGCTGGTTTATTCTAGAGAGATGGTTCA"
                     /ApEinfo_revcolor="#b1ff67"
                     /ApEinfo_fwdcolor="#b1ff67"
     misc_feature    1370..1998
                     /label="XREM"
                     /ApEinfo_revcolor="#c6c9d1"
                     /ApEinfo_fwdcolor="#c6c9d1"
     primer          complement(1961..1998)
                     /label="XREM (CYPpro) REV"
                     /note="sequence: TCAAACCAAAAAGGACAtcggttcagcatgAAGGAGAATGGTTATAAGATCATCTCAATGGTTTTAGG"
                     /ApEinfo_revcolor="#b1ff67"
                     /ApEinfo_fwdcolor="#b1ff67"
     misc_feature    1999..2011
                     /label="spacer"
                     /ApEinfo_revcolor="#7ea7d8"
                     /ApEinfo_fwdcolor="#7ea7d8"
     primer          2012..2037
                     /label="CYP_Protomer (XREM) gib FWD"
                     /note="sequence: TTATAACCATTCTCCTTcatgctgaaccgaTGTCCTTTTTGGTTTGATGCTTGCTG"
                     /ApEinfo_revcolor="#84b0dc"
                     /ApEinfo_fwdcolor="#84b0dc"
     misc_feature    2012..3907
                     /label="CYP_Promoter"
                     /ApEinfo_revcolor="#f8d3a9"
                     /ApEinfo_fwdcolor="#f8d3a9"
     primer          complement(3884..3907)
                     /label="CYP_Protomer gib REV"
                     /note="sequence: CTTAATGTTTTTGGCATCTTCCATGTGTTGCTCTTTGCTGGGCTATGTG"
                     /ApEinfo_revcolor="#84b0dc"
                     /ApEinfo_fwdcolor="#84b0dc"
     CDS             3909..5561
                     /label="luciferase"
                     /ApEinfo_revcolor="#ffef86"
                     /ApEinfo_fwdcolor="#ffef86"
     polyA_signal    5605..5726
                     /label="SV40 poly(A) signal"
                     /ApEinfo_revcolor="#b4abac"
                     /ApEinfo_fwdcolor="#b4abac"
     rep_origin      complement(6145..26)
                     /label="ori"
                     /ApEinfo_revcolor="#ffef86"
                     /ApEinfo_fwdcolor="#ffef86"
ORIGIN
        1 TTACGCGCAG AAAAAAAGGA TCTCAAGAAG ATCCTTTGAT CTTTTCTACG GGGTCTGACG
       61 CTCAGTGGAA CGAAAACTCA CGTTAAGGGA TTTTGGTCAT GAGATTATCA AAAAGGATCT
      121 TCACCTAGAT CCTTTTAAAT TAAAAATGAA GTTTTAAATC AATCTAAAGT ATATATGAGT
      181 AAACTTGGTC TGACAGCGGC CGCAAATGCT AAACCACTGC AGTGGTTACC AGTGCTTGAT
      241 CAGTGAGGCA CCGATCTCAG CGATCTGCCT ATTTCGTTCG TCCATAGTGG CCTGACTCCC
      301 CGTCGTGTAG ATCACTACGA TTCGTGAGGG CTTACCATCA GGCCCCAGCG CAGCAATGAT
      361 GCCGCGAGAG CCGCGTTCAC CGGCCCCCGA TTTGTCAGCA ATGAACCAGC CAGCAGGGAG
      421 GGCCGAGCGA AGAAGTGGTC CTGCTACTTT GTCCGCCTCC ATCCAGTCTA TGAGCTGCTG
      481 TCGTGATGCT AGAGTAAGAA GTTCGCCAGT GAGTAGTTTC CGAAGAGTTG TGGCCATTGC
      541 TACTGGCATC GTGGTATCAC GCTCGTCGTT CGGTATGGCT TCGTTCAACT CTGGTTCCCA
      601 GCGGTCAAGC CGGGTCACAT GATCACCCAT ATTATGAAGA AATGCAGTCA GCTCCTTAGG
      661 GCCTCCGATC GTTGTCAGAA GTAAGTTGGC CGCGGTGTTG TCGCTCATGG TAATGGCAGC
      721 ACTACACAAT TCTCTTACCG TCATGCCATC CGTAAGATGC TTTTCCGTGA CCGGCGAGTA
      781 CTCAACCAAG TCGTTTTGTG AGTAGTGTAT ACGGCGACCA AGCTGCTCTT GCCCGGCGTC
      841 TATACGGGAC AACACCGCGC CACATAGCAG TACTTTGAAA GTGCTCATCA TCGGGAATCG
      901 TTCTTCGGGG CGGAAAGACT CAAGGATCTT GCCGCTATTG AGATCCAGTT CGATATAGCC
      961 CACTCTTGCA CCCAGTTGAT CTTCAGCATC TTTTACTTTC ACCAGCGTTT CGGGGTGTGC
     1021 AAAAACAGGC AAGCAAAATG CCGCAAAGAA GGGAATGAGT GCGACACGAA AATGTTGGAT
     1081 GCTCATACTC GTCCTTTTTC AATATTATTG AAGCATTTAT CAGGGTTACT AGTACGTCTC
     1141 TCAAGGATAA GTAAGTAATA TTAAGGTACG GGAGGTATTG GACAGGCCGC AATAAAATAT
     1201 CTTTATTTTC ATTACATCTG TGTGTTGGTT TTTTGTGTGA ATCGATAGTA CTAACATACG
     1261 CTCTCCATCA AAACAAAACG AAACAAAACA AACTAGCAAA ATAGGCTGTC CCCAGTGCAA
     1321 GTGCAGGTGC CAGAACATTT CTCTGGCCTA ACTGGCCGGT ACCTGAGCTG GTTGCTGGTT
     1381 TATTCTAGAG AGATGGTTCA TTCCTTTCAT TTGATTATCA AAGAAACTCA TGTCCCAATT
     1441 AAAGGTCATA AAGCCCAGTT TGTAAACTGA GATGATCTCA GCTGAATGAA CTTGCTGACC
     1501 CTCTGCTTTC CTCCAGCCTC TCGGTGCCCT TGAAATCATG TCGGTTCAAG CAGCCTCATG
     1561 AGGCATTACA AAGTTTAATT ATTTCAGTGA TTATTAAACC TTGTCCTGTG TTGACCCCAG
     1621 GTGAATCACA AGCTGAACTT CTGACAAGAA CAAGCTATCA TATTCTTTTC AATTACAGAA
     1681 AAAAGTAAGT TAATTGATAG GATTTTTTTT GTTTAAAAAA AATGTTACTA GTTTTGAAAA
     1741 GGTAATATGT GCACATGGTA AACACTAAGA AGGTATAAGA GCATAATGCT TTTATACTAC
     1801 TAAGAATAAT GTTTTCTCTA AGTTTTTTTT GGTAGATGCT TTCATCAGAT TAAGAAAATT
     1861 CCCTGCTATT AGTTGTTGAA GGTTTTTATA TCATAAATGA AAGTTGAATA TTATTATCAT
     1921 ATATTATTAA TATATTGTTA TTGAACTATC AAAGCCTTTT CCTAAAACCA TTGAGATGAT
     1981 CTTATAACCA TTCTCCTTca tgctgaaccg aTGTCCTTTT TGGTTTGATG CTTGCTGTCA
     2041 CTTCTTTCCT TAGGTGCCTC TCTGTACGGC TCTTTTATCC CAGGGATTCC AGAGTTACAG
     2101 CACATGCATA CCACCATCCA AGCATGTTTA TTTGTCTCCT GCTTCACTAG GCTGTCCCCA
     2161 AGGAACATGT GGCTCCCGGC ACACACCTGG CACAACACTG CACATGACAT TCACCCACTT
     2221 GGCCTTGAAT CTGACAAGGA ATCTGGCATG ATGTTCACCC ACTCAGGCCA GGTGCCGAGC
     2281 AGCCCTGGAG GCTTAGGGGC CAGAGGGATG GGAAAAGGTG TCTTTCTGGG GTGAGTATCA
     2341 GTTTCTGCAG GAGGGCTGAA TGTGAGAAAG AATAAAGAGA GAAGGAAGCG AACAAGCACA
     2401 GCTTAAACAT CGCCTATTTC TATTGAGTTT TAAGAACGCT GTGATTTTGT TTGTCATGCA
     2461 ATCCATTCAT CAGGCCAGGC AGACACAGAA CTTGGGTGTG AGTGACGATA ATGAGCTGAT
     2521 ATAATTTTCA CACCCTCATC ACTGAGATCT CTCCCATCAG GAATGGGTCA GGGAGCTCAC
     2581 AGGTGGCAGC AACTGCTATT ACAGGCCTCA TCTCTACCAG CTCCTGGGGC CTGCCCTCCT
     2641 CCCATTAGAA AATCCTCCAC TTGTCAAAAA GGAAGCCATT TGCTTTGAAC TCCAATTCCA
     2701 CCCCCAAGAG GCTGGGACCA TCTTATTGGA GTCCTTGATG CTGTGTGACC TGCAGTGACC
     2761 ACTGCCCCAT CATTGCTGGC TGAGGTGGTT GGGGTCCATC TGGCTATCTG GGCAGCTGTT
     2821 CTCTTCTCTC CTTTCTCTCC TGTTTCCAGA CATGCAGTAT TTCCAGAGAG AAGGGGCCAC
     2881 TCTTTGGCAA AGAACCTGTC TAACTTGCTA TCTATGGCAG GACCTTTGAA GGGTTCACAG
     2941 GAAGCAGCAC AAATTGATAC TATTCCACCA AGCCATCAGC TCCATCTCAT CCATGCCCTG
     3001 TCTCTCCTTT AGGGGTCCCC TTGCCAACAG AATCACAGAG GACCAGCCTG AAAGTGCAGA
     3061 GACAGCAGCT GAGGCACAGC CAAGAGCTCT GGCTGTATTA ATGACCTAAG AAGTCACCAG
     3121 AAAGTCAGAA GGGATGACAT GCAGAGGCCC AGCAATCTCA GCTAAGTCAA CTCCACCAGC
     3181 CTTTCTAGTT GCCCACTGTG TGTACAGCAC CCTGGTAGGG ACCAGAGCCA TGACAGGGAA
     3241 TAAGACTAGA CTATGCCCTT GAGGAGCTCA CCTCTGTTCA GGGAAACAGG CGTGGAAACA
     3301 CAATGGTGGT AAAGAGGAAA GAGGACAATA GGATTGCATG AAGGGGATGG AAAGTGCCCA
     3361 GGGGAGGAAA TGGTTACATC TGTGTGAGGA GTTTGGTGAG GAAAGACTCT AAGAGAAGGC
     3421 TCTGTCTGTC TGGGTTTGGA AGGATGTGTA GGAGTCTTCT AGGGGGCACA GGCACACTCC
     3481 AGGCATAGGT AAAGATCTGT AGGTGTGGCT TGTTGGGATG AATTTCAAGT ATTTTGGAAT
     3541 GAGGACAGCC ATAGAGACAA GGGCAGGAGA GAGGCGATTT AATAGATTTT ATGCCAATGG
     3601 CTCCACTTGA GTTTCTGATA AGAACCCAGA ACCCTTGGAC TCCCCAGTAA CATTGATTGA
     3661 GTTGTTTATG ATACCTCATA GAATATGAAC TCAAAGGAGG TCAGTGAGTG GTGTGTGTGT
     3721 GATTCTTTGC CAACTTCCAA GGTGGAGAAG CCTCTTCCAA CTGCAGGCAG AGCACAGGTG
     3781 GCCCTGCTAC TGGCTGCAGC TCCAGCCCTG CCTCCTTCTC TAGCATATAA ACAATCCAAC
     3841 AGCCTCACTG AATCACTGCT GTGCAGGGCA GGAAAGCTCC ATGCACATAG CCCAGCAAAG
     3901 AGCAACACAT GGAAGATGCC AAAAACATTA AGAAGGGCCC AGCGCCATTC TACCCACTCG
     3961 AAGACGGGAC CGCCGGCGAG CAGCTGCACA AAGCCATGAA GCGCTACGCC CTGGTGCCCG
     4021 GCACCATCGC CTTTACCGAC GCACATATCG AGGTGGACAT TACCTACGCC GAGTACTTCG
     4081 AGATGAGCGT TCGGCTGGCA GAAGCTATGA AGCGCTATGG GCTGAATACA AACCATCGGA
     4141 TCGTGGTGTG CAGCGAGAAT AGCTTGCAGT TCTTCATGCC CGTGTTGGGT GCCCTGTTCA
     4201 TCGGTGTGGC TGTGGCCCCA GCTAACGACA TCTACAACGA GCGCGAGCTG CTGAACAGCA
     4261 TGGGCATCAG CCAGCCCACC GTCGTATTCG TGAGCAAGAA AGGGCTGCAA AAGATCCTCA
     4321 ACGTGCAAAA GAAGCTACCG ATCATACAAA AGATCATCAT CATGGATAGC AAGACCGACT
     4381 ACCAGGGCTT CCAAAGCATG TACACCTTCG TGACTTCCCA TTTGCCACCC GGCTTCAACG
     4441 AGTACGACTT CGTGCCCGAG AGCTTCGACC GGGACAAAAC CATCGCCCTG ATCATGAACA
     4501 GTAGTGGCAG TACCGGATTG CCCAAGGGCG TAGCCCTACC GCACCGCACC GCTTGTGTCC
     4561 GATTCAGTCA TGCCCGCGAC CCCATCTTCG GCAACCAGAT CATCCCCGAC ACCGCTATCC
     4621 TCAGCGTGGT GCCATTTCAC CACGGCTTCG GCATGTTCAC CACGCTGGGC TACTTGATCT
     4681 GCGGCTTTCG GGTCGTGCTC ATGTACCGCT TCGAGGAGGA GCTATTCTTG CGCAGCTTGC
     4741 AAGACTATAA GATTCAATCT GCCCTGCTGG TGCCCACACT ATTTAGCTTC TTCGCTAAGA
     4801 GCACTCTCAT CGACAAGTAC GACCTAAGCA ACTTGCACGA GATCGCCAGC GGCGGGGCGC
     4861 CGCTCAGCAA GGAGGTAGGT GAGGCCGTGG CCAAACGCTT CCACCTACCA GGCATCCGCC
     4921 AGGGCTACGG CCTGACAGAA ACAACCAGCG CCATTCTGAT CACCCCCGAA GGGGACGACA
     4981 AGCCTGGCGC AGTAGGCAAG GTGGTGCCCT TCTTCGAGGC TAAGGTGGTG GACTTGGACA
     5041 CCGGTAAGAC ACTGGGTGTG AACCAGCGCG GCGAGCTGTG CGTCCGTGGC CCCATGATCA
     5101 TGAGCGGCTA CGTTAACAAC CCCGAGGCTA CAAACGCTCT CATCGACAAG GACGGCTGGC
     5161 TGCACAGCGG CGACATCGCC TACTGGGACG AGGACGAGCA CTTCTTCATC GTGGACCGGC
     5221 TGAAGAGCCT GATCAAATAC AAGGGCTACC AGGTAGCCCC AGCCGAACTG GAGAGCATCC
     5281 TGCTGCAACA CCCCAACATC TTCGACGCCG GGGTCGCCGG CCTGCCCGAC GACGATGCCG
     5341 GCGAGCTGCC CGCCGCAGTC GTCGTGCTGG AACACGGTAA AACCATGACC GAGAAGGAGA
     5401 TCGTGGACTA TGTGGCCAGC CAGGTTACAA CCGCCAAGAA GCTGCGCGGT GGTGTTGTGT
     5461 TCGTGGACGA GGTGCCTAAA GGACTGACCG GCAAGTTGGA CGCCCGCAAG ATCCGCGAGA
     5521 TTCTCATTAA GGCCAAGAAG GGCGGCAAGA TCGCCGTGTA ATAATTCTAG AGTCGGGGCG
     5581 GCCGGCCGCT TCGAGCAGAC ATGATAAGAT ACATTGATGA GTTTGGACAA ACCACAACTA
     5641 GAATGCAGTG AAAAAAATGC TTTATTTGTG AAATTTGTGA TGCTATTGCT TTATTTGTAA
     5701 CCATTATAAG CTGCAATAAA CAAGTTAACA ACAACAATTG CATTCATTTT ATGTTTCAGG
     5761 TTCAGGGGGA GGTGTGGGAG GTTTTTTAAA GCAAGTAAAA CCTCTACAAA TGTGGTAAAA
     5821 TCGATAAGGA TCCGTCGACC GATGCCCTTG AGAGCCTTCA ACCCAGTCAG CTCCTTCCGG
     5881 TGGGCGCGGG GCATGACTAT CGTCGCCGCA CTTATGACTG TCTTCTTTAT CATGCAACTC
     5941 GTAGGACAGG TGCCGGCAGC GCTCTTCCGC TTCCTCGCTC ACTGACTCGC TGCGCTCGGT
     6001 CGTTCGGCTG CGGCGAGCGG TATCAGCTCA CTCAAAGGCG GTAATACGGT TATCCACAGA
     6061 ATCAGGGGAT AACGCAGGAA AGAACATGTG AGCAAAAGGC CAGCAAAAGG CCAGGAACCG
     6121 TAAAAAGGCC GCGTTGCTGG CGTTTTTCCA TAGGCTCCGC CCCCCTGACG AGCATCACAA
     6181 AAATCGACGC TCAAGTCAGA GGTGGCGAAA CCCGACAGGA CTATAAAGAT ACCAGGCGTT
     6241 TCCCCCTGGA AGCTCCCTCG TGCGCTCTCC TGTTCCGACC CTGCCGCTTA CCGGATACCT
     6301 GTCCGCCTTT CTCCCTTCGG GAAGCGTGGC GCTTTCTCAT AGCTCACGCT GTAGGTATCT
     6361 CAGTTCGGTG TAGGTCGTTC GCTCCAAGCT GGGCTGTGTG CACGAACCCC CCGTTCAGCC
     6421 CGACCGCTGC GCCTTATCCG GTAACTATCG TCTTGAGTCC AACCCGGTAA GACACGACTT
     6481 ATCGCCACTG GCAGCAGCCA CTGGTAACAG GATTAGCAGA GCGAGGTATG TAGGCGGTGC
     6541 TACAGAGTTC TTGAAGTGGT GGCCTAACTA CGGCTACACT AGAAGAACAG TATTTGGTAT
     6601 CTGCGCTCTG CTGAAGCCAG TTACCTTCGG AAAAAGAGTT GGTAGCTCTT GATCCGGCAA
     6661 ACAAACCACC GCTGGTAGCG GTGGTTTTTT TGTTTGCAAG CAGCAGA
//
