# Supplementary material for: Massively parallel reporter assays for CYP3A4 enhancer variants alongside their native promoter
Source: bioRxiv. 2026 Apr 24:2026.04.22.719677. Preprint. [Version 1] doi: 10.64898/2026.04.22.719677 (PMC13131672; doi:10.64898/2026.04.22.719677)
Supplement: Supplement 4 [file media-4.zip › plasmid_maps/pUC19_DRR_WT.gb]

LOCUS       pUC19_DRR_WT            4575 bp ds-DNA     circular     16-MAR-2026
DEFINITION  .
COMMENT     Imported using the Genbank importer. File name: pUC19_DRR_WT.gb
FEATURES             Location/Qualifiers
     rep_origin      427..1015
                     /label="ori"
                     /note="high-copy-number ColE1/pMB1/pBR322/pUC origin of replication"
                     /direction="RIGHT"
     primer_bind     916..935
                     /label="pBR322ori-F"
                     /note="pBR322 origin, forward primer"
     primer_bind     1169..1186
                     /label="L4440"
                     /note="L4440 vector, forward primer"
     protein_bind    1303..1324
                     /label="CAP binding site"
                     /note="CAP binding activates transcription in the presence of cAMP."
                     /bound_moiety="E. coli catabolite activator protein"
     promoter        1339..1369
                     /label="lac promoter"
                     /note="promoter for the E. coli lac operon"
     protein_bind    1377..1393
                     /label="lac operator"
                     /note="The lac repressor binds to the lac operator to inhibit transcription in E. coli. This inhibition can be relieved by adding lactose or isopropyl-beta-D-thiogalactopyranoside (IPTG)."
                     /bound_moiety="lac repressor encoded by lacI"
     primer_bind     1382..1404
                     /label="M13/pUC Reverse"
                     /note="In lacZ gene"
     primer_bind     1401..1417
                     /label="M13 rev"
                     /note="common sequencing primer, one of multiple similar variants"
     primer_bind     1401..1417
                     /label="M13 Reverse"
                     /note="In lacZ gene. Also called M13-rev"
     primer          1410..1474
                     /label="pUC19_DRR_WT_F"
                     /note="sequence: gctatgaccatgattacgccaagctAGGACCGGATCAACTCATGTTTGAAGTGTCTGTCGGCCTC"
     primer          complement(1427..1449)
                     /label="pCU19_DRR_F4_R"
                     /note="sequence: AGTTGATCCGGTCCTagcttggc"
     misc_feature    1430..1434
                     /label="MCS"
                     /note="pUC18/19 multiple cloning site"
     misc_feature    1435..1449
                     /label="adaptor"
     misc_feature    1450..1924
                     /label="DRR_F4"
     misc_feature    1450..3349
                     /label="DRR"
     primer          complement(1898..1924)
                     /label="pCU19_DRR_F3_R"
                     /note="sequence: CAACTGAGTCTTAGCAACAGGCAGACC"
     primer          1925..1953
                     /label="pCU19_DRR_F4_F"
                     /note="sequence: GAAATGCAGAAGTCACCTATCTTCTGCCT"
     misc_feature    1925..2399
                     /label="DRR_F3"
     primer          complement(2368..2399)
                     /label="pCU19_DRR_F2_R"
                     /note="sequence: ACAGAGATAAAAGACTGTGCATTCCCTTCTGA"
     primer          2400..2433
                     /label="pCU19_DRR_F3_F"
                     /note="sequence: TCATCATCCTTTTCATTTATTTCATCAGCTCGCT"
     misc_feature    2400..3110
                     /label="DRR_F2"
     primer          complement(3050..3110)
                     /label="pCU19_DRR_F1_R"
                     /note="sequence: AAGGTGATAATTTGATGAAATTATTAAATATTTAATTTTGCTGAATAAAATGTCATATGTG"
     primer          3111..3155
                     /label="pCU19_DRR_F2_F"
                     /note="sequence: TCTAGTGATTTTGCATATGATTCTGCCTTTGTTTAAAAAAAAAAC"
     misc_feature    3111..3349
                     /label="DRR_F1"
     primer          complement(3325..3389)
                     /label="pUC19_DRR_WT_R"
                     /note="sequence: aaacgacggccagtgaattcgagctTCGGTTCACGCAATGATGGCTCTACCCCAGCTCTTACTCC"
     misc_feature    3350..3364
                     /label="adaptor"
     primer          3350..3371
                     /label="pCU19_DRR_F1_F"
                     /note="sequence: CATTGCGTGAACCGAagctcga"
     misc_feature    3365..3375
                     /label="MCS"
                     /note="pUC18/19 multiple cloning site"
     primer_bind     complement(3376..3392)
                     /label="M13 fwd"
                     /note="common sequencing primer, one of multiple similar variants"
     primer_bind     complement(3376..3393)
                     /label="M13 Forward"
                     /note="In lacZ gene. Also called M13-F20 or M13 (-21) Forward"
     primer_bind     complement(3385..3407)
                     /label="M13/pUC Forward"
                     /note="In lacZ gene"
     primer_bind     complement(3601..3620)
                     /label="pRS-marker"
                     /note="pRS vectors, use to sequence yeast selectable marker"
     primer_bind     3720..3742
                     /label="pGEX 3'"
                     /note="pGEX vectors, reverse primer"
     primer_bind     complement(3780..3798)
                     /label="pBRforEco"
                     /note="pBR322 vectors, upsteam of EcoRI site, forward primer"
     promoter        3866..3970
                     /label="AmpR promoter"
                     /gene="bla"
     primer_bind     complement(4189..4208)
                     /label="Amp-R"
                     /note="Ampicillin resistance gene, reverse primer"
ORIGIN
        1 gcaacaatta atagactgga tggaggcgga taaagttgca ggaccacttc tgcgctcggc
       61 ccttccggct ggctggttta ttgctgataa atctggagcc ggtgagcgtg ggtctcgcgg
      121 tatcattgca gcactggggc cagatggtaa gccctcccgt atcgtagtta tctacacgac
      181 ggggagtcag gcaactatgg atgaacgaaa tagacagatc gctgagatag gtgcctcact
      241 gattaagcat tggtaactgt cagaccaagt ttactcatat atactttaga ttgatttaaa
      301 acttcatttt taatttaaaa ggatctaggt gaagatcctt tttgataatc tcatgaccaa
      361 aatcccttaa cgtgagtttt cgttccactg agcgtcagac cccgtagaaa agatcaaagg
      421 atcttcttga gatccttttt ttctgcgcgt aatctgctgc ttgcaaacaa aaaaaccacc
      481 gctaccagcg gtggtttgtt tgccggatca agagctacca actctttttc cgaaggtaac
      541 tggcttcagc agagcgcaga taccaaatac tgttcttcta gtgtagccgt agttaggcca
      601 ccacttcaag aactctgtag caccgcctac atacctcgct ctgctaatcc tgttaccagt
      661 ggctgctgcc agtggcgata agtcgtgtct taccgggttg gactcaagac gatagttacc
      721 ggataaggcg cagcggtcgg gctgaacggg gggttcgtgc acacagccca gcttggagcg
      781 aacgacctac accgaactga gatacctaca gcgtgagcta tgagaaagcg ccacgcttcc
      841 cgaagggaga aaggcggaca ggtatccggt aagcggcagg gtcggaacag gagagcgcac
      901 gagggagctt ccagggggaa acgcctggta tctttatagt cctgtcgggt ttcgccacct
      961 ctgacttgag cgtcgatttt tgtgatgctc gtcagggggg cggagcctat ggaaaaacgc
     1021 cagcaacgcg gcctttttac ggttcctggc cttttgctgg ccttttgctc acatgttctt
     1081 tcctgcgtta tcccctgatt ctgtggataa ccgtattacc gcctttgagt gagctgatac
     1141 cgctcgccgc agccgaacga ccgagcgcag cgagtcagtg agcgaggaag cggaagagcg
     1201 cccaatacgc aaaccgcctc tccccgcgcg ttggccgatt cattaatgca gctggcacga
     1261 caggtttccc gactggaaag cgggcagtga gcgcaacgca attaatgtga gttagctcac
     1321 tcattaggca ccccaggctt tacactttat gcttccggct cgtatgttgt gtggaattgt
     1381 gagcggataa caatttcaca caggaaacag ctatgaccat gattacgcca agctAGGACC
     1441 GGATCAACTC ATGTTTGAAG TGTCTGTCGG CCTCTACTGG AAAGTGGTTC CCAGTCAGGC
     1501 TACAGGGGGG TCAGGAACAC ATTTGAGGAG GCAGTCTATC CGTTCTCAGA GCTCGAATAC
     1561 CGTGCTGAGA GAACCACTGC TCTCTTCAGA GCTGTCAGAC AGGGACGTTT AAGTCTGCAG
     1621 AGGCTGTCTG TCTCCTGTGT TTTGTTCTAC TCTGCCCTGC CCCCAGAAGT GGAATCTACA
     1681 GAGGCAGTAG GCCTTGCTGA GCTGCGGTGG GCTCCACCCA CTTCGTGCTT CCAGGCCTCT
     1741 TTGTTTACAC AGTAAGCTAC TCAAGCCTCA GCAATGGCTG ATACCCCTCC TCTATCAAGC
     1801 TGCAGCATAT CAGGTGGATC TCAGACTGCT GCACTAGCAG TGAGCAAGTC TCCGTGGGTG
     1861 TGGCACCTGC CGATCGAGGC ACGGGAGGGT ATCTCCTGGT CTGCCTGTTG CTAAGACTCA
     1921 GTTGGAAATG CAGAAGTCAC CTATCTTCTG CCTCAATCTT GCTGGGAGCT GCAGACTAGA
     1981 GCTGTTCCTA TTCGGCCATC TTGGAAATGC TTCCCTTGAT TAATATTTCA AATATACTTA
     2041 ACCCTGCGTC TAATTGGGGC TGAAAACAGT TGAATCCAAT GAAATCAGAC TTGCTGGCAG
     2101 TTAGAGGAAT CTTATTTGGA GACATCATAA GGGAAAGGAG AGAAAACAGA GGAGGTATTT
     2161 GAAATGGGAA ATTTAAAATC ACTCTTGAAT TTTCTCAAAG TGCTGTAGAT ACTGAATGAC
     2221 TTATCATTGT GTGTAAACTA GGTAACTCCT TGTCTTTCTG ATGCCTTTTT GCTTTTTCAT
     2281 GTATTGTCTC TAAAATCTCA TAAATCCTTG AATGATCACC TCCAGGGGCA CATGGGGAAA
     2341 CTGAGGCTGA GGGAAAGAGA GTGAGTGTCA GAAGGGAATG CACAGTCTTT TATCTCTGTT
     2401 CATCATCCTT TTCATTTATT TCATCAGCTC GCTCTAGAAT TCTAGCAGAA TTAGGAAGTT
     2461 ACAGACATCA GGGACCTCTT TTAGTCTAGC AGATTTAGAT AAGTCTGAGG CATGTTGTTG
     2521 AGTGAGAAAA GGAGTGAGTG ACAGAATGAC AAAGTGGACT CACTTTCCAG TTTTCCAGCT
     2581 TAACATGGAA GTTCTGAGAA AATGTCCCCT CTACACATTG GACACAGCAA ATTACAACAC
     2641 TTGCTCAGCG TTTTCACTGA AACTGAAAAA CAAACTTTCC TGTTTTCTAC ATTTCAGGGT
     2701 TGATGTTTTA CCTGTGCAAA CAAAGATCCC AGGAATGTTT ATCTTGGGGG GTACATCTAC
     2761 TAAAGAACTG ACCTAGAAAA GGTGGCGGGG AAATTATTGC TTTTGCAAAG GGAAAAATAT
     2821 GAAATTCCTG GGCAGTAATT AGACAACAAA ACCCTCACTT GGAAGAATTG GAATCAGGGA
     2881 AACAAGCCTC AGGTATGCGG GAAAGATGAT CTAAGCCACA GAGCTGACTA CTGCTGCTGC
     2941 TGGCCCTGTG GAGATAAGCT CATAATTTTC CATCCAGAGG CCAGGCCCTA GACAGAGCAT
     3001 CAGACCAGGT TAGGCACAAA GGCTCGACCA AAGTTCACAG TCCATGTGGC ACATATGACA
     3061 TTTTATTCAG CAAAATTAAA TATTTAATAA TTTCATCAAA TTATCACCTT TCTAGTGATT
     3121 TTGCATATGA TTCTGCCTTT GTTTAAAAAA AAAACCACAA ATTCATTTTA TGCTTAAATA
     3181 TCTGAGTTTG ATAGATAACC ACTATCTCAT CTCAGTTATA TCCACTCCCT GCTCAGACTC
     3241 ACCCATAAGG TGCAGCCTTT GAAATAAAAG AAGTAAAGCA GAACACCTTT GCTCTGACTC
     3301 CCAAAGCTGC AAAAGATGTC ATGGGGAGTA AGAGCTGGGG TAGAGCCATC ATTGCGTGAA
     3361 CCGAagctcg aattcactgg ccgtcgtttt acaacgtcgt gactgggaaa accctggcgt
     3421 tacccaactt aatcgccttg cagcacatcc ccctttcgcc agctggcgta atagcgaaga
     3481 ggcccgcacc gatcgccctt cccaacagtt gcgcagcctg aatggcgaat ggcgcctgat
     3541 gcggtatttt ctccttacgc atctgtgcgg tatttcacac cgcatatggt gcactctcag
     3601 tacaatctgc tctgatgccg catagttaag ccagccccga cacccgccaa cacccgctga
     3661 cgcgccctga cgggcttgtc tgctcccggc atccgcttac agacaagctg tgaccgtctc
     3721 cgggagctgc atgtgtcaga ggttttcacc gtcatcaccg aaacgcgcga gacgaaaggg
     3781 cctcgtgata cgcctatttt tataggttaa tgtcatgata ataatggttt cttagacgtc
     3841 aggtggcact tttcggggaa atgtgcgcgg aacccctatt tgtttatttt tctaaataca
     3901 ttcaaatatg tatccgctca tgagacaata accctgataa atgcttcaat aatattgaaa
     3961 aaggaagagt atgagtattc aacatttccg tgtcgccctt attccctttt ttgcggcatt
     4021 ttgccttcct gtttttgctc acccagaaac gctggtgaaa gtaaaagatg ctgaagatca
     4081 gttgggtgca cgagtgggtt acatcgaact ggatctcaac agcggtaaga tccttgagag
     4141 ttttcgcccc gaagaacgtt ttccaatgat gagcactttt aaagttctgc tatgtggcgc
     4201 ggtattatcc cgtattgacg ccgggcaaga gcaactcggt cgccgcatac actattctca
     4261 gaatgacttg gttgagtact caccagtcac agaaaagcat cttacggatg gcatgacagt
     4321 aagagaatta tgcagtgctg ccataaccat gagtgataac actgcggcca acttacttct
     4381 gacaacgatc ggaggaccga aggagctaac cgcttttttg cacaacatgg gggatcatgt
     4441 aactcgcctt gatcgttggg aaccggagct gaatgaagcc ataccaaacg acgagcgtga
     4501 caccacgatg cctgtagcaa tggcaacaac gttgcgcaaa ctattaactg gcgaactact
     4561 tactctagct tcccg
//
