# Supplementary material for: Massively parallel reporter assays for CYP3A4 enhancer variants alongside their native promoter
Source: bioRxiv. 2026 Apr 24:2026.04.22.719677. Preprint. [Version 1] doi: 10.64898/2026.04.22.719677 (PMC13131672; doi:10.64898/2026.04.22.719677)
Supplement: Supplement 4 [file media-4.zip › plasmid_maps/pUC19_Promoter_WT.gb]

LOCUS       pCU19_Promoter_WT       4590 bp ds-DNA     circular     04-FEB-2026
DEFINITION  .
COMMENT     Imported using the Genbank importer. File name:
            pUC19_Promoter_WT.gb
FEATURES             Location/Qualifiers
     rep_origin      105..693
                     /label="ori"
                     /ApEinfo_revcolor="#c7b0e3"
                     /ApEinfo_fwdcolor="#c7b0e3"
                     /note="high-copy-number ColE1/pMB1/pBR322/pUC origin of replication"
                     /direction="RIGHT"
     primer_bind     594..613
                     /label="pBR322ori-F"
                     /ApEinfo_revcolor="#f8d3a9"
                     /ApEinfo_fwdcolor="#f8d3a9"
                     /note="pBR322 origin, forward primer"
     primer_bind     847..864
                     /label="L4440"
                     /ApEinfo_revcolor="#ff9ccd"
                     /ApEinfo_fwdcolor="#ff9ccd"
                     /note="L4440 vector, forward primer"
     protein_bind    981..1002
                     /label="CAP binding site"
                     /ApEinfo_revcolor="#d59687"
                     /ApEinfo_fwdcolor="#d59687"
                     /note="CAP binding activates transcription in the presence of cAMP."
                     /bound_moiety="E. coli catabolite activator protein"
     promoter        1017..1047
                     /label="lac promoter"
                     /ApEinfo_revcolor="#ffef86"
                     /ApEinfo_fwdcolor="#ffef86"
                     /note="promoter for the E. coli lac operon"
     protein_bind    1055..1071
                     /label="lac operator"
                     /ApEinfo_revcolor="#d59687"
                     /ApEinfo_fwdcolor="#d59687"
                     /note="The lac repressor binds to the lac operator to inhibit transcription in E. coli. This inhibition can be relieved by adding lactose or isopropyl-beta-D-thiogalactopyranoside (IPTG)."
                     /bound_moiety="lac repressor encoded by lacI"
     primer_bind     1060..1082
                     /label="M13/pUC Reverse"
                     /ApEinfo_revcolor="#ff9ccd"
                     /ApEinfo_fwdcolor="#ff9ccd"
                     /note="In lacZ gene"
     primer_bind     1079..1095
                     /label="M13 Reverse"
                     /ApEinfo_revcolor="#b1ff67"
                     /ApEinfo_fwdcolor="#b1ff67"
                     /note="In lacZ gene. Also called M13-rev"
     primer_bind     1079..1095
                     /label="M13 rev"
                     /ApEinfo_revcolor="#85dae9"
                     /ApEinfo_fwdcolor="#85dae9"
                     /note="common sequencing primer, one of multiple similar variants"
     primer          complement(1106..1127)
                     /label="pUC19_P_F1_R"
                     /ApEinfo_revcolor="#ffef86"
                     /ApEinfo_fwdcolor="#ffef86"
                     /note="sequence: TCGGTTCACGCAATGagcttgg"
     misc_feature    1108..1112
                     /label="MCS"
                     /ApEinfo_revcolor="#b1ff67"
                     /ApEinfo_fwdcolor="#b1ff67"
                     /note="pUC18/19 multiple cloning site"
     misc_feature    1113..1127
                     /label="Adaptor"
                     /ApEinfo_revcolor="#84b0dc"
                     /ApEinfo_fwdcolor="#84b0dc"
     primer          1128..1154
                     /label="pUC19_P_WT_F"
                     /ApEinfo_revcolor="#b1ff67"
                     /ApEinfo_fwdcolor="#b1ff67"
                     /note="sequence: gctatgaccatgattacgccaagctCATTGCGTGAACCGATGTCCTTTTTGGTTTGATGCTTGCTGT"
     misc_feature    1128..1688
                     /label="promoter_ F1"
                     /ApEinfo_revcolor="#b1ff67"
                     /ApEinfo_fwdcolor="#b1ff67"
     misc_feature    1128..3024
                     /label="CYP_Promoter"
                     /ApEinfo_revcolor="#ff9ccd"
                     /ApEinfo_fwdcolor="#ff9ccd"
     primer          complement(1665..1688)
                     /label="pUC19_P_F2_R"
                     /ApEinfo_revcolor="#b7e6d7"
                     /ApEinfo_fwdcolor="#b7e6d7"
                     /note="sequence: CCTGACCCATTCCTGATGGGAGAG"
     primer          1689..1709
                     /label="pUC19_P_F1_F"
                     /ApEinfo_revcolor="#c7b0e3"
                     /ApEinfo_fwdcolor="#c7b0e3"
                     /note="sequence: GAGCTCACAGGTGGCAGCAAC"
     misc_feature    1689..2352
                     /label="Promoter_F2"
                     /ApEinfo_revcolor="#ffef86"
                     /ApEinfo_fwdcolor="#ffef86"
     primer          complement(2330..2352)
                     /label="pUC19_P_F3_R"
                     /ApEinfo_revcolor="#b7e6d7"
                     /ApEinfo_fwdcolor="#b7e6d7"
                     /note="sequence: CTGTCATGGCTCTGGTCCCTACC"
     primer          2353..2382
                     /label="pUC19_P_F2_F"
                     /ApEinfo_revcolor="#ffef86"
                     /ApEinfo_fwdcolor="#ffef86"
                     /note="sequence: GGAATAAGACTAGACTATGCCCTTGAGGAG"
     misc_feature    2353..3024
                     /label="Promoter_F3"
                     /ApEinfo_revcolor="#84b0dc"
                     /ApEinfo_fwdcolor="#84b0dc"
     primer          complement(3000..3024)
                     /label="pUC19_P_WT_R"
                     /ApEinfo_revcolor="#b1ff67"
                     /ApEinfo_fwdcolor="#b1ff67"
                     /note="sequence: cgacggccagtgaattcgagctCTTAGCTTTCGCTTAGCGATGTGTTCACTTTGCGTGTTGCTCTTTGCTGGGCTATGTG"
     primer          3025..3049
                     /label="pUC19_P_F3_F"
                     /ApEinfo_revcolor="#b4abac"
                     /ApEinfo_fwdcolor="#b4abac"
                     /note="sequence: GCAAAGTGAACACATCGCTAAGCGA"
     misc_feature    3025..3057
                     /label="Spacer"
                     /ApEinfo_revcolor="#84b0dc"
                     /ApEinfo_fwdcolor="#84b0dc"
     misc_feature    3058..3068
                     /label="MCS"
                     /ApEinfo_revcolor="#b1ff67"
                     /ApEinfo_fwdcolor="#b1ff67"
                     /note="pUC18/19 multiple cloning site"
     primer_bind     complement(3069..3085)
                     /label="M13 fwd"
                     /ApEinfo_revcolor="#b7e6d7"
                     /ApEinfo_fwdcolor="#b7e6d7"
                     /note="common sequencing primer, one of multiple similar variants"
     primer_bind     complement(3069..3086)
                     /label="M13 Forward"
                     /ApEinfo_revcolor="#faac61"
                     /ApEinfo_fwdcolor="#faac61"
                     /note="In lacZ gene. Also called M13-F20 or M13 (-21) Forward"
     primer_bind     complement(3078..3100)
                     /label="M13/pUC Forward"
                     /ApEinfo_revcolor="#ff9ccd"
                     /ApEinfo_fwdcolor="#ff9ccd"
                     /note="In lacZ gene"
     primer_bind     complement(3294..3313)
                     /label="pRS-marker"
                     /ApEinfo_revcolor="#b1ff67"
                     /ApEinfo_fwdcolor="#b1ff67"
                     /note="pRS vectors, use to sequence yeast selectable marker"
     primer_bind     3413..3435
                     /label="pGEX 3'"
                     /ApEinfo_revcolor="#b1ff67"
                     /ApEinfo_fwdcolor="#b1ff67"
                     /note="pGEX vectors, reverse primer"
     primer_bind     complement(3473..3491)
                     /label="pBRforEco"
                     /ApEinfo_revcolor="#faac61"
                     /ApEinfo_fwdcolor="#faac61"
                     /note="pBR322 vectors, upsteam of EcoRI site, forward primer"
     promoter        3559..3663
                     /label="AmpR promoter"
                     /ApEinfo_revcolor="#9eafd2"
                     /ApEinfo_fwdcolor="#9eafd2"
                     /gene="bla"
     primer_bind     complement(3882..3901)
                     /label="Amp-R"
                     /ApEinfo_revcolor="#b1ff67"
                     /ApEinfo_fwdcolor="#b1ff67"
                     /note="Ampicillin resistance gene, reverse primer"
ORIGIN
        1 atctaggtga agatcctttt tgataatctc atgaccaaaa tcccttaacg tgagttttcg
       61 ttccactgag cgtcagaccc cgtagaaaag atcaaaggat cttcttgaga tccttttttt
      121 ctgcgcgtaa tctgctgctt gcaaacaaaa aaaccaccgc taccagcggt ggtttgtttg
      181 ccggatcaag agctaccaac tctttttccg aaggtaactg gcttcagcag agcgcagata
      241 ccaaatactg ttcttctagt gtagccgtag ttaggccacc acttcaagaa ctctgtagca
      301 ccgcctacat acctcgctct gctaatcctg ttaccagtgg ctgctgccag tggcgataag
      361 tcgtgtctta ccgggttgga ctcaagacga tagttaccgg ataaggcgca gcggtcgggc
      421 tgaacggggg gttcgtgcac acagcccagc ttggagcgaa cgacctacac cgaactgaga
      481 tacctacagc gtgagctatg agaaagcgcc acgcttcccg aagggagaaa ggcggacagg
      541 tatccggtaa gcggcagggt cggaacagga gagcgcacga gggagcttcc agggggaaac
      601 gcctggtatc tttatagtcc tgtcgggttt cgccacctct gacttgagcg tcgatttttg
      661 tgatgctcgt caggggggcg gagcctatgg aaaaacgcca gcaacgcggc ctttttacgg
      721 ttcctggcct tttgctggcc ttttgctcac atgttctttc ctgcgttatc ccctgattct
      781 gtggataacc gtattaccgc ctttgagtga gctgataccg ctcgccgcag ccgaacgacc
      841 gagcgcagcg agtcagtgag cgaggaagcg gaagagcgcc caatacgcaa accgcctctc
      901 cccgcgcgtt ggccgattca ttaatgcagc tggcacgaca ggtttcccga ctggaaagcg
      961 ggcagtgagc gcaacgcaat taatgtgagt tagctcactc attaggcacc ccaggcttta
     1021 cactttatgc ttccggctcg tatgttgtgt ggaattgtga gcggataaca atttcacaca
     1081 ggaaacagct atgaccatga ttacgccaag ctCATTGCGT GAACCGATGT CCTTTTTGGT
     1141 TTGATGCTTG CTGTCACTTC TTTCCTTAGG TGCCTCTCTG TACGGCTCTT TTATCCCAGG
     1201 GATTCCAGAG TTACAGCACA TGCATACCAC CATCCAAGCA TGTTTATTTG TCTCCTGCTT
     1261 CACTAGGCTG TCCCCAAGGA ACATGTGGCT CCCGGCACAC ACCTGGCACA ACACTGCACA
     1321 TGACATTCAC CCACTTGGCC TTGAATCTGA CAAGGAATCT GGCATGATGT TCACCCACTC
     1381 AGGCCAGGTG CCGAGCAGCC CTGGAGGCTT AGGGGCCAGA GGGATGGGAA AAGGTGTCTT
     1441 TCTGGGGTGA GTATCAGTTT CTGCAGGAGG GCTGAATGTG AGAAAGAATA AAGAGAGAAG
     1501 GAAGCGAACA AGCACAGCTT AAACATCGCC TATTTCTATT GAGTTTTAAG AACGCTGTGA
     1561 TTTTGTTTGT CATGCAATCC ATTCATCAGG CCAGGCAGAC ACAGAACTTG GGTGTGAGTG
     1621 ACGATAATGA GCTGATATAA TTTTCACACC CTCATCACTG AGATCTCTCC CATCAGGAAT
     1681 GGGTCAGGGA GCTCACAGGT GGCAGCAACT GCTATTACAG GCCTCATCTC TACCAGCTCC
     1741 TGGGGCCTGC CCTCCTCCCA TTAGAAAATC CTCCACTTGT CAAAAAGGAA GCCATTTGCT
     1801 TTGAACTCCA ATTCCACCCC CAAGAGGCTG GGACCATCTT ATTGGAGTCC TTGATGCTGT
     1861 GTGACCTGCA GTGACCACTG CCCCATCATT GCTGGCTGAG GTGGTTGGGG TCCATCTGGC
     1921 TATCTGGGCA GCTGTTCTCT TCTCTCCTTT CTCTCCTGTT TCCAGACATG CAGTATTTCC
     1981 AGAGAGAAGG GGCCACTCTT TGGCAAAGAA CCTGTCTAAC TTGCTATCTA TGGCAGGACC
     2041 TTTGAAGGGT TCACAGGAAG CAGCACAAAT TGATACTATT CCACCAAGCC ATCAGCTCCA
     2101 TCTCATCCAT GCCCTGTCTC TCCTTTAGGG GTCCCCTTGC CAACAGAATC ACAGAGGACC
     2161 AGCCTGAAAG TGCAGAGACA GCAGCTGAGG CACAGCCAAG AGCTCTGGCT GTATTAATGA
     2221 CCTAAGAAGT CACCAGAAAG TCAGAAGGGA TGACATGCAG AGGCCCAGCA ATCTCAGCTA
     2281 AGTCAACTCC ACCAGCCTTT CTAGTTGCCC ACTGTGTGTA CAGCACCCTG GTAGGGACCA
     2341 GAGCCATGAC AGGGAATAAG ACTAGACTAT GCCCTTGAGG AGCTCACCTC TGTTCAGGGA
     2401 AACAGGCGTG GAAACACAAT GGTGGTAAAG AGGAAAGAGG ACAATAGGAT TGCATGAAGG
     2461 GGATGGAAAG TGCCCAGGGG AGGAAATGGT TACATCTGTG TGAGGAGTTT GGTGAGGAAA
     2521 GACTCTAAGA GAAGGCTCTG TCTGTCTGGG TTTGGAAGGA TGTGTAGGAG TCTTCTAGGG
     2581 GGCACAGGCA CACTCCAGGC ATAGGTAAAG ATCTGTAGGT GTGGCTTGTT GGGATGAATT
     2641 TCAAGTATTT TGGAATGAGG ACAGCCATAG AGACAAGGGC AGGAGAGAGG CGATTTAATA
     2701 GATTTTATGC CAATGGCTCC ACTTGAGTTT CTGATAAGAA CCCAGAACCC TTGGACTCCC
     2761 CAGTAACATT GATTGAGTTG TTTATGATAC CTCATAGAAT ATGAACTCAA AGGAGGTCAG
     2821 TGAGTGGTGT GTGTGTGATT CTTTGCCAAC TTCCAAGGTG GAGAAGCCTC TTCCAACTGC
     2881 AGGCAGAGCA CAGGTGGCCC TGCTACTGGC TGCAGCTCCA GCCCTGCCTC CTTCTCTAGC
     2941 ATATAAACAA TCCAACAGCC TCACTGAATC ACTGCTGTGC AGGGCAGGAA AGCTCCATGC
     3001 ACATAGCCCA GCAAAGAGCA ACACGCAAAG TGAACACATC GCTAAGCGAA AGCTAAGagc
     3061 tcgaattcac tggccgtcgt tttacaacgt cgtgactggg aaaaccctgg cgttacccaa
     3121 cttaatcgcc ttgcagcaca tccccctttc gccagctggc gtaatagcga agaggcccgc
     3181 accgatcgcc cttcccaaca gttgcgcagc ctgaatggcg aatggcgcct gatgcggtat
     3241 tttctcctta cgcatctgtg cggtatttca caccgcatat ggtgcactct cagtacaatc
     3301 tgctctgatg ccgcatagtt aagccagccc cgacacccgc caacacccgc tgacgcgccc
     3361 tgacgggctt gtctgctccc ggcatccgct tacagacaag ctgtgaccgt ctccgggagc
     3421 tgcatgtgtc agaggttttc accgtcatca ccgaaacgcg cgagacgaaa gggcctcgtg
     3481 atacgcctat ttttataggt taatgtcatg ataataatgg tttcttagac gtcaggtggc
     3541 acttttcggg gaaatgtgcg cggaacccct atttgtttat ttttctaaat acattcaaat
     3601 atgtatccgc tcatgagaca ataaccctga taaatgcttc aataatattg aaaaaggaag
     3661 agtatgagta ttcaacattt ccgtgtcgcc cttattccct tttttgcggc attttgcctt
     3721 cctgtttttg ctcacccaga aacgctggtg aaagtaaaag atgctgaaga tcagttgggt
     3781 gcacgagtgg gttacatcga actggatctc aacagcggta agatccttga gagttttcgc
     3841 cccgaagaac gttttccaat gatgagcact tttaaagttc tgctatgtgg cgcggtatta
     3901 tcccgtattg acgccgggca agagcaactc ggtcgccgca tacactattc tcagaatgac
     3961 ttggttgagt actcaccagt cacagaaaag catcttacgg atggcatgac agtaagagaa
     4021 ttatgcagtg ctgccataac catgagtgat aacactgcgg ccaacttact tctgacaacg
     4081 atcggaggac cgaaggagct aaccgctttt ttgcacaaca tgggggatca tgtaactcgc
     4141 cttgatcgtt gggaaccgga gctgaatgaa gccataccaa acgacgagcg tgacaccacg
     4201 atgcctgtag caatggcaac aacgttgcgc aaactattaa ctggcgaact acttactcta
     4261 gcttcccggc aacaattaat agactggatg gaggcggata aagttgcagg accacttctg
     4321 cgctcggccc ttccggctgg ctggtttatt gctgataaat ctggagccgg tgagcgtggg
     4381 tctcgcggta tcattgcagc actggggcca gatggtaagc cctcccgtat cgtagttatc
     4441 tacacgacgg ggagtcaggc aactatggat gaacgaaata gacagatcgc tgagataggt
     4501 gcctcactga ttaagcattg gtaactgtca gaccaagttt actcatatat actttagatt
     4561 gatttaaaac ttcattttta atttaaaagg
//
