# Supplementary material for: Massively parallel reporter assays for CYP3A4 enhancer variants alongside their native promoter
Source: bioRxiv. 2026 Apr 24:2026.04.22.719677. Preprint. [Version 1] doi: 10.64898/2026.04.22.719677 (PMC13131672; doi:10.64898/2026.04.22.719677)
Supplement: Supplement 4 [file media-4.zip › plasmid_maps/pUC19_XREM_WT.gb]

LOCUS       pUC19_XREM_WT           3304 bp ds-DNA     circular     04-FEB-2026
DEFINITION  .
COMMENT     Imported using the Genbank importer. File name: pUC19_XREM_WT.gb
FEATURES             Location/Qualifiers
     rep_origin      2..590
                     /label="ori"
                     /ApEinfo_revcolor="#c7b0e3"
                     /ApEinfo_fwdcolor="#c7b0e3"
                     /note="high-copy-number ColE1/pMB1/pBR322/pUC origin of replication"
                     /direction="RIGHT"
     primer_bind     491..510
                     /label="pBR322ori-F"
                     /ApEinfo_revcolor="#f8d3a9"
                     /ApEinfo_fwdcolor="#f8d3a9"
                     /note="pBR322 origin, forward primer"
     primer_bind     744..761
                     /label="L4440"
                     /ApEinfo_revcolor="#ff9ccd"
                     /ApEinfo_fwdcolor="#ff9ccd"
                     /note="L4440 vector, forward primer"
     protein_bind    878..899
                     /label="CAP binding site"
                     /ApEinfo_revcolor="#d59687"
                     /ApEinfo_fwdcolor="#d59687"
                     /note="CAP binding activates transcription in the presence of cAMP."
                     /bound_moiety="E. coli catabolite activator protein"
     promoter        914..944
                     /label="lac promoter"
                     /ApEinfo_revcolor="#ffef86"
                     /ApEinfo_fwdcolor="#ffef86"
                     /note="promoter for the E. coli lac operon"
     protein_bind    952..968
                     /label="lac operator"
                     /ApEinfo_revcolor="#d59687"
                     /ApEinfo_fwdcolor="#d59687"
                     /note="The lac repressor binds to the lac operator to inhibit transcription in E. coli. This inhibition can be relieved by adding lactose or isopropyl-beta-D-thiogalactopyranoside (IPTG)."
                     /bound_moiety="lac repressor encoded by lacI"
     primer_bind     957..979
                     /label="M13/pUC Reverse"
                     /ApEinfo_revcolor="#ff9ccd"
                     /ApEinfo_fwdcolor="#ff9ccd"
                     /note="In lacZ gene"
     primer_bind     976..992
                     /label="M13 rev"
                     /ApEinfo_revcolor="#85dae9"
                     /ApEinfo_fwdcolor="#85dae9"
                     /note="common sequencing primer, one of multiple similar variants"
     primer_bind     976..992
                     /label="M13 Reverse"
                     /ApEinfo_revcolor="#b1ff67"
                     /ApEinfo_fwdcolor="#b1ff67"
                     /note="In lacZ gene. Also called M13-rev"
     primer          complement(1002..1024)
                     /label="pUC19_XREM_F1_R"
                     /ApEinfo_revcolor="#c7b0e3"
                     /ApEinfo_fwdcolor="#c7b0e3"
                     /note="sequence: AGTTGATCCGGTCCTagcttggc"
     misc_feature    1005..1009
                     /label="MCS"
                     /ApEinfo_revcolor="#b1ff67"
                     /ApEinfo_fwdcolor="#b1ff67"
                     /note="pUC18/19 multiple cloning site"
     misc_feature    1010..1024
                     /label="adaptor"
                     /ApEinfo_revcolor="#84b0dc"
                     /ApEinfo_fwdcolor="#84b0dc"
     primer          1025..1056
                     /label="pUC19_XREM_WT_F"
                     /ApEinfo_revcolor="#b1ff67"
                     /ApEinfo_fwdcolor="#b1ff67"
                     /note="sequence: gaccatgattacgccaagctAGGACCGGATCAACTGGTTGCTGGTTTATTCTAGAGAGATGGTTCAT"
     misc_feature    1025..1214
                     /label="XREM_F1"
                     /ApEinfo_revcolor="#c6c9d1"
                     /ApEinfo_fwdcolor="#c6c9d1"
     misc_feature    1025..1653
                     /label="XREM_629"
                     /ApEinfo_revcolor="#b1ff67"
                     /ApEinfo_fwdcolor="#b1ff67"
     primer          complement(1191..1214)
                     /label="pUC19_XREM_F2_R"
                     /ApEinfo_revcolor="#b4abac"
                     /ApEinfo_fwdcolor="#b4abac"
                     /note="sequence: ATGAGGCTGCTTGAACCGACATGA"
     primer          1215..1260
                     /label="pUC19_XREM_F1_F"
                     /ApEinfo_revcolor="#d59687"
                     /ApEinfo_fwdcolor="#d59687"
                     /note="sequence: GAGGCATTACAAAGTTTAATTATTTCAGTGATTATTAAACCTTGTC"
     misc_feature    1215..1439
                     /label="XREM_F2"
                     /ApEinfo_revcolor="#ffef86"
                     /ApEinfo_fwdcolor="#ffef86"
     primer          complement(1406..1439)
                     /label="pUC19_XREM_F3_R"
                     /ApEinfo_revcolor="#85dae9"
                     /ApEinfo_fwdcolor="#85dae9"
                     /note="sequence: ATGCTCTTATACCTTCTTAGTGTTTACCATGTGC"
     primer          1440..1493
                     /label="pUC19_XREM_F2_F"
                     /ApEinfo_revcolor="#75c6a9"
                     /ApEinfo_fwdcolor="#75c6a9"
                     /note="sequence: AATGCTTTTATACTACTAAGAATAATGTTTTCTCTAAGTTTTTTTTGGTAGATG"
     misc_feature    1440..1653
                     /label="XREM_F3"
                     /ApEinfo_revcolor="#9eafd2"
                     /ApEinfo_fwdcolor="#9eafd2"
     primer          complement(1615..1653)
                     /label="pUC19_XREM_WT_R"
                     /ApEinfo_revcolor="#b1ff67"
                     /ApEinfo_fwdcolor="#b1ff67"
                     /note="sequence: cggccagtgaattcgagctTCGGTTCACGCAATGAAGGAGAATGGTTATAAGATCATCTCAATGGTTTTAGGA"
     misc_feature    1654..1668
                     /label="adaptor"
                     /ApEinfo_revcolor="#84b0dc"
                     /ApEinfo_fwdcolor="#84b0dc"
     primer          1654..1678
                     /label="pUC19_XREM_F3_F"
                     /ApEinfo_revcolor="#c6c9d1"
                     /ApEinfo_fwdcolor="#c6c9d1"
                     /note="sequence: CATTGCGTGAACCGAagctcgaatt"
     misc_feature    1669..1679
                     /label="MCS"
                     /ApEinfo_revcolor="#b1ff67"
                     /ApEinfo_fwdcolor="#b1ff67"
                     /note="pUC18/19 multiple cloning site"
     primer_bind     complement(1680..1696)
                     /label="M13 fwd"
                     /ApEinfo_revcolor="#b7e6d7"
                     /ApEinfo_fwdcolor="#b7e6d7"
                     /note="common sequencing primer, one of multiple similar variants"
     primer_bind     complement(1680..1697)
                     /label="M13 Forward"
                     /ApEinfo_revcolor="#faac61"
                     /ApEinfo_fwdcolor="#faac61"
                     /note="In lacZ gene. Also called M13-F20 or M13 (-21) Forward"
     primer_bind     complement(1689..1711)
                     /label="M13/pUC Forward"
                     /ApEinfo_revcolor="#ff9ccd"
                     /ApEinfo_fwdcolor="#ff9ccd"
                     /note="In lacZ gene"
     primer_bind     complement(1905..1924)
                     /label="pRS-marker"
                     /ApEinfo_revcolor="#b1ff67"
                     /ApEinfo_fwdcolor="#b1ff67"
                     /note="pRS vectors, use to sequence yeast selectable marker"
     primer_bind     2024..2046
                     /label="pGEX 3'"
                     /ApEinfo_revcolor="#b1ff67"
                     /ApEinfo_fwdcolor="#b1ff67"
                     /note="pGEX vectors, reverse primer"
     primer_bind     complement(2084..2102)
                     /label="pBRforEco"
                     /ApEinfo_revcolor="#faac61"
                     /ApEinfo_fwdcolor="#faac61"
                     /note="pBR322 vectors, upsteam of EcoRI site, forward primer"
     promoter        2170..2274
                     /label="AmpR promoter"
                     /ApEinfo_revcolor="#9eafd2"
                     /ApEinfo_fwdcolor="#9eafd2"
                     /gene="bla"
     primer_bind     complement(2493..2512)
                     /label="Amp-R"
                     /ApEinfo_revcolor="#b1ff67"
                     /ApEinfo_fwdcolor="#b1ff67"
                     /note="Ampicillin resistance gene, reverse primer"
ORIGIN
        1 cttgagatcc tttttttctg cgcgtaatct gctgcttgca aacaaaaaaa ccaccgctac
       61 cagcggtggt ttgtttgccg gatcaagagc taccaactct ttttccgaag gtaactggct
      121 tcagcagagc gcagatacca aatactgttc ttctagtgta gccgtagtta ggccaccact
      181 tcaagaactc tgtagcaccg cctacatacc tcgctctgct aatcctgtta ccagtggctg
      241 ctgccagtgg cgataagtcg tgtcttaccg ggttggactc aagacgatag ttaccggata
      301 aggcgcagcg gtcgggctga acggggggtt cgtgcacaca gcccagcttg gagcgaacga
      361 cctacaccga actgagatac ctacagcgtg agctatgaga aagcgccacg cttcccgaag
      421 ggagaaaggc ggacaggtat ccggtaagcg gcagggtcgg aacaggagag cgcacgaggg
      481 agcttccagg gggaaacgcc tggtatcttt atagtcctgt cgggtttcgc cacctctgac
      541 ttgagcgtcg atttttgtga tgctcgtcag gggggcggag cctatggaaa aacgccagca
      601 acgcggcctt tttacggttc ctggcctttt gctggccttt tgctcacatg ttctttcctg
      661 cgttatcccc tgattctgtg gataaccgta ttaccgcctt tgagtgagct gataccgctc
      721 gccgcagccg aacgaccgag cgcagcgagt cagtgagcga ggaagcggaa gagcgcccaa
      781 tacgcaaacc gcctctcccc gcgcgttggc cgattcatta atgcagctgg cacgacaggt
      841 ttcccgactg gaaagcgggc agtgagcgca acgcaattaa tgtgagttag ctcactcatt
      901 aggcacccca ggctttacac tttatgcttc cggctcgtat gttgtgtgga attgtgagcg
      961 gataacaatt tcacacagga aacagctatg accatgatta cgccaagctA GGACCGGATC
     1021 AACTGGTTGC TGGTTTATTC TAGAGAGATG GTTCATTCCT TTCATTTGAT TATCAAAGAA
     1081 ACTCATGTCC CAATTAAAGG TCATAAAGCC CAGTTTGTAA ACTGAGATGA TCTCAGCTGA
     1141 ATGAACTTGC TGACCCTCTG CTTTCCTCCA GCCTCTCGGT GCCCTTGAAA TCATGTCGGT
     1201 TCAAGCAGCC TCATGAGGCA TTACAAAGTT TAATTATTTC AGTGATTATT AAACCTTGTC
     1261 CTGTGTTGAC CCCAGGTGAA TCACAAGCTG AACTTCTGAC AAGAACAAGC TATCATATTC
     1321 TTTTCAATTA CAGAAAAAAG TAAGTTAATT GATAGGATTT TTTTTGTTTA AAAAAAATGT
     1381 TACTAGTTTT GAAAAGGTAA TATGTGCACA TGGTAAACAC TAAGAAGGTA TAAGAGCATA
     1441 ATGCTTTTAT ACTACTAAGA ATAATGTTTT CTCTAAGTTT TTTTTGGTAG ATGCTTTCAT
     1501 CAGATTAAGA AAATTCCCTG CTATTAGTTG TTGAAGGTTT TTATATCATA AATGAAAGTT
     1561 GAATATTATT ATCATATATT ATTAATATAT TGTTATTGAA CTATCAAAGC CTTTTCCTAA
     1621 AACCATTGAG ATGATCTTAT AACCATTCTC CTTCATTGCG TGAACCGAag ctcgaattca
     1681 ctggccgtcg ttttacaacg tcgtgactgg gaaaaccctg gcgttaccca acttaatcgc
     1741 cttgcagcac atcccccttt cgccagctgg cgtaatagcg aagaggcccg caccgatcgc
     1801 ccttcccaac agttgcgcag cctgaatggc gaatggcgcc tgatgcggta ttttctcctt
     1861 acgcatctgt gcggtatttc acaccgcata tggtgcactc tcagtacaat ctgctctgat
     1921 gccgcatagt taagccagcc ccgacacccg ccaacacccg ctgacgcgcc ctgacgggct
     1981 tgtctgctcc cggcatccgc ttacagacaa gctgtgaccg tctccgggag ctgcatgtgt
     2041 cagaggtttt caccgtcatc accgaaacgc gcgagacgaa agggcctcgt gatacgccta
     2101 tttttatagg ttaatgtcat gataataatg gtttcttaga cgtcaggtgg cacttttcgg
     2161 ggaaatgtgc gcggaacccc tatttgttta tttttctaaa tacattcaaa tatgtatccg
     2221 ctcatgagac aataaccctg ataaatgctt caataatatt gaaaaaggaa gagtatgagt
     2281 attcaacatt tccgtgtcgc ccttattccc ttttttgcgg cattttgcct tcctgttttt
     2341 gctcacccag aaacgctggt gaaagtaaaa gatgctgaag atcagttggg tgcacgagtg
     2401 ggttacatcg aactggatct caacagcggt aagatccttg agagttttcg ccccgaagaa
     2461 cgttttccaa tgatgagcac ttttaaagtt ctgctatgtg gcgcggtatt atcccgtatt
     2521 gacgccgggc aagagcaact cggtcgccgc atacactatt ctcagaatga cttggttgag
     2581 tactcaccag tcacagaaaa gcatcttacg gatggcatga cagtaagaga attatgcagt
     2641 gctgccataa ccatgagtga taacactgcg gccaacttac ttctgacaac gatcggagga
     2701 ccgaaggagc taaccgcttt tttgcacaac atgggggatc atgtaactcg ccttgatcgt
     2761 tgggaaccgg agctgaatga agccatacca aacgacgagc gtgacaccac gatgcctgta
     2821 gcaatggcaa caacgttgcg caaactatta actggcgaac tacttactct agcttcccgg
     2881 caacaattaa tagactggat ggaggcggat aaagttgcag gaccacttct gcgctcggcc
     2941 cttccggctg gctggtttat tgctgataaa tctggagccg gtgagcgtgg gtctcgcggt
     3001 atcattgcag cactggggcc agatggtaag ccctcccgta tcgtagttat ctacacgacg
     3061 gggagtcagg caactatgga tgaacgaaat agacagatcg ctgagatagg tgcctcactg
     3121 attaagcatt ggtaactgtc agaccaagtt tactcatata tactttagat tgatttaaaa
     3181 cttcattttt aatttaaaag gatctaggtg aagatccttt ttgataatct catgaccaaa
     3241 atcccttaac gtgagttttc gttccactga gcgtcagacc ccgtagaaaa gatcaaagga
     3301 tctt
//
