# Supplementary material for: Massively parallel reporter assays for CYP3A4 enhancer variants alongside their native promoter
Source: bioRxiv. 2026 Apr 24:2026.04.22.719677. Preprint. [Version 1] doi: 10.64898/2026.04.22.719677 (PMC13131672; doi:10.64898/2026.04.22.719677)
Supplement: Supplement 4 [file media-4.zip › plasmid_maps/TFs/CEBP_LAP_TF.gb]

LOCUS       CEBP_TF                 9533 bp ds-DNA     circular     03-OCT-2024
DEFINITION  .
KEYWORDS    "accession:VB900082-7325zbs" "marker:Δ5' LTR, ΔU3/3' LTR"
FEATURES             Location/Qualifiers
     source          1..9533
                     /label="source"
                     /ApEinfo_revcolor="#c6c9d1"
                     /ApEinfo_fwdcolor="#c6c9d1"
     promoter        1..229
                     /label="RSV promoter"
                     /ApEinfo_revcolor="#fd3434"
                     /ApEinfo_fwdcolor="#fd3434"
                     /note="label: RSV promoter note: /application_notes=Strong promoter; drives transcription of viral RNA in packaging cells. note: /description=Rous sarcoma virus enhancer/promoter note: /full_name=Rous sarcoma virus (RSV) enhancer/promoter note: /official_designation=RSV note: /uuid=3f2ddca7f0cb4015b6abcec8a25c834e"
     LTR             230..410
                     /label="Δ5' LTR"
                     /ApEinfo_revcolor="#85dae9"
                     /ApEinfo_fwdcolor="#85dae9"
                     /note="label: Δ5' LTR note: /application_notes=Allows transcription of viral RNA and its packaging into virus. note: /description=Truncated HIV-1 5' long terminal repeat note: /full_name=HIV-1 truncated 5' LTR note: /official_designation=Delta5' LTR note: /uuid=44156a3083604321be44066133e8ecb9"
     misc_feature    521..565
                     /label="Ψ"
                     /ApEinfo_revcolor="#f58a5e"
                     /ApEinfo_fwdcolor="#f58a5e"
                     /note="label: Ψ label: nonstandard type: Miscellaneous note: /application_notes=Allows packaging of viral RNA into virus. note: /description=HIV-1 packaging signal note: /full_name=HIV-1 psi packaging signal note: /official_designation=Psi note: /uuid=284899413ff943a99f8210a11ad8c54e"
     misc_feature    1075..1308
                     /label="RRE"
                     /ApEinfo_revcolor="#da3bb5"
                     /ApEinfo_fwdcolor="#da3bb5"
                     /note="label: RRE label: nonstandard type: Miscellaneous note: /application_notes=Rev protein binding site that allows Rev-dependent nuclear export of viral RNA during viral packaging. note: /description=HIV-1 Rev response element note: /full_name=HIV-1 Rev response element note: /official_designation=RRE note: /uuid=df07099e49674cf3aba3661b54e28bd7"
     misc_feature    1803..1920
                     /label="cPPT"
                     /ApEinfo_revcolor="#ffef86"
                     /ApEinfo_fwdcolor="#ffef86"
                     /note="label: cPPT label: nonstandard type: Miscellaneous note: /application_notes=Facilitates the nuclear import of HIV-1 cDNA through a central DNA flap. note: /description=Central polypurine tract note: /full_name=Central polypurine tract note: /official_designation=cPPT note: /uuid=f7cb29985f9f41a7a5924d3462266f42"
     promoter        1959..3137
                     /label="EF1A"
                     /ApEinfo_revcolor="#7a00b5"
                     /ApEinfo_fwdcolor="#7a00b5"
                     /note="label: EF1A note: /application_notes=Strong promoter. note: /description=Human eukaryotic translation elongation factor 1 alpha1 promoter note: /full_name=Human eukaryotic translation elongation factor 1 alpha1 promoter note: /official_designation=EF1A note: /uuid=69c052aac71a4f49bab5b7ae1f46ace8"
     misc_feature    3162..3167
                     /label="Kozak"
                     /ApEinfo_revcolor="#05696d"
                     /ApEinfo_fwdcolor="#05696d"
                     /note="label: Kozak label: nonstandard type: Miscellaneous note: /application_notes=Facilitates translation initiation of ATG start codon downstream of the Kozak sequence. note: /description=Kozak translation initiation sequence note: /full_name=Kozak note: /official_designation=Kozak note: /uuid=5f18b25a1234443494a618363f09f052"
     CDS             3168..4205
                     /label="hCEBPB[NM_005194.3]"
                     /ApEinfo_revcolor="#5cad08"
                     /ApEinfo_fwdcolor="#5cad08"
                     /note="label: hCEBPB[NM_005194.3] note: /official_designation=NM_005194.4 note: /uuid=eb8fa9cafe834c1793ae231f3da539cc"
     primer          3944..3963
                     /label="CEBP_qPCR_F_V2"
                     /note="sequence: caagagcaaggccaagaaga"
                     /ApEinfo_revcolor="#b7e6d7"
                     /ApEinfo_fwdcolor="#b7e6d7"
     primer          3958..3979
                     /label="CEBP_qPCR_F"
                     /note="sequence: AGAAGACCGTGGACAAGCACAG"
                     /ApEinfo_revcolor="#faac61"
                     /ApEinfo_fwdcolor="#faac61"
     misc_feature    3958..4082
                     /label="qPCR_product"
                     /ApEinfo_revcolor="#c6c9d1"
                     /ApEinfo_fwdcolor="#c6c9d1"
     primer          complement(4059..4076)
                     /label="CEBP_qPCR_R_V2"
                     /note="sequence: gaccttgtgctgcgtctc"
                     /ApEinfo_revcolor="#d6b295"
                     /ApEinfo_fwdcolor="#d6b295"
     primer          complement(4062..4082)
                     /label="CEBP_qPCR_R"
                     /note="sequence: CTCCAGGACCTTGTGCTGCGT"
                     /ApEinfo_revcolor="#75c6a9"
                     /ApEinfo_fwdcolor="#75c6a9"
     misc_feature    4244..4841
                     /label="WPRE"
                     /ApEinfo_revcolor="#f54c6b"
                     /ApEinfo_fwdcolor="#f54c6b"
                     /note="label: WPRE label: nonstandard type: Miscellaneous note: /application_notes=Enhances virus stability in packaging cells, leading to higher titer of packaged virus; enhances higher expression of transgenes. note: /description=Woodchuck hepatitis virus posttranscriptional regulatory element note: /full_name=Woodchuck hepatitis virus posttranscriptional regulatory element note: /official_designation=WPRE note: /uuid=0aedff8308474b369c622433538d7836"
     promoter        4860..5370
                     /label="mPGK promoter"
                     /ApEinfo_revcolor="#944603"
                     /ApEinfo_fwdcolor="#944603"
                     /note="label: mPGK promoter note: /application_notes=Medium-strength promoter. note: /description=Mouse phosphoglycerate kinase 1 promoter note: /full_name=Mouse phosphoglycerate kinase 1 promoter note: /official_designation=mPGK promoter note: /uuid=bce93795b5fd4173b8b9abc832edad80"
     misc_feature    5383..5982
                     /label="Puro"
                     /ApEinfo_revcolor="#ce0084"
                     /ApEinfo_fwdcolor="#ce0084"
                     /note="label: Puro label: nonstandard type: Marker note: /application_notes=Allows cells to be resistant to puromycin. note: /description=Puromycin resistance gene note: /full_name=Puromycin resistance gene note: /official_designation=Puro note: /uuid=39d7413208494d9291d10b21b13ca44c"
     LTR             6053..6287
                     /label="ΔU3/3' LTR"
                     /ApEinfo_revcolor="#6d3ed8"
                     /ApEinfo_fwdcolor="#6d3ed8"
                     /note="label: ΔU3/3' LTR note: /application_notes=Allows packaging of viral RNA into virus; self-inactivates the 5' LTR by a copying mechanism during viral genome integration; contains polyadenylation signal for transcription termination. note: /description=Truncated HIV-1 3' long terminal repeat note: /full_name=HIV-1 truncated 3' LTR note: /official_designation=DeltaU3/3' LTR note: /uuid=c958755414c34372b909e20e81ebcef6"
     polyA_signal    6360..6494
                     /label="SV40 early pA"
                     /ApEinfo_revcolor="#0375bb"
                     /ApEinfo_fwdcolor="#0375bb"
                     /note="label: SV40 early pA note: /application_notes=Allows transcription termination and polyadenylation of mRNA transcribed by Pol II RNA polymerase. note: /description=Simian virus 40 early polyadenylation signal note: /full_name=SV40 early polyadenation signal note: /official_designation=SV40 early pA note: /uuid=2fcb13a62e704d8095b188d9625a6a94"
     misc_feature    7448..8308
                     /label="Ampicillin"
                     /ApEinfo_revcolor="#a949ca"
                     /ApEinfo_fwdcolor="#a949ca"
                     /note="label: Ampicillin label: nonstandard type: ORF note: /application_notes=Allows E. coli to be resistant to ampicillin. note: /description=Ampicillin resistance gene note: /full_name=Ampicillin resistance gene note: /official_designation=Ampicillin note: /uuid=6a7994dc58024d80b36e4a85ad2e1d99"
     rep_origin      8479..9067
                     /label="pUC ori"
                     /ApEinfo_revcolor="#946a00"
                     /ApEinfo_fwdcolor="#946a00"
                     /note="label: pUC ori note: /application_notes=Facilitates plasmid replication in E. coli; regulates high-copy plasmid number (500-700). note: /description=pUC origin of replication note: /full_name=pUC origin of replication note: /official_designation=pUC ori note: /uuid=64a8cb3def9f49deb6752795c2d893a8"
ORIGIN
        1 aatgtagtct tatgcaatac tcttgtagtc ttgcaacatg gtaacgatga gttagcaaca
       61 tgccttacaa ggagagaaaa agcaccgtgc atgccgattg gtggaagtaa ggtggtacga
      121 tcgtgcctta ttaggaaggc aacagacggg tctgacatgg attggacgaa ccactgaatt
      181 gccgcattgc agagatattg tatttaagtg cctagctcga tacataaacg ggtctctctg
      241 gttagaccag atctgagcct gggagctctc tggctaacta gggaacccac tgcttaagcc
      301 tcaataaagc ttgccttgag tgcttcaagt agtgtgtgcc cgtctgttgt gtgactctgg
      361 taactagaga tccctcagac ccttttagtc agtgtggaaa atctctagca gtggcgcccg
      421 aacagggact tgaaagcgaa agggaaacca gaggagctct ctcgacgcag gactcggctt
      481 gctgaagcgc gcacggcaag aggcgagggg cggcgactgg tgagtacgcc aaaaattttg
      541 actagcggag gctagaagga gagagatggg tgcgagagcg tcagtattaa gcgggggaga
      601 attagatcgc gatgggaaaa aattcggtta aggccagggg gaaagaaaaa atataaatta
      661 aaacatatag tatgggcaag cagggagcta gaacgattcg cagttaatcc tggcctgtta
      721 gaaacatcag aaggctgtag acaaatactg ggacagctac aaccatccct tcagacagga
      781 tcagaagaac ttagatcatt atataataca gtagcaaccc tctattgtgt gcatcaaagg
      841 atagagataa aagacaccaa ggaagcttta gacaagatag aggaagagca aaacaaaagt
      901 aagaccaccg cacagcaagc ggccgctgat cttcagacct ggaggaggag atatgaggga
      961 caattggaga agtgaattat ataaatataa agtagtaaaa attgaaccat taggagtagc
     1021 acccaccaag gcaaagagaa gagtggtgca gagagaaaaa agagcagtgg gaataggagc
     1081 tttgttcctt gggttcttgg gagcagcagg aagcactatg ggcgcagcgt caatgacgct
     1141 gacggtacag gccagacaat tattgtctgg tatagtgcag cagcagaaca atttgctgag
     1201 ggctattgag gcgcaacagc atctgttgca actcacagtc tggggcatca agcagctcca
     1261 ggcaagaatc ctggctgtgg aaagatacct aaaggatcaa cagctcctgg ggatttgggg
     1321 ttgctctgga aaactcattt gcaccactgc tgtgccttgg aatgctagtt ggagtaataa
     1381 atctctggaa cagatttgga atcacacgac ctggatggag tgggacagag aaattaacaa
     1441 ttacacaagc ttaatacact ccttaattga agaatcgcaa aaccagcaag aaaagaatga
     1501 acaagaatta ttggaattag ataaatgggc aagtttgtgg aattggttta acataacaaa
     1561 ttggctgtgg tatataaaat tattcataat gatagtagga ggcttggtag gtttaagaat
     1621 agtttttgct gtactttcta tagtgaatag agttaggcag ggatattcac cattatcgtt
     1681 tcagacccac ctcccaaccc cgaggggacc cgacaggccc gaaggaatag aagaagaagg
     1741 tggagagaga gacagagaca gatccattcg attagtgaac ggatctcgac ggtatcgcta
     1801 gcttttaaaa gaaaaggggg gattgggggg tacagtgcag gggaaagaat agtagacata
     1861 atagcaacag acatacaaac taaagaatta caaaaacaaa ttacaaaaat tcaaaatttt
     1921 actagtgatt atcggatcaa ctttgtatag aaaagttggg ctccggtgcc cgtcagtggg
     1981 cagagcgcac atcgcccaca gtccccgaga agttgggggg aggggtcggc aattgaaccg
     2041 gtgcctagag aaggtggcgc ggggtaaact gggaaagtga tgtcgtgtac tggctccgcc
     2101 tttttcccga gggtggggga gaaccgtata taagtgcagt agtcgccgtg aacgttcttt
     2161 ttcgcaacgg gtttgccgcc agaacacagg taagtgccgt gtgtggttcc cgcgggcctg
     2221 gcctctttac gggttatggc ccttgcgtgc cttgaattac ttccacctgg ctgcagtacg
     2281 tgattcttga tcccgagctt cgggttggaa gtgggtggga gagttcgagg ccttgcgctt
     2341 aaggagcccc ttcgcctcgt gcttgagttg aggcctggcc tgggcgctgg ggccgccgcg
     2401 tgcgaatctg gtggcacctt cgcgcctgtc tcgctgcttt cgataagtct ctagccattt
     2461 aaaatttttg atgacctgct gcgacgcttt ttttctggca agatagtctt gtaaatgcgg
     2521 gccaagatct gcacactggt atttcggttt ttggggccgc gggcggcgac ggggcccgtg
     2581 cgtcccagcg cacatgttcg gcgaggcggg gcctgcgagc gcggccaccg agaatcggac
     2641 gggggtagtc tcaagctggc cggcctgctc tggtgcctgg tctcgcgccg ccgtgtatcg
     2701 ccccgccctg ggcggcaagg ctggcccggt cggcaccagt tgcgtgagcg gaaagatggc
     2761 cgcttcccgg ccctgctgca gggagctcaa aatggaggac gcggcgctcg ggagagcggg
     2821 cgggtgagtc acccacacaa aggaaaaggg cctttccgtc ctcagccgtc gcttcatgtg
     2881 actccacgga gtaccgggcg ccgtccaggc acctcgatta gttctcgagc ttttggagta
     2941 cgtcgtcttt aggttggggg gaggggtttt atgcgatgga gtttccccac actgagtggg
     3001 tggagactga agttaggcca gcttggcact tgatgtaatt ctccttggaa tttgcccttt
     3061 ttgagtttgg atcttggttc attctcaagc ctcagacagt ggttcaaagt ttttttcttc
     3121 catttcaggt gtcgtgacaa gtttgtacaa aaaagcaggc tgccaccatg caacgcctgg
     3181 tggcctggga cccagcatgt ctccccctgc cgccgccgcc gcctgccttt aaatccatgg
     3241 aagtggccaa cttctactac gaggcggact gcttggctgc tgcgtacggc ggcaaggcgg
     3301 cccccgcggc gccccccgcg gccagacccg ggccgcgccc ccccgccggc gagctgggca
     3361 gcatcggcga ccacgagcgc gccatcgact tcagcccgta cctggagccg ctgggcgcgc
     3421 cgcaggcccc ggcgcccgcc acggccacgg acaccttcga ggcggctccg cccgcgcccg
     3481 cccccgcgcc cgcctcctcc gggcagcacc acgacttcct ctccgacctc ttctccgacg
     3541 actacggggg caagaactgc aagaagccgg ccgagtacgg ctacgtgagc ctggggcgcc
     3601 tgggggccgc caagggcgcg ctgcaccccg gctgcttcgc gcccctgcac ccaccgcccc
     3661 cgccgccgcc gccgcccgcc gagctcaagg cggagccggg cttcgagccc gcggactgca
     3721 agcggaagga ggaggccggg gcgccgggcg gcggcgcagg catggcggcg ggcttcccgt
     3781 acgcgctgcg cgcttacctc ggctaccagg cggtgccgag cggcagcagc gggagcctct
     3841 ccacgtcctc ctcgtccagc ccgcccggca cgccgagccc cgctgacgcc aaggcgcccc
     3901 cgaccgcctg ctacgcgggg gccgcgccgg cgccctcgca ggtcaagagc aaggccaaga
     3961 agaccgtgga caagcacagc gacgagtaca agatccggcg cgagcgcaac aacatcgccg
     4021 tgcgcaagag ccgcgacaag gccaagatgc gcaacctgga gacgcagcac aaggtcctgg
     4081 agctcacggc cgagaacgag cggctgcaga agaaggtgga gcagctgtcg cgcgagctca
     4141 gcaccctgcg gaacttgttc aagcagctgc ccgagcccct gctcgcctcc tccggccact
     4201 gctagaccca gctttcttgt acaaagtggt gataatcgaa ttccgataat caacctctgg
     4261 attacaaaat ttgtgaaaga ttgactggta ttcttaacta tgttgctcct tttacgctat
     4321 gtggatacgc tgctttaatg cctttgtatc atgctattgc ttcccgtatg gctttcattt
     4381 tctcctcctt gtataaatcc tggttgctgt ctctttatga ggagttgtgg cccgttgtca
     4441 ggcaacgtgg cgtggtgtgc actgtgtttg ctgacgcaac ccccactggt tggggcattg
     4501 ccaccacctg tcagctcctt tccgggactt tcgctttccc cctccctatt gccacggcgg
     4561 aactcatcgc cgcctgcctt gcccgctgct ggacaggggc tcggctgttg ggcactgaca
     4621 attccgtggt gttgtcgggg aagctgacgt cctttccatg gctgctcgcc tgtgttgcca
     4681 cctggattct gcgcgggacg tccttctgct acgtcccttc ggccctcaat ccagcggacc
     4741 ttccttcccg cggcctgctg ccggctctgc ggcctcttcc gcgtcttcgc cttcgccctc
     4801 agacgagtcg gatctccctt tgggccgcct ccccgcatcg ggaattcccg cggttcgaat
     4861 tctaccgggt aggggaggcg cttttcccaa ggcagtctgg agcatgcgct ttagcagccc
     4921 cgctgggcac ttggcgctac acaagtggcc tctggcctcg cacacattcc acatccaccg
     4981 gtaggcgcca accggctccg ttctttggtg gccccttcgc gccaccttct actcctcccc
     5041 tagtcaggaa gttccccccc gccccgcagc tcgcgtcgtg caggacgtga caaatggaag
     5101 tagcacgtct cactagtctc gtgcagatgg acagcaccgc tgagcaatgg aagcgggtag
     5161 gcctttgggg cagcggccaa tagcagcttt gctccttcgc tttctgggct cagaggctgg
     5221 gaaggggtgg gtccgggggc gggctcaggg gcgggctcag gggcggggcg ggcgcccgaa
     5281 ggtcctccgg aggcccggca ttctgcacgc ttcaaaagcg cacgtctgcc gcgctgttct
     5341 cctcttcctc atctccgggc ctttcgacct cacgtggcca ccatgaccga gtacaagccc
     5401 acggtgcgcc tcgccacccg cgacgacgtc cccagggccg tacgcaccct cgccgccgcg
     5461 ttcgccgact accccgccac gcgccacacc gtcgatccgg accgccacat cgagcgggtc
     5521 accgagctgc aagaactctt cctcacgcgc gtcgggctcg acatcggcaa ggtgtgggtc
     5581 gcggacgacg gcgccgcggt ggcggtctgg accacgccgg agagcgtcga agcgggggcg
     5641 gtgttcgccg agatcggccc gcgcatggcc gagttgagcg gttcccggct ggccgcgcag
     5701 caacagatgg aaggcctcct ggcgccgcac cggcccaagg agcccgcgtg gttcctggcc
     5761 accgtcggcg tctcgcccga ccaccagggc aagggtctgg gcagcgccgt cgtgctcccc
     5821 ggagtggagg cggccgagcg cgccggggtg cccgccttcc tggagacctc cgcgccccgc
     5881 aacctcccct tctacgagcg gctcggcttc accgtcaccg ccgacgtcga ggtgcccgaa
     5941 ggaccgcgca cctggtgcat gacccgcaag cccggtgcct gaggtacctt taagaccaat
     6001 gacttacaag gcagctgtag atcttagcca ctttttaaaa gaaaaggggg gactggaagg
     6061 gctaattcac tcccaacgaa gacaagatct gctttttgct tgtactgggt ctctctggtt
     6121 agaccagatc tgagcctggg agctctctgg ctaactaggg aacccactgc ttaagcctca
     6181 ataaagcttg ccttgagtgc ttcaagtagt gtgtgcccgt ctgttgtgtg actctggtaa
     6241 ctagagatcc ctcagaccct tttagtcagt gtggaaaatc tctagcagta gtagttcatg
     6301 tcatcttatt attcagtatt tataacttgc aaagaaatga atatcagaga gtgagaggaa
     6361 cttgtttatt gcagcttata atggttacaa ataaagcaat agcatcacaa atttcacaaa
     6421 taaagcattt ttttcactgc attctagttg tggtttgtcc aaactcatca atgtatctta
     6481 tcatgtctgg ctctagctat cccgccccta actccgccca tcccgcccct aactccgccc
     6541 agttccgccc attctccgcc ccatggctga ctaatttttt ttatttatgc agaggccgag
     6601 gccgcctcgg cctctgagct attccagaag tagtgaggag gcttttttgg aggcctaggg
     6661 acgtacccaa ttcgccctat agtgagtcgt attacgcgcg ctcactggcc gtcgttttac
     6721 aacgtcgtga ctgggaaaac cctggcgtta cccaacttaa tcgccttgca gcacatcccc
     6781 ctttcgccag ctggcgtaat agcgaagagg cccgcaccga tcgcccttcc caacagttgc
     6841 gcagcctgaa tggcgaatgg gacgcgccct gtagcggcgc attaagcgcg gcgggtgtgg
     6901 tggttacgcg cagcgtgacc gctacacttg ccagcgccct agcgcccgct cctttcgctt
     6961 tcttcccttc ctttctcgcc acgttcgccg gctttccccg tcaagctcta aatcgggggc
     7021 tccctttagg gttccgattt agtgctttac ggcacctcga ccccaaaaaa cttgattagg
     7081 gtgatggttc acgtagtggg ccatcgccct gatagacggt ttttcgccct ttgacgttgg
     7141 agtccacgtt ctttaatagt ggactcttgt tccaaactgg aacaacactc aaccctatct
     7201 cggtctattc ttttgattta taagggattt tgccgatttc ggcctattgg ttaaaaaatg
     7261 agctgattta acaaaaattt aacgcgaatt ttaacaaaat attaacgctt acaatttagg
     7321 tggcactttt cggggaaatg tgcgcggaac ccctatttgt ttatttttct aaatacattc
     7381 aaatatgtat ccgctcatga gacaataacc ctgataaatg cttcaataat attgaaaaag
     7441 gaagagtatg agtattcaac atttccgtgt cgcccttatt cccttttttg cggcattttg
     7501 ccttcctgtt tttgctcacc cagaaacgct ggtgaaagta aaagatgctg aagatcagtt
     7561 gggtgcacga gtgggttaca tcgaactgga tctcaacagc ggtaagatcc ttgagagttt
     7621 tcgccccgaa gaacgttttc caatgatgag cacttttaaa gttctgctat gtggcgcggt
     7681 attatcccgt attgacgccg ggcaagagca actcggtcgc cgcatacact attctcagaa
     7741 tgacttggtt gagtactcac cagtcacaga aaagcatctt acggatggca tgacagtaag
     7801 agaattatgc agtgctgcca taaccatgag tgataacact gcggccaact tacttctgac
     7861 aacgatcgga ggaccgaagg agctaaccgc ttttttgcac aacatggggg atcatgtaac
     7921 tcgccttgat cgttgggaac cggagctgaa tgaagccata ccaaacgacg agcgtgacac
     7981 cacgatgcct gtagcaatgg caacaacgtt gcgcaaacta ttaactggcg aactacttac
     8041 tctagcttcc cggcaacaat taatagactg gatggaggcg gataaagttg caggaccact
     8101 tctgcgctcg gcccttccgg ctggctggtt tattgctgat aaatctggag ccggtgagcg
     8161 tgggtctcgc ggtatcattg cagcactggg gccagatggt aagccctccc gtatcgtagt
     8221 tatctacacg acggggagtc aggcaactat ggatgaacga aatagacaga tcgctgagat
     8281 aggtgcctca ctgattaagc attggtaact gtcagaccaa gtttactcat atatacttta
     8341 gattgattta aaacttcatt tttaatttaa aaggatctag gtgaagatcc tttttgataa
     8401 tctcatgacc aaaatccctt aacgtgagtt ttcgttccac tgagcgtcag accccgtaga
     8461 aaagatcaaa ggatcttctt gagatccttt ttttctgcgc gtaatctgct gcttgcaaac
     8521 aaaaaaacca ccgctaccag cggtggtttg tttgccggat caagagctac caactctttt
     8581 tccgaaggta actggcttca gcagagcgca gataccaaat actgttcttc tagtgtagcc
     8641 gtagttaggc caccacttca agaactctgt agcaccgcct acatacctcg ctctgctaat
     8701 cctgttacca gtggctgctg ccagtggcga taagtcgtgt cttaccgggt tggactcaag
     8761 acgatagtta ccggataagg cgcagcggtc gggctgaacg gggggttcgt gcacacagcc
     8821 cagcttggag cgaacgacct acaccgaact gagataccta cagcgtgagc tatgagaaag
     8881 cgccacgctt cccgaagaga gaaaggcgga caggtatccg gtaagcggca gggtcggaac
     8941 aggagagcgc acgagggagc ttccaggggg aaacgcctgg tatctttata gtcctgtcgg
     9001 gtttcgccac ctctgacttg agcgtcgatt tttgtgatgc tcgtcagggg ggcggagcct
     9061 atggaaaaac gccagcaacg cggccttttt acggttcctg gccttttgct ggccttttgc
     9121 tcacatgttc tttcctgcgt tatcccctga ttctgtggat aaccgtatta ccgcctttga
     9181 gtgagctgat accgctcgcc gcagccgaac gaccgagcgc agcgagtcag tgagcgagga
     9241 agcggaagag cgcccaatac gcaaaccgcc tctccccgcg cgttggccga ttcattaatg
     9301 cagctggcac gacaggtttc ccgactggaa agcgggcagt gagcgcaacg caattaatgt
     9361 gagttagctc actcattagg caccccaggc tttacacttt atgcttccgg ctcgtatgtt
     9421 gtgtggaatt gtgagcggat aacaatttca cacaggaaac agctatgacc atgattacgc
     9481 caagcgcgca attaaccctc actaaaggga acaaaagctg gagctgcaag ctt
//
