# Supplementary material for: Massively parallel reporter assays for CYP3A4 enhancer variants alongside their native promoter
Source: bioRxiv. 2026 Apr 24:2026.04.22.719677. Preprint. [Version 1] doi: 10.64898/2026.04.22.719677 (PMC13131672; doi:10.64898/2026.04.22.719677)
Supplement: Supplement 4 [file media-4.zip › plasmid_maps/TFs/NR1I2_PXR_TF.gb]

LOCUS       NR1I2_PXR_TF            9917 bp ds-DNA     circular     05-JUN-2024
DEFINITION  .
KEYWORDS    "accession:VB230117-1261suy"
FEATURES             Location/Qualifiers
     source          1..9917
                     /label="source"
                     /ApEinfo_revcolor="#c6c9d1"
                     /ApEinfo_fwdcolor="#c6c9d1"
     promoter        1..229
                     /label="RSV promoter"
                     /ApEinfo_revcolor="#944603"
                     /ApEinfo_fwdcolor="#944603"
                     /note="label: RSV promoter note: /application_notes=Strong promoter; drives transcription of viral RNA in packaging cells. note: /description=Rous sarcoma virus enhancer/promoter note: /full_name=Rous sarcoma virus (RSV) enhancer/promoter note: /official_designation=RSV note: /uuid=3f2ddca7f0cb4015b6abcec8a25c834e"
     LTR             230..410
                     /label="5' LTR-ΔU3"
                     /ApEinfo_revcolor="#ce0084"
                     /ApEinfo_fwdcolor="#ce0084"
                     /note="label: 5' LTR-ΔU3 note: /application_notes=Allows transcription of viral RNA and its packaging into virus. note: /description=Truncated HIV-1 5' long terminal repeat note: /full_name=HIV-1 truncated 5' LTR note: /official_designation=Delta5' LTR note: /uuid=44156a3083604321be44066133e8ecb9"
     misc_feature    521..565
                     /label="Ψ"
                     /ApEinfo_revcolor="#6d3ed8"
                     /ApEinfo_fwdcolor="#6d3ed8"
                     /note="label: Ψ label: nonstandard type: Miscellaneous note: /application_notes=Allows packaging of viral RNA into virus. note: /description=HIV-1 packaging signal note: /full_name=HIV-1 psi packaging signal note: /official_designation=Psi note: /uuid=284899413ff943a99f8210a11ad8c54e"
     misc_feature    1075..1308
                     /label="RRE"
                     /ApEinfo_revcolor="#0375bb"
                     /ApEinfo_fwdcolor="#0375bb"
                     /note="label: RRE label: nonstandard type: Miscellaneous note: /application_notes=Rev protein binding site that allows Rev-dependent nuclear export of viral RNA during viral packaging. note: /description=HIV-1 Rev response element note: /full_name=HIV-1 Rev response element note: /official_designation=RRE note: /uuid=df07099e49674cf3aba3661b54e28bd7"
     misc_feature    1803..1920
                     /label="cPPT"
                     /ApEinfo_revcolor="#a949ca"
                     /ApEinfo_fwdcolor="#a949ca"
                     /note="label: cPPT label: nonstandard type: Miscellaneous note: /application_notes=Facilitates the nuclear import of HIV-1 cDNA through a central DNA flap. note: /description=Central polypurine tract note: /full_name=Central polypurine tract note: /official_designation=cPPT note: /uuid=f7cb29985f9f41a7a5924d3462266f42"
     promoter        1959..3137
                     /label="EF1A"
                     /ApEinfo_revcolor="#946a00"
                     /ApEinfo_fwdcolor="#946a00"
                     /note="label: EF1A note: /application_notes=Strong promoter. note: /description=Human eukaryotic translation elongation factor 1 alpha1 promoter note: /full_name=Human eukaryotic translation elongation factor 1 alpha1 promoter note: /official_designation=EF1A note: /uuid=69c052aac71a4f49bab5b7ae1f46ace8"
     misc_feature    3162..3167
                     /label="Kozak"
                     /ApEinfo_revcolor="#512bbd"
                     /ApEinfo_fwdcolor="#512bbd"
                     /note="label: Kozak label: nonstandard type: Miscellaneous note: /application_notes=Facilitates translation initiation of ATG start codon downstream of the Kozak sequence. note: /description=Kozak translation initiation sequence note: /full_name=Kozak note: /official_designation=Kozak note: /uuid=5f18b25a1234443494a618363f09f052"
     CDS             3168..4589
                     /label="hNR1I2[NM_022002.3]"
                     /ApEinfo_revcolor="#b1ff67"
                     /ApEinfo_fwdcolor="#b1ff67"
                     /note="label: hNR1I2[NM_022002.3] note: /official_designation=NM_022002.2 note: /uuid=2a2d1f34b55f48fcaad5d5cdb360d99e"
     primer          4193..4214
                     /label="PXR_qPCR_F"
                     /note="sequence: GCTGTCCTACTGCTTGGAAGAC"
                     /ApEinfo_revcolor="#d6b295"
                     /ApEinfo_fwdcolor="#d6b295"
     misc_feature    4193..4316
                     /label="qPCR fragment"
                     /ApEinfo_revcolor="#f58a5e"
                     /ApEinfo_fwdcolor="#f58a5e"
     primer          complement(4295..4316)
                     /label="PXR_qPCR_R"
                     /note="sequence: CTGCATCAGCACATACTCCTCC"
                     /ApEinfo_revcolor="#b7e6d7"
                     /ApEinfo_fwdcolor="#b7e6d7"
     misc_feature    4628..5225
                     /label="WPRE"
                     /ApEinfo_revcolor="#d84e4e"
                     /ApEinfo_fwdcolor="#d84e4e"
                     /note="label: WPRE label: nonstandard type: Miscellaneous note: /application_notes=Enhances virus stability in packaging cells, leading to higher titer of packaged virus; enhances higher expression of transgenes. note: /description=Woodchuck hepatitis virus posttranscriptional regulatory element note: /full_name=Woodchuck hepatitis virus posttranscriptional regulatory element note: /official_designation=WPRE note: /uuid=0aedff8308474b369c622433538d7836"
     promoter        5244..5754
                     /label="mPGK promoter"
                     /ApEinfo_revcolor="#1f36a9"
                     /ApEinfo_fwdcolor="#1f36a9"
                     /note="label: mPGK promoter note: /application_notes=Medium-strength promoter. note: /description=Mouse phosphoglycerate kinase 1 promoter note: /full_name=Mouse phosphoglycerate kinase 1 promoter note: /official_designation=mPGK promoter note: /uuid=bce93795b5fd4173b8b9abc832edad80"
     misc_feature    5767..6366
                     /label="Puro"
                     /ApEinfo_revcolor="#f58a5e"
                     /ApEinfo_fwdcolor="#f58a5e"
                     /note="label: Puro label: nonstandard type: ORF note: /application_notes=Allows cells to be resistant to puromycin. note: /description=Puromycin resistance gene note: /full_name=Puromycin resistance gene note: /official_designation=Puro note: /uuid=39d7413208494d9291d10b21b13ca44c"
     LTR             6437..6671
                     /label="3' LTR-ΔU3"
                     /ApEinfo_revcolor="#800c0c"
                     /ApEinfo_fwdcolor="#800c0c"
                     /note="label: 3' LTR-ΔU3 note: /application_notes=Allows packaging of viral RNA into virus; self-inactivates the 5' LTR by a copying mechanism during viral genome integration; contains polyadenylation signal for transcription termination. note: /description=Truncated HIV-1 3' long terminal repeat note: /full_name=HIV-1 truncated 3' LTR note: /official_designation=DeltaU3/3' LTR note: /uuid=c958755414c34372b909e20e81ebcef6"
     polyA_signal    6744..6878
                     /label="SV40 early pA"
                     /ApEinfo_revcolor="#0c5d90"
                     /ApEinfo_fwdcolor="#0c5d90"
                     /note="label: SV40 early pA note: /application_notes=Allows transcription termination and polyadenylation of mRNA transcribed by Pol II RNA polymerase. note: /description=Simian virus 40 early polyadenylation signal note: /full_name=SV40 early polyadenation signal note: /official_designation=SV40 early pA note: /uuid=2fcb13a62e704d8095b188d9625a6a94"
     misc_feature    7832..8692
                     /label="AmpiciIIin"
                     /ApEinfo_revcolor="#faac61"
                     /ApEinfo_fwdcolor="#faac61"
                     /note="label: AmpiciIIin label: nonstandard type: ORF note: /application_notes=Allows E. coli to be resistant to ampiciIIin. note: /description=AmpiciIIin resistance gene note: /full_name=Ampicillin resistance gene note: /official_designation=Ampicillin note: /uuid=6a7994dc58024d80b36e4a85ad2e1d99"
     rep_origin      8863..9451
                     /label="pUC ori"
                     /ApEinfo_revcolor="#5566f5"
                     /ApEinfo_fwdcolor="#5566f5"
                     /note="label: pUC ori note: /application_notes=Facilitates plasmid replication in E. coli; regulates high-copy plasmid number (500-700). note: /description=pUC origin of replication note: /full_name=pUC origin of replication note: /official_designation=pUC ori note: /uuid=64a8cb3def9f49deb6752795c2d893a8"
ORIGIN
        1 aatgtagtct tatgcaatac tcttgtagtc ttgcaacatg gtaacgatga gttagcaaca
       61 tgccttacaa ggagagaaaa agcaccgtgc atgccgattg gtggaagtaa ggtggtacga
      121 tcgtgcctta ttaggaaggc aacagacggg tctgacatgg attggacgaa ccactgaatt
      181 gccgcattgc agagatattg tatttaagtg cctagctcga tacataaacg ggtctctctg
      241 gttagaccag atctgagcct gggagctctc tggctaacta gggaacccac tgcttaagcc
      301 tcaataaagc ttgccttgag tgcttcaagt agtgtgtgcc cgtctgttgt gtgactctgg
      361 taactagaga tccctcagac ccttttagtc agtgtggaaa atctctagca gtggcgcccg
      421 aacagggact tgaaagcgaa agggaaacca gaggagctct ctcgacgcag gactcggctt
      481 gctgaagcgc gcacggcaag aggcgagggg cggcgactgg tgagtacgcc aaaaattttg
      541 actagcggag gctagaagga gagagatggg tgcgagagcg tcagtattaa gcgggggaga
      601 attagatcgc gatgggaaaa aattcggtta aggccagggg gaaagaaaaa atataaatta
      661 aaacatatag tatgggcaag cagggagcta gaacgattcg cagttaatcc tggcctgtta
      721 gaaacatcag aaggctgtag acaaatactg ggacagctac aaccatccct tcagacagga
      781 tcagaagaac ttagatcatt atataataca gtagcaaccc tctattgtgt gcatcaaagg
      841 atagagataa aagacaccaa ggaagcttta gacaagatag aggaagagca aaacaaaagt
      901 aagaccaccg cacagcaagc ggccgctgat cttcagacct ggaggaggag atatgaggga
      961 caattggaga agtgaattat ataaatataa agtagtaaaa attgaaccat taggagtagc
     1021 acccaccaag gcaaagagaa gagtggtgca gagagaaaaa agagcagtgg gaataggagc
     1081 tttgttcctt gggttcttgg gagcagcagg aagcactatg ggcgcagcgt caatgacgct
     1141 gacggtacag gccagacaat tattgtctgg tatagtgcag cagcagaaca atttgctgag
     1201 ggctattgag gcgcaacagc atctgttgca actcacagtc tggggcatca agcagctcca
     1261 ggcaagaatc ctggctgtgg aaagatacct aaaggatcaa cagctcctgg ggatttgggg
     1321 ttgctctgga aaactcattt gcaccactgc tgtgccttgg aatgctagtt ggagtaataa
     1381 atctctggaa cagatttgga atcacacgac ctggatggag tgggacagag aaattaacaa
     1441 ttacacaagc ttaatacact ccttaattga agaatcgcaa aaccagcaag aaaagaatga
     1501 acaagaatta ttggaattag ataaatgggc aagtttgtgg aattggttta acataacaaa
     1561 ttggctgtgg tatataaaat tattcataat gatagtagga ggcttggtag gtttaagaat
     1621 agtttttgct gtactttcta tagtgaatag agttaggcag ggatattcac cattatcgtt
     1681 tcagacccac ctcccaaccc cgaggggacc cgacaggccc gaaggaatag aagaagaagg
     1741 tggagagaga gacagagaca gatccattcg attagtgaac ggatctcgac ggtatcgcta
     1801 gcttttaaaa gaaaaggggg gattgggggg tacagtgcag gggaaagaat agtagacata
     1861 atagcaacag acatacaaac taaagaatta caaaaacaaa ttacaaaaat tcaaaatttt
     1921 actagtgatt atcggatcaa ctttgtatag aaaagttggg ctccggtgcc cgtcagtggg
     1981 cagagcgcac atcgcccaca gtccccgaga agttgggggg aggggtcggc aattgaaccg
     2041 gtgcctagag aaggtggcgc ggggtaaact gggaaagtga tgtcgtgtac tggctccgcc
     2101 tttttcccga gggtggggga gaaccgtata taagtgcagt agtcgccgtg aacgttcttt
     2161 ttcgcaacgg gtttgccgcc agaacacagg taagtgccgt gtgtggttcc cgcgggcctg
     2221 gcctctttac gggttatggc ccttgcgtgc cttgaattac ttccacctgg ctgcagtacg
     2281 tgattcttga tcccgagctt cgggttggaa gtgggtggga gagttcgagg ccttgcgctt
     2341 aaggagcccc ttcgcctcgt gcttgagttg aggcctggcc tgggcgctgg ggccgccgcg
     2401 tgcgaatctg gtggcacctt cgcgcctgtc tcgctgcttt cgataagtct ctagccattt
     2461 aaaatttttg atgacctgct gcgacgcttt ttttctggca agatagtctt gtaaatgcgg
     2521 gccaagatct gcacactggt atttcggttt ttggggccgc gggcggcgac ggggcccgtg
     2581 cgtcccagcg cacatgttcg gcgaggcggg gcctgcgagc gcggccaccg agaatcggac
     2641 gggggtagtc tcaagctggc cggcctgctc tggtgcctgg tctcgcgccg ccgtgtatcg
     2701 ccccgccctg ggcggcaagg ctggcccggt cggcaccagt tgcgtgagcg gaaagatggc
     2761 cgcttcccgg ccctgctgca gggagctcaa aatggaggac gcggcgctcg ggagagcggg
     2821 cgggtgagtc acccacacaa aggaaaaggg cctttccgtc ctcagccgtc gcttcatgtg
     2881 actccacgga gtaccgggcg ccgtccaggc acctcgatta gttctcgagc ttttggagta
     2941 cgtcgtcttt aggttggggg gaggggtttt atgcgatgga gtttccccac actgagtggg
     3001 tggagactga agttaggcca gcttggcact tgatgtaatt ctccttggaa tttgcccttt
     3061 ttgagtttgg atcttggttc attctcaagc ctcagacagt ggttcaaagt ttttttcttc
     3121 catttcaggt gtcgtgacaa gtttgtacaa aaaagcaggc tgccaccatg acagtcacca
     3181 ggactcacca cttcaaggag gggtccctca gagcacctgc catacccctg cacagtgctg
     3241 cggctgagtt ggcttcaaac catccaagag gcccagaagc aaacctggag gtgagaccca
     3301 aagaaagctg gaaccatgct gactttgtac actgtgagga cacagagtct gttcctggaa
     3361 agcccagtgt caacgcagat gaggaagtcg gaggtcccca aatctgccgt gtatgtgggg
     3421 acaaggccac tggctatcac ttcaatgtca tgacatgtga aggatgcaag ggctttttca
     3481 ggagggccat gaaacgcaac gcccggctga ggtgcccctt ccggaagggc gcctgcgaga
     3541 tcacccggaa gacccggcga cagtgccagg cctgccgcct gcgcaagtgc ctggagagcg
     3601 gcatgaagaa ggagatgatc atgtccgacg aggccgtgga ggagaggcgg gccttgatca
     3661 agcggaagaa aagtgaacgg acagggactc agccactggg agtgcagggg ctgacagagg
     3721 agcagcggat gatgatcagg gagctgatgg acgctcagat gaaaaccttt gacactacct
     3781 tctcccattt caagaatttc cggctgccag gggtgcttag cagtggctgc gagttgccag
     3841 agtctctgca ggccccatcg agggaagaag ctgccaagtg gagccaggtc cggaaagatc
     3901 tgtgctcttt gaaggtctct ctgcagctgc ggggggagga tggcagtgtc tggaactaca
     3961 aacccccagc cgacagtggc gggaaagaga tcttctccct gctgccccac atggctgaca
     4021 tgtcaaccta catgttcaaa ggcatcatca gctttgccaa agtcatctcc tacttcaggg
     4081 acttgcccat cgaggaccag atctccctgc tgaagggggc cgctttcgag ctgtgtcaac
     4141 tgagattcaa cacagtgttc aacgcggaga ctggaacctg ggagtgtggc cggctgtcct
     4201 actgcttgga agacactgca ggtggcttcc agcaacttct actggagccc atgctgaaat
     4261 tccactacat gctgaagaag ctgcagctgc atgaggagga gtatgtgctg atgcaggcca
     4321 tctccctctt ctccccagac cgcccaggtg tgctgcagca ccgcgtggtg gaccagctgc
     4381 aggagcaatt cgccattact ctgaagtcct acattgaatg caatcggccc cagcctgctc
     4441 ataggttctt gttcctgaag atcatggcta tgctcaccga gctccgcagc atcaatgctc
     4501 agcacaccca gcggctgctg cgcatccagg acatacaccc ctttgctacg cccctcatgc
     4561 aggagttgtt cggcatcaca ggtagctgaa cccagctttc ttgtacaaag tggtgataat
     4621 cgaattccga taatcaacct ctggattaca aaatttgtga aagattgact ggtattctta
     4681 actatgttgc tccttttacg ctatgtggat acgctgcttt aatgcctttg tatcatgcta
     4741 ttgcttcccg tatggctttc attttctcct ccttgtataa atcctggttg ctgtctcttt
     4801 atgaggagtt gtggcccgtt gtcaggcaac gtggcgtggt gtgcactgtg tttgctgacg
     4861 caacccccac tggttggggc attgccacca cctgtcagct cctttccggg actttcgctt
     4921 tccccctccc tattgccacg gcggaactca tcgccgcctg ccttgcccgc tgctggacag
     4981 gggctcggct gttgggcact gacaattccg tggtgttgtc ggggaagctg acgtcctttc
     5041 catggctgct cgcctgtgtt gccacctgga ttctgcgcgg gacgtccttc tgctacgtcc
     5101 cttcggccct caatccagcg gaccttcctt cccgcggcct gctgccggct ctgcggcctc
     5161 ttccgcgtct tcgccttcgc cctcagacga gtcggatctc cctttgggcc gcctccccgc
     5221 atcgggaatt cccgcggttc gaattctacc gggtagggga ggcgcttttc ccaaggcagt
     5281 ctggagcatg cgctttagca gccccgctgg gcacttggcg ctacacaagt ggcctctggc
     5341 ctcgcacaca ttccacatcc accggtaggc gccaaccggc tccgttcttt ggtggcccct
     5401 tcgcgccacc ttctactcct cccctagtca ggaagttccc ccccgccccg cagctcgcgt
     5461 cgtgcaggac gtgacaaatg gaagtagcac gtctcactag tctcgtgcag atggacagca
     5521 ccgctgagca atggaagcgg gtaggccttt ggggcagcgg ccaatagcag ctttgctcct
     5581 tcgctttctg ggctcagagg ctgggaaggg gtgggtccgg gggcgggctc aggggcgggc
     5641 tcaggggcgg ggcgggcgcc cgaaggtcct ccggaggccc ggcattctgc acgcttcaaa
     5701 agcgcacgtc tgccgcgctg ttctcctctt cctcatctcc gggcctttcg acctcacgtg
     5761 gccaccatga ccgagtacaa gcccacggtg cgcctcgcca cccgcgacga cgtccccagg
     5821 gccgtacgca ccctcgccgc cgcgttcgcc gactaccccg ccacgcgcca caccgtcgat
     5881 ccggaccgcc acatcgagcg ggtcaccgag ctgcaagaac tcttcctcac gcgcgtcggg
     5941 ctcgacatcg gcaaggtgtg ggtcgcggac gacggcgccg cggtggcggt ctggaccacg
     6001 ccggagagcg tcgaagcggg ggcggtgttc gccgagatcg gcccgcgcat ggccgagttg
     6061 agcggttccc ggctggccgc gcagcaacag atggaaggcc tcctggcgcc gcaccggccc
     6121 aaggagcccg cgtggttcct ggccaccgtc ggcgtctcgc ccgaccacca gggcaagggt
     6181 ctgggcagcg ccgtcgtgct ccccggagtg gaggcggccg agcgcgccgg ggtgcccgcc
     6241 ttcctggaga cctccgcgcc ccgcaacctc cccttctacg agcggctcgg cttcaccgtc
     6301 accgccgacg tcgaggtgcc cgaaggaccg cgcacctggt gcatgacccg caagcccggt
     6361 gcctgaggta cctttaagac caatgactta caaggcagct gtagatctta gccacttttt
     6421 aaaagaaaag gggggactgg aagggctaat tcactcccaa cgaagacaag atctgctttt
     6481 tgcttgtact gggtctctct ggttagacca gatctgagcc tgggagctct ctggctaact
     6541 agggaaccca ctgcttaagc ctcaataaag cttgccttga gtgcttcaag tagtgtgtgc
     6601 ccgtctgttg tgtgactctg gtaactagag atccctcaga cccttttagt cagtgtggaa
     6661 aatctctagc agtagtagtt catgtcatct tattattcag tatttataac ttgcaaagaa
     6721 atgaatatca gagagtgaga ggaacttgtt tattgcagct tataatggtt acaaataaag
     6781 caatagcatc acaaatttca caaataaagc atttttttca ctgcattcta gttgtggttt
     6841 gtccaaactc atcaatgtat cttatcatgt ctggctctag ctatcccgcc cctaactccg
     6901 cccatcccgc ccctaactcc gcccagttcc gcccattctc cgccccatgg ctgactaatt
     6961 ttttttattt atgcagaggc cgaggccgcc tcggcctctg agctattcca gaagtagtga
     7021 ggaggctttt ttggaggcct agggacgtac ccaattcgcc ctatagtgag tcgtattacg
     7081 cgcgctcact ggccgtcgtt ttacaacgtc gtgactggga aaaccctggc gttacccaac
     7141 ttaatcgcct tgcagcacat ccccctttcg ccagctggcg taatagcgaa gaggcccgca
     7201 ccgatcgccc ttcccaacag ttgcgcagcc tgaatggcga atgggacgcg ccctgtagcg
     7261 gcgcattaag cgcggcgggt gtggtggtta cgcgcagcgt gaccgctaca cttgccagcg
     7321 ccctagcgcc cgctcctttc gctttcttcc cttcctttct cgccacgttc gccggctttc
     7381 cccgtcaagc tctaaatcgg gggctccctt tagggttccg atttagtgct ttacggcacc
     7441 tcgaccccaa aaaacttgat tagggtgatg gttcacgtag tgggccatcg ccctgataga
     7501 cggtttttcg ccctttgacg ttggagtcca cgttctttaa tagtggactc ttgttccaaa
     7561 ctggaacaac actcaaccct atctcggtct attcttttga tttataaggg attttgccga
     7621 tttcggccta ttggttaaaa aatgagctga tttaacaaaa atttaacgcg aattttaaca
     7681 aaatattaac gcttacaatt taggtggcac ttttcgggga aatgtgcgcg gaacccctat
     7741 ttgtttattt ttctaaatac attcaaatat gtatccgctc atgagacaat aaccctgata
     7801 aatgcttcaa taatattgaa aaaggaagag tatgagtatt caacatttcc gtgtcgccct
     7861 tattcccttt tttgcggcat tttgccttcc tgtttttgct cacccagaaa cgctggtgaa
     7921 agtaaaagat gctgaagatc agttgggtgc acgagtgggt tacatcgaac tggatctcaa
     7981 cagcggtaag atccttgaga gttttcgccc cgaagaacgt tttccaatga tgagcacttt
     8041 taaagttctg ctatgtggcg cggtattatc ccgtattgac gccgggcaag agcaactcgg
     8101 tcgccgcata cactattctc agaatgactt ggttgagtac tcaccagtca cagaaaagca
     8161 tcttacggat ggcatgacag taagagaatt atgcagtgct gccataacca tgagtgataa
     8221 cactgcggcc aacttacttc tgacaacgat cggaggaccg aaggagctaa ccgctttttt
     8281 gcacaacatg ggggatcatg taactcgcct tgatcgttgg gaaccggagc tgaatgaagc
     8341 cataccaaac gacgagcgtg acaccacgat gcctgtagca atggcaacaa cgttgcgcaa
     8401 actattaact ggcgaactac ttactctagc ttcccggcaa caattaatag actggatgga
     8461 ggcggataaa gttgcaggac cacttctgcg ctcggccctt ccggctggct ggtttattgc
     8521 tgataaatct ggagccggtg agcgtgggtc tcgcggtatc attgcagcac tggggccaga
     8581 tggtaagccc tcccgtatcg tagttatcta cacgacgggg agtcaggcaa ctatggatga
     8641 acgaaataga cagatcgctg agataggtgc ctcactgatt aagcattggt aactgtcaga
     8701 ccaagtttac tcatatatac tttagattga tttaaaactt catttttaat ttaaaaggat
     8761 ctaggtgaag atcctttttg ataatctcat gaccaaaatc ccttaacgtg agttttcgtt
     8821 ccactgagcg tcagaccccg tagaaaagat caaaggatct tcttgagatc ctttttttct
     8881 gcgcgtaatc tgctgcttgc aaacaaaaaa accaccgcta ccagcggtgg tttgtttgcc
     8941 ggatcaagag ctaccaactc tttttccgaa ggtaactggc ttcagcagag cgcagatacc
     9001 aaatactgtt cttctagtgt agccgtagtt aggccaccac ttcaagaact ctgtagcacc
     9061 gcctacatac ctcgctctgc taatcctgtt accagtggct gctgccagtg gcgataagtc
     9121 gtgtcttacc gggttggact caagacgata gttaccggat aaggcgcagc ggtcgggctg
     9181 aacggggggt tcgtgcacac agcccagctt ggagcgaacg acctacaccg aactgagata
     9241 cctacagcgt gagctatgag aaagcgccac gcttcccgaa gagagaaagg cggacaggta
     9301 tccggtaagc ggcagggtcg gaacaggaga gcgcacgagg gagcttccag ggggaaacgc
     9361 ctggtatctt tatagtcctg tcgggtttcg ccacctctga cttgagcgtc gatttttgtg
     9421 atgctcgtca ggggggcgga gcctatggaa aaacgccagc aacgcggcct ttttacggtt
     9481 cctggccttt tgctggcctt ttgctcacat gttctttcct gcgttatccc ctgattctgt
     9541 ggataaccgt attaccgcct ttgagtgagc tgataccgct cgccgcagcc gaacgaccga
     9601 gcgcagcgag tcagtgagcg aggaagcgga agagcgccca atacgcaaac cgcctctccc
     9661 cgcgcgttgg ccgattcatt aatgcagctg gcacgacagg tttcccgact ggaaagcggg
     9721 cagtgagcgc aacgcaatta atgtgagtta gctcactcat taggcacccc aggctttaca
     9781 ctttatgctt ccggctcgta tgttgtgtgg aattgtgagc ggataacaat ttcacacagg
     9841 aaacagctat gaccatgatt acgccaagcg cgcaattaac cctcactaaa gggaacaaaa
     9901 gctggagctg caagctt
//
